# Supplementary material for: Combined single-cell transcriptome and Mendelian randomization to identify and validate prognostic genes associated with endoplasmic reticulum stress and butyrate metabolism in lung adenocarcinoma
Source: Front Genet. 2026 Mar 26;17:1781852. doi: 10.3389/fgene.2026.1781852 (PMC13061388; doi:10.3389/fgene.2026.1781852)
Supplement: Supplementary file 1 [file Table2.xlsx]

## Sheet: Sheet1
	p.value	HR (95% CI for HR)	PH test
TIMP1	0.03299	1.185 (1.014-1.385)	0.0607912
ATP5F1B	0.007601	1.389 (1.091-1.768)	0.816642
A2M	0.03884	0.8853 (0.7887-0.9938)	0.976677
XBP1	0.002256	0.7482 (0.6211-0.9013)	0.847562
MT2A	0.007763	1.161 (1.04-1.297)	0.0532654
S100P	0.00425	1.072 (1.022-1.125)	0.155689
PSMB5	0.004608	1.386 (1.106-1.738)	0.198592
ISG15	0.04702	1.101 (1.001-1.21)	0.559343
PCNA	0.0461	1.2 (1.003-1.434)	0.469768
FURIN	0.0001404	1.239 (1.11-1.384)	0.466186
KHDRBS1	0.01789	1.675 (1.093-2.568)	0.125052
ATP5MC3	0.02131	1.318 (1.042-1.667)	0.91215
CXCR4	0.01026	0.8258 (0.7135-0.9557)	0.200839
HMGB2	0.04589	1.183 (1.003-1.394)	0.672454
HSPA1A	0.03508	1.183 (1.012-1.384)	0.0730846
OGDH	0.01652	1.401 (1.063-1.846)	0.507177
BCL2L1	0.00393	1.392 (1.112-1.743)	0.104405
RAB11A	0.03993	1.402 (1.016-1.936)	0.909359
PRKCD	0.0002393	0.664 (0.5337-0.8261)	0.16497
NEU1	0.03767	0.8098 (0.6637-0.988)	0.0821109
LAD1	0.003835	1.264 (1.079-1.482)	0.626626
COL4A2	0.03052	1.183 (1.016-1.379)	0.0929779
TUBA4A	0.00533	1.27 (1.073-1.502)	0.484498
ID2	0.01751	0.8112 (0.6825-0.964)	0.108519
ATP5F1D	0.02564	1.253 (1.028-1.527)	0.0789912
ANP32A	0.003738	1.65 (1.176-2.315)	0.0579585
SRSF8	0.04839	0.7141 (0.5111-0.9976)	0.921697
MCAM	0.03999	1.186 (1.008-1.395)	0.150952
TMPO	0.01376	1.276 (1.051-1.55)	0.279464
TIA1	0.03592	0.8001 (0.6497-0.9855)	0.332054
PYGL	0.006931	1.241 (1.061-1.451)	0.6038
CDC20	0.0005573	1.214 (1.087-1.355)	0.103276
HNMT	0.0136	0.8038 (0.6757-0.9561)	0.0968725
PRKAR2A	0.03328	0.7234 (0.537-0.9747)	0.217565
CLCN3	0.03463	1.332 (1.021-1.738)	0.538702
CKS1B	0.0003971	1.316 (1.13-1.532)	0.414901
C7	0.01022	0.889 (0.8127-0.9725)	0.227103
CALCOCO1	0.02451	0.7558 (0.5922-0.9647)	0.967297
FNBP4	0.02579	0.7696 (0.6114-0.9689)	0.802915
GMPS	0.001248	1.51 (1.176-1.939)	0.66273
KMT5B	0.04732	0.7118 (0.5087-0.996)	0.464361
BCL2L12	0.04173	1.249 (1.008-1.547)	0.958548
EXOSC6	0.01561	0.6897 (0.5104-0.9321)	0.090229
PAN3	0.04491	0.7433 (0.5562-0.9933)	0.267568
RMC1	0.003472	0.5988 (0.4245-0.8446)	0.518398
INPP5A	0.01913	0.6946 (0.512-0.9421)	0.910793
THRA	0.03307	0.7625 (0.5942-0.9784)	0.486197
PLCB2	0.01476	0.8021 (0.6718-0.9577)	0.828882
SLC25A16	0.006632	0.694 (0.5331-0.9034)	0.266518
SMC2	0.002926	1.384 (1.117-1.714)	0.323901
SMARCD3	0.006295	0.7594 (0.6234-0.9252)	0.10027
KANK1	0.003646	0.6734 (0.5158-0.8791)	0.75094
GALT	0.01369	0.6373 (0.4455-0.9118)	0.323868
PAIP2B	0.01832	0.7566 (0.6001-0.9539)	0.975116
CHDH	0.03596	0.7879 (0.6305-0.9845)	0.985626
TYMS	0.001085	1.413 (1.148-1.738)	0.362252
ZNF367	0.03525	1.258 (1.016-1.559)	0.488954
ZNF449	0.01484	0.6239 (0.4268-0.9119)	0.806323
SPOCK1	0.00121	1.206 (1.077-1.351)	0.471669
RNF180	0.001647	0.6634 (0.5138-0.8565)	0.648548
PTGDS	0.004075	0.6472 (0.481-0.8709)	0.0636523
IL11	0.002628	1.383 (1.12-1.708)	0.486367
MAPK4	0.0004087	1.32 (1.132-1.539)	0.270721
IGF2BP1	7.332e-07	1.333 (1.19-1.494)	0.734005
IFI30	0.03074	0.5968 (0.3737-0.9532)	0.53685
