# Supplementary material for: Combined single-cell transcriptome and Mendelian randomization to identify and validate prognostic genes associated with endoplasmic reticulum stress and butyrate metabolism in lung adenocarcinoma
Source: Front Genet. 2026 Mar 26;17:1781852. doi: 10.3389/fgene.2026.1781852 (PMC13061388; doi:10.3389/fgene.2026.1781852)
Supplement: Supplementary file 2 [file Table14.xlsx]

## Sheet: Table S14
	ID	Description	GeneRatio	BgRatio	pvalue	p.adjust	qvalue	geneID	Count
hsa05144	hsa05144	Malaria	22/979	50/8536	6.10722169053998e-09	1.33043965293021e-06	1.00749711345226e-06	HBA1/GYPC/MYD88/PECAM1/THBS1/ITGAL/HBA2/HBB/CD40/TLR2/IL18/CD36/ICAM1/CR1/SDC2/TGFB2/IL10/HGF/CCL2/SDC1/VCAM1/MET	22
hsa04061	hsa04061	Viral protein interaction with cytokine and cytokine receptor	33/979	100/8536	7.94292330107591e-09	1.33043965293021e-06	1.00749711345226e-06	CCL21/CXCR2/ACKR3/CXCL5/CSF1/PPBP/CCR5/CSF1R/IL18/CXCL10/CXCR3/CCL22/TNFSF14/CCL5/CXCL12/CCL17/CCL3/CCL4/CXCR4/CCR6/CCL8/CXCL9/CCL3L3/IL10/CCR7/CCL4L2/CCL2/CCL28/CXCL14/CCL13/CCL19/CCL7/IL2RA	33
hsa04148	hsa04148	Efferocytosis	43/979	157/8536	2.677706346727e-08	2.99010542051181e-06	2.26430606863581e-06	DOCK1/RXRA/PECAM1/ALOX5/PROS1/PLA2G6/THBS1/AGER/PPARG/SIRPB1/ADAM17/ANO5/BCAR1/SLC16A1/C1QC/DUSP5/DUSP16/LIPA/ATP8A1/CALR/SGK1/MAPK13/ITGAV/GPR132/CH25H/NFATC2/NR1H3/CD36/GAS6/ADAM9/SCARF1/DUSP2/P2RY6/DUSP4/HIF1A/STAB1/SPHK1/IL10/MERTK/ABCA1/S1PR1/CD24/SLC2A1	43
hsa04064	hsa04064	NF-kappa B signaling pathway	32/979	105/8536	1.12519576973034e-07	7.64814986604416e-06	5.79168615150556e-06	XIAP/TAB3/MYD88/CCL21/TRIM25/MAP3K14/LY96/CD40/RELB/BIRC3/NFKBIA/TRAF2/TRAF5/BCL2/ICAM1/GADD45B/LCK/TNFSF14/BLNK/CXCL12/TRAF1/CARD11/GADD45G/CCL4/CD14/TNFRSF11A/LTB/PLAU/CCL4L2/VCAM1/CCL13/CCL19	32
hsa04062	hsa04062	Chemokine signaling pathway	48/979	193/8536	1.14151490537973e-07	7.64814986604416e-06	5.79168615150556e-06	CXCL16/NCF1/CCL21/FGR/CXCR2/GRK6/GNG12/ADCY9/AKT3/RASGRP2/BCAR1/CXCL5/PPBP/GNB4/CCR5/JAK3/PAK1/PREX1/STAT1/PIK3CD/NFKBIA/CXCL10/VAV3/CXCR3/CCL22/CCL5/CXCL12/ITK/GNG7/PXN/CCL17/CCL3/CCL4/CXCR4/CCR6/CCL8/CXCL9/RAC3/CCL3L3/CCR7/CCL4L2/PIK3R6/CCL2/CCL28/CXCL14/CCL13/CCL19/CCL7	48
hsa04380	hsa04380	Osteoclast differentiation	38/979	143/8536	4.03118042570703e-07	2.25074240435309e-05	1.70441137297437e-05	ACP5/NCF1/IL1A/OSCAR/LILRA5/PPARG/AKT3/SIRPB1/LILRA1/CSF1/MAP3K14/IFNAR2/SOCS3/CSF1R/FOS/STAT1/RELB/PIK3CD/LILRA4/JUNB/MAPK13/FOSB/NFKBIA/TRAF2/SOCS1/NFATC2/LCK/TREM2/BLNK/LILRB5/FCGR2B/TGFB2/ITPR3/CAMK4/TNFRSF11A/LILRB4/CTSK/FHL2	38
hsa04060	hsa04060	Cytokine-cytokine receptor interaction	63/979	298/8536	7.65472152633588e-07	3.66333101617503e-05	2.77411712458188e-05	IL11RA/CXCL16/IFNLR1/IL1A/CCL21/ACVRL1/IL17RE/CXCR2/ACKR3/TSLP/INHBA/CXCL5/CSF1/PPBP/CD4/CCR5/IFNAR2/CD40/CSF1R/IL18/TNFSF9/CXCL10/CXCR3/CCL22/TNFSF14/CCL5/CXCL12/IL15RA/CCL17/EBI3/CCL3/TNFRSF25/CCL4/CXCR4/CCR6/TNFRSF18/CCL8/TGFB2/CXCL9/LIF/OSM/TNFRSF4/IL32/CXCL17/CCL3L3/TNFRSF21/TNFSF15/IL10/TNFRSF11A/IL21R/LTB/CCR7/CCL4L2/CD27/CCL2/CCL28/TNFRSF9/CXCL14/CD70/CCL13/CCL19/CCL7/IL2RA	63
hsa04820	hsa04820	Cytoskeleton in muscle cells	52/979	232/8536	1.15259646305737e-06	4.82649768905276e-05	3.65494404732668e-05	TMOD3/PDLIM5/LMNA/SPTBN5/PLEC/MYOM2/PDLIM2/SUN2/ATP1B1/THBS1/DCN/FBLN1/DIAPH1/FN1/PKP2/TNNT1/TNNI2/MYOZ1/ITGB8/TNNC1/FHL1/TNNI1/PDLIM1/FHL3/LMNB1/TPM1/SYNE1/ITGAV/TPM2/ENO1/JUP/SYNPO2/ITGA9/ITGB7/HSPG2/ITGA3/SDC2/ITGB6/COL6A1/CKM/COL1A2/SDC3/BGN/SDC1/AMPD3/DSP/COL1A1/COL3A1/FHL2/ENO2/ITGA2/COL27A1	52
hsa05323	hsa05323	Rheumatoid arthritis	28/979	95/8536	1.47520587578904e-06	5.49104409321476e-05	4.15818264403695e-05	ACP5/IL1A/ITGAL/CXCL5/CSF1/CD86/TLR2/IL18/FOS/FLT1/VEGFA/CD80/ICAM1/ATP6V0D2/CTLA4/CCL5/CXCL12/HLA-DOB/CCL3/TGFB2/CCL3L3/TNFRSF11A/LTB/CTSL/HLA-DQB2/CCL2/CTSK/CD28	28
hsa04610	hsa04610	Complement and coagulation cascades	26/979	88/8536	3.30980800303125e-06	0.000110878568101547	8.39646030242664e-05	C8B/CD46/THBD/VSIG4/C5AR1/F12/PROS1/SERPINA1/SERPING1/C8A/C1QC/PROC/CD59/C2/C3AR1/CR1/VTN/C4BPA/F13A1/CFH/C1S/TFPI/PLAU/A2M/C3/PLAT	26
hsa04514	hsa04514	Cell adhesion molecules	38/979	158/8536	5.65832077549995e-06	0.000172321587253862	0.000130493330803396	PTPRM/CLDN12/PECAM1/ICAM2/CLDN18/CLDN5/ITGAL/SPN/CLDN7/SLITRK4/ITGB8/CD4/CD86/CD40/ITGAV/CD80/CD22/ICAM1/CD226/CTLA4/ITGA9/HLA-DOB/CDH1/ITGB7/SDC2/CD2/SDC3/PTPRF/HLA-DQB2/TIGIT/PDCD1/CADM1/SDC1/CLDN1/CLDN4/VCAM1/CLDN3/CD28	38
hsa04979	hsa04979	Cholesterol metabolism	18/979	51/8536	6.98074337097741e-06	0.000194879085773119	0.000147575364246101	LDLRAP1/NCEH1/TSPO/CYP27A1/SORT1/LPL/LDLR/NPC1/MYLIP/LIPA/NPC2/CD36/SCARB1/CETP/ABCA1/APOE/PLTP/ANGPTL4	18
hsa05205	hsa05205	Proteoglycans in cancer	44/979	204/8536	2.13956896353415e-05	0.000551350463679953	0.000417519125677514	CTNNB1/CBL/FGFR1/MDM2/SLC9A1/FLNA/THBS1/DCN/AKT3/FN1/CAV1/ANK1/PAK1/TLR2/PIK3CD/MAPK13/VEGFA/ITGAV/IGF1/VAV3/VTN/HPSE/PRKCA/PXN/HSPG2/SDC2/HIF1A/TGFB2/ITPR3/FZD2/COL1A2/LUM/CTSL/PLAU/CTTN/HGF/MMP2/CCND1/SDC1/COL1A1/MET/MMP9/ITGA2/WNT5A	44
hsa04640	hsa04640	Hematopoietic cell lineage	26/979	100/8536	4.07470378828441e-05	0.000875746825994385	0.000663173558726306	IL11RA/TFRC/IL1A/CD9/CSF1/MME/CD4/CSF1R/CD1E/CD59/CD5/CD38/CD36/CD22/CR1/HLA-DOB/ITGA3/CD3E/CD14/CD1A/CD2/HLA-DQB2/CD24/IL2RA/MS4A1/ITGA2	26
hsa05418	hsa05418	Fluid shear stress and atherosclerosis	33/979	141/8536	4.16974131683551e-05	0.000875746825994385	0.000663173558726306	CTNNB1/THBD/MGST3/NCF1/IL1A/PECAM1/MGST1/EDN1/AKT3/MAPK7/CAV1/PDGFB/FOS/PIK3CD/GSTM3/MAPK13/VEGFA/CALM3/ITGAV/BCL2/ICAM1/SDC2/HMOX1/RAC3/CTSL/PDGFA/MMP2/CCL2/SDC1/VCAM1/ASS1/PLAT/MMP9	33
hsa04510	hsa04510	Focal adhesion	43/979	203/8536	4.18267140773438e-05	0.000875746825994385	0.000663173558726306	CTNNB1/DOCK1/XIAP/CCND3/FLNA/THBS1/AKT3/DIAPH1/FN1/CAV1/BCAR1/ITGB8/PDGFD/PAK1/PDGFB/FLT1/FLNB/PIK3CD/BIRC3/VEGFA/ITGAV/BCL2/IGF1/VAV3/ITGA9/RASGRF1/VTN/PRKCA/PXN/ITGB7/ITGA3/ITGB6/COL6A1/COL1A2/RAC3/LAMC1/PDGFA/HGF/CCND1/COL1A1/MET/ITGA2/SPP1	43
hsa04620	hsa04620	Toll-like receptor signaling pathway	27/979	109/8536	7.29204516222264e-05	0.00143696184079093	0.00108816277652982	TLR8/MYD88/AKT3/LY96/IFNAR2/TLR6/CD86/CD40/TLR2/FOS/STAT1/PIK3CD/MAPK13/NFKBIA/CXCL10/TLR5/CD80/CCL5/CCL3/TLR3/CCL4/CXCL9/CD14/CCL3L3/CCL4L2/CTSK/SPP1	27
hsa04933	hsa04933	AGE-RAGE signaling pathway in diabetic complications	25/979	101/8536	0.000135126320442986	0.00249522076681811	0.00188954659796752	THBD/PRKCE/IL1A/EDN1/AGER/AKT3/DIAPH1/FN1/STAT1/PIK3CD/PIM1/MAPK13/VEGFA/BCL2/ICAM1/PRKCA/EGR1/TGFB2/COL1A2/MMP2/CCL2/CCND1/COL1A1/VCAM1/COL3A1	25
hsa04668	hsa04668	TNF signaling pathway	28/979	119/8536	0.000141519983789684	0.00249522076681811	0.00188954659796752	XIAP/TAB3/RPS6KA5/EDN1/AKT3/ADAM17/CXCL5/CSF1/MAP3K14/BCL3/SOCS3/FOS/PIK3CD/BIRC3/JUNB/MAPK13/NFKBIA/TRAF2/TRAF5/CXCL10/ICAM1/CCL5/TRAF1/LIF/MMP14/CCL2/VCAM1/MMP9	28
hsa03272	hsa03272	Virion - Hepatitis viruses	15/979	48/8536	0.000197200017224625	0.00330310028851246	0.00250132653427024	PDCD6IP/TGOLN2/CLDN12/CD9/CLDN18/CLDN5/CLDN7/LDLR/HSPG2/SCARB1/DPP4/CLDN1/CLDN4/EPCAM/CLDN3	15
hsa04670	hsa04670	Leukocyte transendothelial migration	27/979	116/8536	0.000223814381482477	0.0034087062982909	0.00258129840656122	CTNNB1/NCF1/CLDN12/PECAM1/CLDN18/CLDN5/ITGAL/CLDN7/RAPGEF3/BCAR1/SIPA1/PIK3CD/MAPK13/VAV3/ICAM1/CXCL12/ITK/PRKCA/PXN/CXCR4/RHOH/MMP2/CLDN1/CLDN4/VCAM1/CLDN3/MMP9	27
hsa04066	hsa04066	HIF-1 signaling pathway	26/979	110/8536	0.000223855338992238	0.0034087062982909	0.00258129840656122	HK3/EPAS1/TFRC/INSR/EDN1/AKT3/ANGPT2/ANGPT4/PFKFB3/FLT1/PIK3CD/VEGFA/TIMP1/ENO1/BCL2/IGF1/GAPDH/PDK1/LDHA/PRKCA/HIF1A/HMOX1/ALDOC/EGLN3/SLC2A1/ENO2	26
hsa04142	hsa04142	Lysosome	29/979	133/8536	0.000434838590527305	0.00628475856893788	0.00475923586838658	SLC11A1/ACP5/SORT1/CTSW/DNASE2B/SMPD1/NPC1/SLC11A2/CTNS/LIPA/GNPTAB/AP1S3/AP1B1/CTSZ/NPC2/SGSH/ATP6V0D2/NAPSA/CTSA/ACP2/FUCA1/CTSB/CTSG/LAMP3/CTSL/LAPTM4B/CTSV/LGMN/CTSK	29
hsa04010	hsa04010	MAPK signaling pathway	54/979	300/8536	0.000450251360162713	0.00628475856893788	0.00475923586838658	FGFR1/NLK/RPS6KA1/DUSP6/IL1A/MYD88/RASGRP4/INSR/FLNA/RPS6KA5/GNG12/AKT3/RASGRP2/MAPK7/CACNB3/CSF1/PDGFD/ANGPT2/ANGPT4/MAP3K14/HSPA1B/DUSP5/PAK1/PDGFB/CSF1R/FOS/DUSP16/RELB/FLT1/MAPK13/VEGFA/TRAF2/IGF1/PTPN7/GADD45B/RASGRP1/PLA2G4C/HSPA6/RASGRF1/CACNA2D4/CACNA2D3/DUSP2/PRKCA/DUSP4/GADD45G/EFNA1/TGFB2/CD14/RASGRP3/RAC3/TGFA/PDGFA/HGF/MET	54
hsa04662	hsa04662	B cell receptor signaling pathway	22/979	91/8536	0.000476910833454673	0.00639060516829261	0.00483938993105584	LILRA5/AKT3/LILRA1/NFKBIE/FOS/PIK3CD/LILRA4/NFKBIA/NFATC2/VAV3/CD22/BLNK/IFITM1/CARD11/LILRB5/BANK1/FCGR2B/RASGRP3/RAC3/CD72/LILRB4/CD79A	22
hsa05222	hsa05222	Small cell lung cancer	22/979	93/8536	0.000656389934331118	0.00845733184618941	0.00640445239570038	XIAP/CKS1B/RXRA/AKT3/FN1/PIK3CD/BIRC3/ITGAV/NFKBIA/TRAF2/TRAF5/CDK6/BCL2/GADD45B/RB1/TRAF1/GADD45G/ITGA3/LAMC1/CCND1/BIRC7/ITGA2	22
hsa04923	hsa04923	Regulation of lipolysis in adipocytes	16/979	59/8536	0.000729211894653936	0.00878767422927842	0.00665460954990133	ADRB2/PNPLA2/PDE3B/IRS2/ADORA1/INSR/ABHD5/PTGER3/ADCY9/AKT3/AQP7/FABP4/MGLL/PIK3CD/PTGS1/ADRB3	16
hsa05145	hsa05145	Toxoplasmosis	25/979	112/8536	0.00073449217438745	0.00878767422927842	0.00665460954990133	XIAP/MYD88/ALOX5/AKT3/LDLR/HSPA1B/CCR5/LY96/CD40/TLR2/STAT1/BIRC3/MAPK13/NFKBIA/BCL2/SOCS1/HSPA6/GNAO1/HLA-DOB/TGFB2/IL10/LAMC1/HLA-DQB2/PIK3R6/BIRC7	25
hsa05202	hsa05202	Transcriptional misregulation in cancer	38/979	198/8536	0.000904933671740124	0.010453544139067	0.00791611669289909	RARA/MDM2/RXRA/DUSP6/CDK14/PER2/PTCRA/PPARG/ZBTB16/HPGD/CD86/NUPR1/CD40/CSF1R/FLT1/BIRC3/RUNX2/FUT8/ID2/IGF1/JUP/GADD45B/MAF/TRAF1/BMP2K/GADD45G/ITGB7/ZEB1/CD14/BCL11B/ETV5/PDGFA/PLAU/MET/IGFBP3/PLAT/MMP9/ELANE	38
hsa04015	hsa04015	Rap1 signaling pathway	40/979	212/8536	0.000948947728611554	0.0105965829694957	0.00802443517878542	CTNNB1/FGFR1/P2RY1/INSR/THBS1/EVL/ADCY9/AKT3/RASGRP2/ITGAL/RAPGEF3/BCAR1/CSF1/PDGFD/ANGPT2/ANGPT4/SIPA1/RALGDS/PDGFB/CSF1R/FLT1/PIK3CD/MAPK13/VEGFA/CALM3/IGF1/VAV3/GNAO1/DOCK4/PRKCA/CDH1/RALA/EFNA1/RASGRP3/RAC3/LPAR5/PDGFA/ENAH/HGF/MET	40
hsa04672	hsa04672	Intestinal immune network for IgA production	14/979	50/8536	0.00109581456165789	0.0118418670372707	0.00896744683733621	MAP3K14/CD86/CD40/CD80/CXCL12/IL15RA/HLA-DOB/ITGB7/CXCR4/PIGR/IL10/HLA-DQB2/CCL28/CD28	14
hsa05219	hsa05219	Bladder cancer	12/979	41/8536	0.00161052412653975	0.0168003409280274	0.0127223320146256	MDM2/RPS6KA5/THBS1/TYMP/VEGFA/RB1/CDKN2A/CDH1/DAPK2/MMP2/CCND1/MMP9	12
hsa01230	hsa01230	Biosynthesis of amino acids	18/979	75/8536	0.00165495895708927	0.0168003409280274	0.0127223320146256	TKT/PSPH/ACO1/SDSL/GLUL/ENO1/TPI1/IDH2/GAPDH/BCAT1/IDH1/SHMT1/ALDH18A1/ALDOC/SDS/PYCR1/ASS1/ENO2	18
hsa04151	hsa04151	PI3K-Akt signaling pathway	60/979	362/8536	0.00189386938619994	0.0185836718067343	0.0140727883909598	RBL2/FGFR1/PPP2R5A/PKN2/MDM2/RXRA/CCND3/INSR/THBS1/GNG12/AKT3/PPP2R3A/FN1/ITGB8/CSF1/PDGFD/ANGPT2/ANGPT4/BCL2L11/GNB4/IFNAR2/JAK3/PDGFB/CSF1R/TLR2/FLT1/PIK3CD/SGK1/VEGFA/ITGAV/CDK6/BCL2/IGF1/DDIT4/GYS1/ITGA9/LPAR6/VTN/PPP2R2B/GNG7/PRKCA/ITGB7/ITGA3/ITGB6/EFNA1/COL6A1/OSM/COL1A2/LPAR5/TGFA/LAMC1/PDGFA/HGF/PIK3R6/CCND1/COL1A1/MET/IL2RA/ITGA2/SPP1	60
hsa05214	hsa05214	Glioma	18/979	76/8536	0.00194157765144985	0.0185836718067343	0.0140727883909598	MDM2/AKT3/PDGFB/PIK3CD/CALM3/CDK6/IGF1/GADD45B/CAMK1/RB1/CDKN2A/PRKCA/GADD45G/CAMK4/TGFA/PDGFA/CCND1/CAMK1G	18
hsa05218	hsa05218	Melanoma	17/979	73/8536	0.00309913771506724	0.0281788688367402	0.0213389077443971	FGFR1/MDM2/AKT3/PDGFD/PDGFB/PIK3CD/CDK6/IGF1/GADD45B/RB1/CDKN2A/CDH1/GADD45G/PDGFA/HGF/CCND1/MET	17
hsa05215	hsa05215	Prostate cancer	21/979	98/8536	0.00320279489292631	0.0281788688367402	0.0213389077443971	CTNNB1/FGFR1/MDM2/AKT3/TCF7L2/PDGFD/PDGFB/PIK3CD/NFKBIA/BCL2/IGF1/RB1/ZEB1/ETV5/TGFA/PDGFA/PLAU/CCND1/LEF1/PLAT/MMP9	21
hsa05163	hsa05163	Human cytomegalovirus infection	40/979	226/8536	0.00324264661150929	0.0281788688367402	0.0213389077443971	CTNNB1/MDM2/GNA11/CXCR2/PTGER3/GNG12/ADCY9/AKT3/BCAR1/GNB4/CCR5/PDIA3/PIK3CD/CALR/MAPK13/VEGFA/CALM3/ITGAV/NFKBIA/TRAF2/TRAF5/CDK6/NFATC2/CCL5/RB1/CXCL12/GNAO1/CDKN2A/GNG7/PRKCA/PXN/CCL3/CCL4/CXCR4/ITPR3/RAC3/CCL3L3/CCL4L2/CCL2/CCND1	40
hsa00330	hsa00330	Arginine and proline metabolism	13/979	50/8536	0.00336464105513316	0.0281788688367402	0.0213389077443971	ALDH3A2/ALDH2/P4HA1/LAP3/ALDH18A1/GAMT/CKM/SMOX/GATM/AZIN2/MAOA/CKB/PYCR1	13
hsa00565	hsa00565	Ether lipid metabolism	13/979	50/8536	0.00336464105513316	0.0281788688367402	0.0213389077443971	AGPS/PAFAH2/PLA2G6/CHPT1/PLB1/PLPP3/PLA2G4C/PLD3/PLD4/PLPP2/PLA2G7/ENPP2/PLA2G2D	13
hsa05231	hsa05231	Choline metabolism in cancer	21/979	99/8536	0.00363781986954627	0.0297236501536098	0.0225087185766534	WASF2/DGKH/GPCPD1/DGKQ/AKT3/SLC44A2/PDGFD/CHKA/CHPT1/RALGDS/PDGFB/FOS/PIK3CD/PLPP3/SLC44A1/PLA2G4C/PRKCA/HIF1A/RAC3/PDGFA/PLPP2	21
hsa04115	hsa04115	p53 signaling pathway	17/979	75/8536	0.00417583294148114	0.0333072389380043	0.0252224495964149	MDM2/CCND3/THBS1/CDK6/BCL2/IGF1/GADD45B/AIFM2/CD82/RRM2/CDKN2A/GADD45G/CDK1/PERP/CCND1/IGFBP3/SFN	17
hsa04014	hsa04014	Ras signaling pathway	41/979	238/8536	0.00476254565069907	0.0371035533252137	0.0280972705463519	SHOC2/FGFR1/KSR1/RASGRP4/INSR/PLA2G6/GNG12/AKT3/RASGRP2/RASAL2/CSF1/PDGFD/ANGPT2/ANGPT4/RASAL3/GNB4/PAK1/RALGDS/PDGFB/ETS1/CSF1R/FLT1/PIK3CD/VEGFA/CALM3/IGF1/RASGRP1/PLA2G4C/RASGRF1/GNG7/PRKCA/RALA/EFNA1/RASGRP3/RAC3/RGL1/TGFA/PDGFA/HGF/MET/PLA2G2D	41
hsa01523	hsa01523	Antifolate resistance	9/979	30/8536	0.00506250993096425	0.0377624713806945	0.0285962469842809	SLC19A1/ABCG2/FOLR3/ABCC4/SHMT1/SLC46A1/TYMS/ABCC5/FOLR2	9
hsa04512	hsa04512	ECM-receptor interaction	19/979	89/8536	0.00513298796554735	0.0377624713806945	0.0285962469842809	THBS1/FN1/ITGB8/ITGAV/HMMR/CD36/ITGA9/VTN/ITGB7/HSPG2/ITGA3/ITGB6/COL6A1/COL1A2/LAMC1/SDC1/COL1A1/ITGA2/SPP1	19
hsa04810	hsa04810	Regulation of actin cytoskeleton	40/979	232/8536	0.00518529457764761	0.0377624713806945	0.0285962469842809	C8B/DOCK1/WASF2/SSH2/PIP4K2C/FGFR1/SPATA13/SLC9A1/TMSB4Y/CYFIP2/RGCC/GNG12/AKT3/ITGAL/DIAPH1/FN1/BCAR1/ITGB8/C8A/CHRM3/PDGFD/SSH1/PAK1/PDGFB/BAIAP2/PIK3CD/ITGAV/VAV3/ITGA9/CXCL12/PXN/ITGB7/ITGA3/ITGB6/CXCR4/RAC3/LPAR5/PDGFA/ENAH/ITGA2	40
hsa04660	hsa04660	T cell receptor signaling pathway	24/979	122/8536	0.00544809535805821	0.0388321690414787	0.0294062929740656	PPP2R5A/AKT3/PPP2R3A/CD4/MAP3K14/NFKBIE/PAK1/FOS/CBLB/PIK3CD/MAPK13/NFKBIA/NFATC2/VAV3/RASGRP1/LCK/CTLA4/CARD11/ITK/PPP2R2B/CD3E/IL10/PDCD1/CD28	24
hsa05235	hsa05235	PD-L1 expression and PD-1 checkpoint pathway in cancer	19/979	90/8536	0.00582698540579482	0.0395366246530606	0.0299397534686178	MYD88/BATF3/AKT3/CD4/NFKBIE/TLR2/FOS/STAT1/PIK3CD/MAPK13/NFKBIA/NFATC2/RASGRP1/LCK/CD3E/HIF1A/BATF/PDCD1/CD28	19
hsa00564	hsa00564	Glycerophospholipid metabolism	21/979	103/8536	0.00590098875418815	0.0395366246530606	0.0299397534686178	PCYT2/GPD2/DGKH/AGPAT2/GPCPD1/DGKQ/PLA2G6/PNPLA6/SGMS2/GPD1/CHKA/CHPT1/PLB1/PLPP3/PLA2G4C/PLD3/PLD4/MBOAT2/ACHE/PLPP2/PLA2G2D	21
hsa05142	hsa05142	Chagas disease	21/979	103/8536	0.00590098875418815	0.0395366246530606	0.0299397534686178	MYD88/GNA11/AKT3/C1QC/TLR6/TLR2/FOS/PIK3CD/CALR/MAPK13/NFKBIA/CCL5/GNAO1/PPP2R2B/CCL3/CD3E/TGFB2/CCL3L3/IL10/CCL2/C3	21
hsa04981	hsa04981	Folate transport and metabolism	9/979	31/8536	0.00642270122616859	0.0421883315836564	0.0319478017648427	SLC19A1/ABCG2/FOLR3/ABCC4/SHMT1/SLC46A1/TYMS/ABCC5/FOLR2	9
hsa05135	hsa05135	Yersinia infection	26/979	138/8536	0.00706714137710693	0.0455286992563619	0.0344773496332544	DOCK1/WASF2/RPS6KA1/PKN2/MYD88/NLRC4/MEFV/AKT3/FN1/BCAR1/ARHGEF28/CD4/BAIAP2/IL18/FOS/PIK3CD/MAPK13/NFKBIA/TRAF2/NFATC2/VAV3/LCK/PXN/RAC3/IL10/CCL2	26
hsa03265	hsa03265	Virion - Ebolavirus, Lyssavirus and Morbillivirus	5/979	12/8536	0.00778714536876288	0.0492206358214258	0.0372731287760051	CD46/NPC1/FCGR2B/CD209/SLAMF1	5
hsa04621	hsa04621	NOD-like receptor signaling pathway	33/979	189/8536	0.00870344269739902	0.0539935796968273	0.040887518325013	XIAP/CASP5/PKN2/TAB3/RNASEL/CARD16/MYD88/TRPV2/GBP3/NLRC4/NLRP12/NLRP1/MEFV/GBP7/CAMP/IFNAR2/PSTPIP1/IL18/STAT1/BIRC3/MAPK13/NFKBIA/TRAF2/TRAF5/BCL2/AIM2/NAIP/CCL5/CTSB/ITPR3/ANTXR1/TRPM2/CCL2	33
hsa04020	hsa04020	Calcium signaling pathway	42/979	254/8536	0.00890367847576482	0.0542314961705676	0.04106768445281	ADRB2/FGFR1/CYSLTR1/TACR2/STIM1/GNA11/PHKG1/PTGER3/ADCY9/P2RX1/RYR1/TNNC1/CHRM3/PDGFD/PHKG2/PDGFB/ASPH/FLT1/VEGFA/CALM3/HRH2/NFATC2/CD38/CAMK1/SLC25A4/GRIN3A/MCOLN2/PRKCA/MCOLN3/TFEB/CXCR4/SPHK1/ADRB3/ITPR3/CAMK4/TGFA/TPCN1/PDGFA/HGF/EDNRB/MET/CAMK1G	42
hsa05134	hsa05134	Legionellosis	13/979	56/8536	0.00937585461565558	0.0560877017186539	0.0424733263603947	MYD88/NLRC4/HSPA1B/TLR2/IL18/NFKBIA/TLR5/HSPA6/NAIP/CR1/CD14/C3/BNIP3	13
hsa04210	hsa04210	Apoptosis	25/979	135/8536	0.0101433776040864	0.0596145876731396	0.045144118237947	XIAP/LMNA/PARP4/AKT3/PRF1/CTSW/BCL2L11/MAP3K14/LMNB1/FOS/PIK3CD/BIRC3/NFKBIA/TRAF2/CTSZ/BCL2/BIRC5/GADD45B/TRAF1/GADD45G/CTSB/ITPR3/CTSL/CTSV/CTSK	25
hsa05150	hsa05150	Staphylococcus aureus infection	20/979	102/8536	0.0109876162719152	0.0634629560533035	0.0480583579225331	C5AR1/DEFB1/FPR2/ITGAL/CAMP/C1QC/C2/ICAM1/FPR3/C3AR1/HLA-DOB/FCGR2B/CFH/KRT18/C1S/IL10/HLA-DQB2/C3/KRT19/KRT17	20
hsa05212	hsa05212	Pancreatic cancer	16/979	77/8536	0.0126444565720035	0.0717947957901891	0.0543677793729319	BRCA2/AKT3/RALGDS/STAT1/PIK3CD/VEGFA/CDK6/GADD45B/RB1/CDKN2A/GADD45G/RALA/TGFB2/RAC3/TGFA/CCND1	16
hsa05417	hsa05417	Lipid and atherosclerosis	36/979	216/8536	0.0130660738956096	0.0729522459171535	0.0552442773481037	NCF1/RXRA/MYD88/AGER/PPARG/AKT3/LDLR/SOD2/HSPA1B/LY96/TLR6/ERO1A/CD40/TLR2/IL18/FOS/PIK3CD/MAPK13/CALM3/NFKBIA/TRAF2/BCL2/NFATC2/CD36/VAV3/ICAM1/HSPA6/CCL5/PRKCA/CCL3/CD14/CCL3L3/CCL2/ABCA1/VCAM1/MMP9	36
hsa05160	hsa05160	Hepatitis C	28/979	159/8536	0.0133155918533789	0.0731266109980643	0.0553763181477879	CTNNB1/RNASEL/RXRA/CLDN12/CLDN18/CLDN5/AKT3/CLDN7/LDLR/MX2/IFNAR2/SOCS3/STAT1/PIK3CD/NFKBIA/TRAF2/CXCL10/CDK6/NR1H3/RB1/PPP2R2B/TLR3/RSAD2/SCARB1/CCND1/CLDN1/CLDN4/CLDN3	28
hsa00561	hsa00561	Glycerolipid metabolism	14/979	65/8536	0.0139770455042689	0.0755211329666143	0.0571896089393686	DGKH/AGPAT2/ALDH3A2/PNPLA2/PNPLA3/DGKQ/ALDH2/LPL/MOGAT1/MGLL/AKR1B1/PLPP3/MBOAT2/PLPP2	14
hsa05162	hsa05162	Measles	25/979	139/8536	0.0145099310471157	0.0771305292254641	0.058408350489668	CD46/IL1A/MYD88/CCND3/AKT3/MX2/HSPA1B/IFNAR2/JAK3/TLR2/FOS/STAT1/CBLB/PIK3CD/NFKBIA/CDK6/BCL2/HSPA6/CD3E/FCGR2B/CD209/CCND1/SLAMF1/CD28/IL2RA	25
hsa05167	hsa05167	Kaposi sarcoma-associated herpesvirus infection	33/979	196/8536	0.0147353846878499	0.0771305292254641	0.058408350489668	CTNNB1/GNG12/AKT3/TCF7L2/ANGPT2/GNB4/CCR5/IFNAR2/PREX1/CD86/PDGFB/FOS/STAT1/PIK3CD/MAPK13/VEGFA/CALM3/NFKBIA/TRAF2/CDK6/NFATC2/ZFP36/ICAM1/RB1/GNG7/TLR3/HIF1A/ITPR3/CD200R1/PIK3R6/CCND1/C3/LEF1	33
hsa04625	hsa04625	C-type lectin receptor signaling pathway	20/979	105/8536	0.0149897366788957	0.0772547967296934	0.0585024540828157	KSR1/MDM2/AKT3/MAP3K14/BCL3/EGR3/PAK1/STAT1/RELB/CBLB/PIK3CD/MAPK13/CALM3/NFKBIA/NFATC2/CCL22/CCL17/ITPR3/CD209/IL10	20
hsa00260	hsa00260	Glycine, serine and threonine metabolism	10/979	41/8536	0.0152345387224181	0.0773268253334858	0.0585569989171094	PSPH/CHDH/AOC2/AOC3/SDSL/SHMT1/GAMT/GATM/MAOA/SDS	10
hsa05169	hsa05169	Epstein-Barr virus infection	34/979	204/8536	0.0155526977367608	0.0777634886838039	0.0588876693567847	MDM2/MYD88/CCND3/AKT3/ITGAL/BCL2L11/MAP3K14/PDIA3/IFNAR2/JAK3/NFKBIE/CD40/TLR2/STAT1/RELB/PIK3CD/CALR/MAPK13/NFKBIA/TRAF2/TRAF5/CXCL10/CDK6/BCL2/ICAM1/GADD45B/BLNK/RB1/HLA-DOB/GADD45G/HES1/CD3E/HLA-DQB2/CCND1	34
hsa05412	hsa05412	Arrhythmogenic right ventricular cardiomyopathy	17/979	86/8536	0.0168130890792829	0.0828291888464674	0.0627237533762723	CTNNB1/LMNA/PKP2/CACNB3/TCF7L2/ITGB8/ITGAV/JUP/ITGA9/CACNA2D4/CACNA2D3/ITGB7/ITGA3/ITGB6/DSP/LEF1/ITGA2	17
hsa05210	hsa05210	Colorectal cancer	17/979	87/8536	0.0187406190034647	0.0909870632776908	0.0689014367633103	CTNNB1/AKT3/TCF7L2/BCL2L11/RALGDS/FOS/PIK3CD/BCL2/BIRC5/GADD45B/GADD45G/RALA/TGFB2/RAC3/TGFA/CCND1/LEF1	17
hsa04071	hsa04071	Sphingolipid signaling pathway	22/979	122/8536	0.0203690793960357	0.0954489860552388	0.0722803005163003	PPP2R5A/PRKCE/ADORA1/S1PR4/AKT3/PPP2R3A/SGMS2/S1PR5/SMPD1/PIK3CD/MAPK13/TRAF2/BCL2/SGPL1/S1PR2/PPP2R2B/PRKCA/SPHK1/RAC3/S1PR1/SPTLC3/ADORA3	22
hsa00410	hsa00410	beta-Alanine metabolism	8/979	31/8536	0.0206491949211625	0.0954489860552388	0.0722803005163003	ALDH3A2/ABAT/ACOX1/ALDH2/AOC2/AOC3/SMOX/DPYS	8
hsa00100	hsa00100	Steroid biosynthesis	6/979	20/8536	0.0210920652717857	0.0954489860552388	0.0722803005163003	SQLE/MSMO1/DHCR24/FDFT1/LIPA/CYP27B1	6
hsa05143	hsa05143	African trypanosomiasis	9/979	37/8536	0.021193162386731	0.0954489860552388	0.0722803005163003	HBA1/MYD88/HBA2/HBB/IL18/ICAM1/PRKCA/IL10/VCAM1	9
hsa05216	hsa05216	Thyroid cancer	9/979	37/8536	0.021193162386731	0.0954489860552388	0.0722803005163003	CTNNB1/RXRA/PPARG/TCF7L2/GADD45B/CDH1/GADD45G/CCND1/LEF1	9
hsa04657	hsa04657	IL-17 signaling pathway	18/979	95/8536	0.0213691759825162	0.0954489860552388	0.0722803005163003	TAB3/USP25/IL17RE/TRAF3IP2/MAPK7/CXCL5/FOS/MAPK13/FOSB/NFKBIA/TRAF2/TRAF5/CXCL10/CCL17/CCL2/LCN2/MMP9/CCL7	18
hsa04936	hsa04936	Alcoholic liver disease	25/979	144/8536	0.0219454255568194	0.0962728213055825	0.0729041631882023	CTNNB1/ALDH3A2/SCD/TAB3/C5AR1/ADIPOR2/CAMKK2/ACOX1/MYD88/ALDH2/AKT3/ACACB/TCF7L2/MAP3K14/C1QC/LY96/C2/MAPK13/NFKBIA/SREBF1/C3AR1/CD14/CCND1/C3/LEF1	25
hsa05166	hsa05166	Human T-cell leukemia virus 1 infection	36/979	224/8536	0.0221283798224772	0.0962728213055825	0.0729041631882023	XIAP/ANAPC15/CCND3/TSPO/ADCY9/AKT3/ITGAL/CD4/MAP3K14/JAK3/PTTG1/ETS1/CD40/FOS/RELB/PIK3CD/CALR/NFKBIA/NFATC2/ZFP36/ICAM1/LCK/SLC25A4/RB1/IL15RA/CDKN2A/HLA-DOB/EGR1/CD3E/TGFB2/CDC20/HLA-DQB2/CCND1/SLC2A1/IL2RA/MMP7	36
hsa04977	hsa04977	Vitamin digestion and absorption	7/979	26/8536	0.0237140728066467	0.101848902438803	0.077126741516894	SLC19A1/SLC19A3/AWAT2/PLB1/TCN2/SLC46A1/SCARB1	7
hsa00590	hsa00590	Arachidonic acid metabolism	13/979	63/8536	0.0245250521240678	0.103998638753958	0.0787546643824162	ALOX5/PLA2G6/LTA4H/AKR1C3/HPGD/LTC4S/PLB1/PLA2G4C/CBR3/PTGS1/GGT5/ALOX15B/PLA2G2D	13
hsa04960	hsa04960	Aldosterone-regulated sodium reabsorption	9/979	38/8536	0.025035796320167	0.104837397090699	0.0793898278047401	INSR/ATP1B1/PIK3CD/SGK1/IGF1/FXYD2/NEDD4L/PRKCA/SFN	9
hsa05211	hsa05211	Renal cell carcinoma	14/979	70/8536	0.0258693504170718	0.106990523329865	0.0810203177454751	EPAS1/AKT3/PAK1/PDGFB/ETS1/PIK3CD/VEGFA/HIF1A/TGFB2/TGFA/HGF/EGLN3/SLC2A1/MET	14
hsa05170	hsa05170	Human immunodeficiency virus 1 infection	34/979	213/8536	0.0280391658522437	0.114275977578062	0.0865373467283991	MYD88/GNA11/GNG12/AKT3/APOBEC3G/BST2/CD4/GNB4/CCR5/PDIA3/PAK1/TLR2/FOS/PIK3CD/CALR/MAPK13/CALM3/AP1S3/NFKBIA/TRAF2/TRAF5/AP1B1/BCL2/NFATC2/GNAO1/GNG7/PRKCA/PXN/CDK1/CD3E/CXCR4/ITPR3/RAC3/APOBEC3H	34
hsa04068	hsa04068	FoxO signaling pathway	23/979	133/8536	0.0283131526536692	0.114275977578062	0.0865373467283991	RBL2/NLK/MDM2/IRS2/INSR/S1PR4/CDKN2D/AKT3/SOD2/BCL2L11/HOMER2/PIK3CD/SGK1/MAPK13/IGF1/GADD45B/GADD45G/TGFB2/HOMER3/IL10/CCND1/S1PR1/BNIP3	23
hsa04360	hsa04360	Axon guidance	30/979	184/8536	0.0290032306656869	0.114755200606061	0.0869002461777239	SSH2/EPHB6/TRPC6/PLXNA2/UNC5B/RHOD/SSH1/SEMA6B/PAK1/SRGAP1/PIK3CD/SEMA4A/RND1/NFATC2/PLXNA1/CXCL12/PRKCA/PLXNC1/EFNA1/CXCR4/SEMA4B/SEMA7A/RAC3/ENAH/EPHB2/SRGAP3/SEMA4C/ABLIM3/MET/WNT5A	30
hsa00360	hsa00360	Phenylalanine metabolism	5/979	16/8536	0.0291169911985527	0.114755200606061	0.0869002461777239	AOC2/AOC3/MIF/MAOA/IL4I1	5
hsa05133	hsa05133	Pertussis	15/979	78/8536	0.0299028524544281	0.116482041537598	0.0882079246207731	IL1A/MYD88/SERPING1/CXCL5/C1QC/LY96/FOS/C2/MAPK13/CALM3/C4BPA/CD14/C1S/IL10/C3	15
hsa04913	hsa04913	Ovarian steroidogenesis	11/979	52/8536	0.031214779749275	0.119074042840296	0.0901707598570659	ACOT2/ACOT4/INSR/ALOX5/ADCY9/LDLR/AKR1C3/IGF1/PLA2G4C/SCARB1/CYP19A1	11
hsa04666	hsa04666	Fc gamma R-mediated phagocytosis	18/979	99/8536	0.0312791515520776	0.119074042840296	0.0901707598570659	DOCK1/WASF2/NCF1/PRKCE/PLA2G6/AKT3/PAK1/MARCKSL1/PIK3CD/PLPP3/VAV3/PLA2G4C/PRKCA/MARCKS/FCGR2B/SPHK1/MYO10/PLPP2	18
hsa05140	hsa05140	Leishmaniasis	15/979	79/8536	0.0331494916621433	0.124776176481101	0.0944887935017923	NCF1/IL1A/MYD88/MARCKSL1/TLR2/FOS/STAT1/MAPK13/NFKBIA/CR1/HLA-DOB/TGFB2/IL10/HLA-DQB2/C3	15
hsa04520	hsa04520	Adherens junction	17/979	93/8536	0.0340691757847901	0.126813043198941	0.0960312440249639	CTNNB1/WASF2/FGFR1/NLK/PTPRM/HEG1/INSR/TJP1/TCF7L2/BAIAP2/LMO7/CDH1/RAC3/SNAI1/PTPRF/LEF1/MET	17
hsa05223	hsa05223	Non-small cell lung cancer	14/979	73/8536	0.0358997853167928	0.132158550342039	0.100079216441262	RXRA/AKT3/JAK3/PIK3CD/CDK6/GADD45B/RB1/CDKN2A/PRKCA/GADD45G/TGFA/HGF/CCND1/MET	14
hsa04614	hsa04614	Renin-angiotensin system	6/979	23/8536	0.040838011185655	0.148703627686896	0.112608245946715	KLK1/MME/NLN/PRCP/CTSA/CTSG	6
hsa05221	hsa05221	Acute myeloid leukemia	13/979	68/8536	0.0431716529029623	0.155510792714972	0.11776308262155	RARA/DUSP6/PER2/AKT3/TCF7L2/ZBTB16/CSF1R/PIK3CD/PIM1/JUP/CD14/CCND1/LEF1	13
hsa00534	hsa00534	Glycosaminoglycan biosynthesis - heparan sulfate / heparin	6/979	24/8536	0.0493580418786872	0.175903659886811	0.133205913692762	EXTL3/EXTL2/EXT1/HS3ST3B1/HS3ST1/HS3ST2	6
hsa04974	hsa04974	Protein digestion and absorption	18/979	105/8536	0.0520200845075013	0.183439245368557	0.138912358629449	KCNQ1/COL8A2/KCNE3/ATP1B1/CELA2A/MME/CELA2B/SLC16A10/PRCP/FXYD2/COL18A1/SLC36A1/COL6A1/COL1A2/DPP4/COL1A1/COL3A1/COL27A1	18
hsa04920	hsa04920	Adipocytokine signaling pathway	13/979	70/8536	0.0528572980781815	0.184449946418654	0.139677728474142	ADIPOR2/RXRA/IRS2/CAMKK2/AKT3/ACACB/AGRP/NFKBIE/SOCS3/NFKBIA/TRAF2/CD36/SLC2A1	13
hsa05410	hsa05410	Hypertrophic cardiomyopathy	17/979	99/8536	0.0570558271895128	0.197048475345225	0.149218169860799	LMNA/EDN1/CACNB3/ITGB8/TNNC1/TPM1/ITGAV/TPM2/IGF1/ITGA9/CACNA2D4/CACNA2D3/ITGB7/ITGA3/ITGB6/TGFB2/ITGA2	17
hsa05130	hsa05130	Pathogenic Escherichia coli infection	31/979	203/8536	0.057934747208541	0.198042248110829	0.149970720486127	WASF2/MYO1G/TAB3/SLC9A3R1/CLDN12/MYD88/TJP1/CYFIP2/CLDN18/CLDN5/MYO1A/CLDN7/MYO6/PAK1/MYO1E/BAIAP2/IL18/FOS/MAPK13/NFKBIA/TRAF2/TLR5/MYO1D/GAPDH/NAIP/MYO10/LPAR5/CTTN/CLDN1/CLDN4/CLDN3	31
hsa04940	hsa04940	Type I diabetes mellitus	9/979	44/8536	0.0587099558456442	0.198665002103948	0.150442311098355	IL1A/PRF1/CPE/CD86/CD80/HLA-DOB/PTPRN2/HLA-DQB2/CD28	9
hsa04152	hsa04152	AMPK signaling pathway	20/979	122/8536	0.0626013074985833	0.208363364784285	0.157786554322114	SCD/PPP2R5A/ADIPOR2/IRS2/CAMKK2/INSR/HMGCR/PPARG/AKT3/PPP2R3A/FBP1/ACACB/PFKFB3/PIK3CD/SREBF1/IGF1/CD36/GYS1/PPP2R2B/CCND1	20
hsa00240	hsa00240	Pyrimidine metabolism	11/979	58/8536	0.0628199995319786	0.208363364784285	0.157786554322114	AK9/HDDC2/TYMP/ASMTL/NME1/RRM2/UCK2/TYMS/NME4/NT5E/DPYS	11
hsa04928	hsa04928	Parathyroid hormone synthesis, secretion and action	19/979	115/8536	0.064030797800503	0.21029722807028	0.159251003817557	PDE4A/FGFR1/VDR/RXRA/SLC9A3R1/GNA11/ADCY9/FOS/NR4A2/SGK1/RUNX2/BCL2/PRKCA/EGR1/ITPR3/SLC34A2/MMP14/MMP25/CYP27B1	19
hsa01521	hsa01521	EGFR tyrosine kinase inhibitor resistance	14/979	80/8536	0.0695462073516559	0.226193975367036	0.171289074826255	AKT3/PDGFD/BCL2L11/PDGFB/PIK3CD/VEGFA/BCL2/IGF1/GAS6/PRKCA/TGFA/PDGFA/HGF/MET	14
hsa04659	hsa04659	Th17 cell differentiation	18/979	109/8536	0.0703309399817644	0.226546777825876	0.171556240238919	RARA/RXRA/CD4/JAK3/NFKBIE/FOS/STAT1/MAPK13/NFKBIA/NFATC2/LCK/HLA-DOB/EBI3/CD3E/HIF1A/IL21R/HLA-DQB2/IL2RA	18
hsa05330	hsa05330	Allograft rejection	8/979	39/8536	0.0713969563528983	0.22779028931639	0.172497909584446	PRF1/CD86/CD40/CD80/HLA-DOB/IL10/HLA-DQB2/CD28	8
hsa04261	hsa04261	Adrenergic signaling in cardiomyocytes	24/979	154/8536	0.0724281603381436	0.228900318049794	0.173338496936372	ADRB2/PPP2R5A/KCNQ1/SLC9A1/ATP1B1/RPS6KA5/ADCY9/AKT3/PPP2R3A/RAPGEF3/CACNB3/TNNC1/TPM1/MAPK13/CALM3/TPM2/BCL2/FXYD2/CACNA2D4/CACNA2D3/PPP2R2B/PRKCA/SCN1B/PIK3R6	24
hsa04921	hsa04921	Oxytocin signaling pathway	24/979	155/8536	0.0768225606817803	0.239828457499607	0.181614008664274	CAMKK2/ADCY9/MAPK7/RYR1/CACNB3/RGS2/FOS/CALM3/NFATC2/CD38/CAMK1/PLA2G4C/CACNA2D4/CACNA2D3/GNAO1/PRKCA/MYL6B/ITPR3/CAMK4/TRPM2/PIK3R6/CCND1/KCNJ5/CAMK1G	24
hsa05146	hsa05146	Amoebiasis	17/979	103/8536	0.0773178310745002	0.239828457499607	0.181614008664274	C8B/GNA11/FN1/C8A/CD1E/TLR2/PIK3CD/PRKCA/CTSG/TGFB2/CD14/CD1A/COL1A2/IL10/LAMC1/COL1A1/COL3A1	17
hsa00770	hsa00770	Pantothenate and CoA biosynthesis	5/979	21/8536	0.0841605376766714	0.258658533226467	0.195873390440153	ALDH3A2/ALDH2/VNN1/BCAT1/DPYS	5
hsa04218	hsa04218	Cellular senescence	24/979	157/8536	0.0861462908318631	0.262354612987947	0.198672307085924	RBL2/MDM2/IL1A/CCND3/HIPK2/TRAF3IP2/AKT3/ETS1/PIK3CD/MAPK13/CALM3/CDK6/NFATC2/GADD45B/SLC25A4/RB1/CDKN2A/GADD45G/CDK1/TGFB2/ZFP36L1/ITPR3/CCND1/IGFBP3	24
hsa00051	hsa00051	Fructose and mannose metabolism	7/979	34/8536	0.0872151815805417	0.263216989454788	0.199325355722243	HK3/FBP1/PFKFB3/AKR1B1/TPI1/MPI/ALDOC	7
hsa05414	hsa05414	Dilated cardiomyopathy	17/979	105/8536	0.0890345180358153	0.265723667194483	0.201223578299671	LMNA/ADCY9/CACNB3/ITGB8/TNNC1/TPM1/ITGAV/TPM2/IGF1/ITGA9/CACNA2D4/CACNA2D3/ITGB7/ITGA3/ITGB6/TGFB2/ITGA2	17
hsa05164	hsa05164	Influenza A	26/979	173/8536	0.0896607880629302	0.265723667194483	0.201223578299671	RNASEL/IL1A/MYD88/CCND3/TRIM25/AKT3/MX2/IFNAR2/SOCS3/IL18/STAT1/PIK3CD/NFKBIA/CXCL10/CDK6/ICAM1/SLC25A4/CCL5/HLA-DOB/PRKCA/TPSAB1/TLR3/TPSB2/RSAD2/HLA-DQB2/CCL2	26
hsa03320	hsa03320	PPAR signaling pathway	13/979	76/8536	0.0904253673437942	0.265723667194483	0.201223578299671	SCD/RXRA/ACOX1/CYP27A1/PPARG/LPL/AQP7/FABP4/NR1H3/CD36/ACOX2/PLTP/ANGPTL4	13
hsa05152	hsa05152	Tuberculosis	27/979	182/8536	0.0959372677956865	0.279469432274391	0.211632782963482	MRC1/VDR/KSR1/IL1A/MYD88/AKT3/CAMP/TLR6/TLR2/IL18/STAT1/MAPK13/CALM3/BCL2/ATP6V0D2/CR1/HLA-DOB/FCGR2B/SPHK1/TGFB2/CD14/CD209/IL10/HLA-DQB2/MRC2/C3/CYP27B1	27
hsa05416	hsa05416	Viral myocarditis	12/979	70/8536	0.0997731932562688	0.288138101214224	0.218197273818156	ITGAL/CAV1/PRF1/CD86/CD40/CD80/ICAM1/HLA-DOB/RAC3/HLA-DQB2/CCND1/CD28	12
hsa04926	hsa04926	Relaxin signaling pathway	20/979	130/8536	0.104509127943134	0.299235537273077	0.226600988162802	ACTA2/EDN1/GNG12/ADCY9/AKT3/GNB4/FOS/PIK3CD/MAPK13/VEGFA/NFKBIA/GNAO1/GNG7/PRKCA/COL1A2/MMP2/EDNRB/COL1A1/COL3A1/MMP9	20
hsa05100	hsa05100	Bacterial invasion of epithelial cells	13/979	78/8536	0.105899819059068	0.300647791396506	0.227670440617621	CTNNB1/DOCK1/WASF2/CBL/FN1/CAV1/BCAR1/CD2AP/PIK3CD/PXN/CDH1/CTTN/MET	13
hsa04910	hsa04910	Insulin signaling pathway	21/979	138/8536	0.106918496982286	0.300989046126604	0.227928861324467	HK3/CBL/PDE3B/IRS2/PYGB/INSR/PHKG1/AKT3/FBP1/ACACB/PHKG2/SOCS3/CBLB/PIK3CD/TRIP10/CALM3/SOCS1/SREBF1/FLOT1/GYS1/PTPRF	21
hsa01200	hsa01200	Carbon metabolism	18/979	116/8536	0.111878137178911	0.312326466291125	0.23651430754489	H6PD/HK3/TKT/PSPH/ACOX1/ACO1/FBP1/ME2/SDSL/ENO1/TPI1/IDH2/GAPDH/IDH1/SHMT1/ALDOC/SDS/ENO2	18
hsa04931	hsa04931	Insulin resistance	17/979	109/8536	0.115719136738977	0.32037942816163	0.242612544185241	RPS6KA1/IRS2/PRKCE/PYGB/INSR/SLC27A3/AKT3/ACACB/SOCS3/PIK3CD/NFKBIA/SREBF1/NR1H3/CD36/GYS1/PTPRF/SLC2A1	17
hsa04072	hsa04072	Phospholipase D signaling pathway	22/979	149/8536	0.127804005347545	0.350937227798586	0.26575293605486	DGKH/AGPAT2/DGKQ/INSR/CXCR2/ADCY9/AKT3/RAPGEF3/PDGFD/RALGDS/PDGFB/PIK3CD/PLPP3/PLA2G4C/LPAR6/PRKCA/RALA/SPHK1/LPAR5/PDGFA/PIK3R6/PLPP2	22
hsa05321	hsa05321	Inflammatory bowel disease	11/979	66/8536	0.129689790497224	0.353220161110324	0.267481724517166	IL1A/TLR2/IL18/STAT1/TLR5/MAF/HLA-DOB/TGFB2/IL10/IL21R/HLA-DQB2	11
hsa04022	hsa04022	cGMP-PKG signaling pathway	24/979	166/8536	0.137148798941566	0.367390267150023	0.27821226828957	ADRB2/PDE3B/IRS2/PRKCE/ADORA1/INSR/GNA11/ATP1B1/TRPC6/ADCY9/AKT3/RGS2/ADRA2B/CALM3/NFATC2/KCNMB1/FXYD2/SLC25A4/KCNMA1/ADRB3/ITPR3/PIK3R6/EDNRB/ADORA3	24
hsa05332	hsa05332	Graft-versus-host disease	8/979	45/8536	0.137374564912971	0.367390267150023	0.27821226828957	IL1A/KLRD1/PRF1/CD86/CD80/HLA-DOB/HLA-DQB2/CD28	8
hsa05340	hsa05340	Primary immunodeficiency	7/979	38/8536	0.138182607942994	0.367390267150023	0.27821226828957	CD4/JAK3/CD40/LCK/BLNK/CD3E/CD79A	7
hsa00010	hsa00010	Glycolysis / Gluconeogenesis	11/979	67/8536	0.140063944658941	0.369460011501931	0.279779615937047	HK3/ALDH3A2/ALDH2/FBP1/ENO1/TPI1/GAPDH/LDHA/GALM/ALDOC/ENO2	11
hsa04145	hsa04145	Phagosome	23/979	159/8536	0.142620486283528	0.37326455394517	0.282660667716531	MRC1/NCF1/TFRC/DYNC2H1/MSR1/THBS1/MARCO/TLR6/TLR2/CALR/ITGAV/CD36/ATP6V0D2/HLA-DOB/FCGR2B/CD14/SCARB1/CD209/CTSL/HLA-DQB2/MRC2/C3/ITGA2	23
hsa04370	hsa04370	VEGF signaling pathway	10/979	60/8536	0.143964717216577	0.373861862539173	0.283112989385517	AKT3/PIK3CD/MAPK13/VEGFA/NFATC2/PLA2G4C/PRKCA/PXN/SPHK1/RAC3	10
hsa01524	hsa01524	Platinum drug resistance	12/979	75/8536	0.146055824113561	0.376374623677254	0.285015818715533	XIAP/MGST3/MDM2/MGST1/AKT3/PIK3CD/BIRC3/GSTM3/BCL2/BIRC5/TOP2A/CDKN2A	12
hsa04925	hsa04925	Aldosterone synthesis and secretion	15/979	98/8536	0.149387196102859	0.382020692324106	0.289291396229723	DAGLA/PRKCE/GNA11/ATP1B1/ADCY9/LDLR/NR4A2/CALM3/CAMK1/PRKCA/ITPR3/SCARB1/CAMK4/KCNJ5/CAMK1G	15
hsa04215	hsa04215	Apoptosis - multiple species	6/979	32/8536	0.153369885763278	0.389234179778016	0.294753927184609	XIAP/BCL2L11/BIRC3/BCL2/BIRC5/BIRC7	6
hsa04978	hsa04978	Mineral absorption	10/979	61/8536	0.155626329375756	0.391991130382542	0.296841672968398	FTH1/VDR/ATP1B1/SLC11A2/FXYD2/SLC46A1/CYBRD1/HMOX1/SLC34A2/SLC40A1	10
hsa05320	hsa05320	Autoimmune thyroid disease	9/979	54/8536	0.160228306171986	0.400570765429966	0.303338741456785	PRF1/CD86/CD40/CD80/CTLA4/HLA-DOB/IL10/HLA-DQB2/CD28	9
hsa05220	hsa05220	Chronic myeloid leukemia	12/979	77/8536	0.167288418608058	0.415123112842219	0.314358743739119	CBL/MDM2/AKT3/PIK3CD/NFKBIA/CDK6/GADD45B/RB1/CDKN2A/GADD45G/TGFB2/CCND1	12
hsa00592	hsa00592	alpha-Linolenic acid metabolism	5/979	26/8536	0.170544825189567	0.416244929917447	0.315208258005043	ACOX1/PLA2G6/PLB1/PLA2G4C/PLA2G2D	5
hsa05132	hsa05132	Salmonella infection	34/979	251/8536	0.170878762802091	0.416244929917447	0.315208258005043	CTNNB1/AHNAK/EXOC5/RHOB/CASP5/TAB3/FYCO1/MYD88/DYNC2H1/FLNA/CYFIP2/NLRC4/AKT3/MYO6/TCF7L2/LY96/TLR6/PAK1/TLR2/IL18/FOS/PIK3CD/BIRC3/MAPK13/NFKBIA/TRAF2/TLR5/BCL2/GAPDH/NAIP/RALA/CD14/RHOH/LEF1	34
hsa01232	hsa01232	Nucleotide metabolism	13/979	85/8536	0.171516408090602	0.416244929917447	0.315208258005043	AK9/HDDC2/TYMP/ASMTL/NME1/HPRT1/RRM2/UCK2/TYMS/NME4/AMPD3/NT5E/AK4	13
hsa04725	hsa04725	Cholinergic synapse	17/979	116/8536	0.172710582861269	0.416244929917447	0.315208258005043	KCNQ1/GNA11/GNG12/ADCY9/AKT3/CHRM3/GNB4/FOS/PIK3CD/BCL2/GNAO1/GNG7/PRKCA/ACHE/ITPR3/CAMK4/PIK3R6	17
hsa04658	hsa04658	Th1 and Th2 cell differentiation	14/979	93/8536	0.17495777351231	0.418648958047314	0.317028747492232	CD4/JAK3/NFKBIE/FOS/STAT1/MAPK13/NFKBIA/NFATC2/LCK/MAF/HLA-DOB/CD3E/HLA-DQB2/IL2RA	14
hsa04371	hsa04371	Apelin signaling pathway	20/979	140/8536	0.176960894832353	0.420439005452753	0.318384290067913	ACTA2/PDE3B/PRKCE/SLC9A1/GNG12/ADCY9/AKT3/RYR1/GNB4/CALM3/GNG7/CDH1/EGR1/SPHK1/ITPR3/CAMK4/PIK3R6/CCND1/PLAT/SPP1	20
hsa05230	hsa05230	Central carbon metabolism in cancer	11/979	71/8536	0.185698684544104	0.438091967058275	0.331752282988356	HK3/FGFR1/AKT3/PIK3CD/IDH2/PDK1/LDHA/IDH1/HIF1A/SLC2A1/MET	11
hsa04710	hsa04710	Circadian rhythm	6/979	34/8536	0.188299784359763	0.441121872451193	0.334046728234839	CRY2/PER2/BHLHE41/PER3/BHLHE40/DBP	6
hsa01040	hsa01040	Biosynthesis of unsaturated fatty acids	5/979	27/8536	0.190892685563748	0.444090622665665	0.33629486272561	ACOT2/SCD/ACOT4/ACOX1/ACOT7	5
hsa04611	hsa04611	Platelet activation	18/979	126/8536	0.192460887004258	0.44465101480294	0.336719228805997	P2RY1/STIM1/ADCY9/P2RX1/AKT3/RASGRP2/PIK3CD/MAPK13/PTGIR/RASGRP1/PLA2G4C/PTGS1/ITPR3/COL1A2/PIK3R6/COL1A1/COL3A1/ITGA2	18
hsa04216	hsa04216	Ferroptosis	7/979	42/8536	0.200539856392374	0.460142821174284	0.348450651698358	FTH1/TFRC/SLC39A8/SLC11A2/HMOX1/SLC40A1/CP	7
hsa00520	hsa00520	Amino sugar and nucleotide sugar metabolism	8/979	50/8536	0.209281249595356	0.474993914427778	0.359696884138553	HK3/CYB5R2/AMDHD2/NAGK/GNPDA1/MPI/NPL/CHIT1	8
hsa00533	hsa00533	Glycosaminoglycan biosynthesis - keratan sulfate	3/979	14/8536	0.211186477871539	0.474993914427778	0.359696884138553	ST3GAL2/B3GNT7/FUT8	3
hsa04630	hsa04630	JAK-STAT signaling pathway	23/979	168/8536	0.211265949999221	0.474993914427778	0.359696884138553	IL11RA/IFNLR1/CCND3/AKT3/TSLP/FHL1/IFNAR2/JAK3/SOCS3/PDGFB/STAT1/PIK3CD/PIM1/BCL2/SOCS1/IL15RA/LIF/OSM/IL10/IL21R/PDGFA/CCND1/IL2RA	23
hsa04975	hsa04975	Fat digestion and absorption	7/979	43/8536	0.217614415283903	0.480709940545803	0.364025438088103	AGPAT2/PLPP3/CD36/SCARB1/PLPP2/ABCA1/PLA2G2D	7
hsa04713	hsa04713	Circadian entrainment	14/979	97/8536	0.218113167053618	0.480709940545803	0.364025438088103	PER2/RPS6KA5/GNG12/ADCY9/RYR1/GNB4/PER3/FOS/CALM3/GNAO1/GNG7/PRKCA/ITPR3/KCNJ5	14
hsa04970	hsa04970	Salivary secretion	14/979	97/8536	0.218113167053618	0.480709940545803	0.364025438088103	ADRB2/SLC9A1/ATP1B1/ADCY9/CAMP/CHRM3/LYZ/CALM3/CD38/FXYD2/PRKCA/KCNMA1/ADRB3/ITPR3	14
hsa00350	hsa00350	Tyrosine metabolism	6/979	36/8536	0.225954582480387	0.489999071751101	0.371059784106883	AOC2/AOC3/FAH/MIF/MAOA/IL4I1	6
hsa04976	hsa04976	Bile secretion	13/979	90/8536	0.228272522907913	0.489999071751101	0.371059784106883	RXRA/NCEH1/SLC9A1/HMGCR/ATP1B1/ADCY9/CA2/ABCG2/LDLR/ABCC4/FXYD2/SCARB1/SLC2A1	13
hsa05225	hsa05225	Hepatocellular carcinoma	23/979	170/8536	0.228380254743362	0.489999071751101	0.371059784106883	CTNNB1/MGST3/MGST1/AKT3/TCF7L2/PIK3CD/GSTM3/CDK6/GADD45B/SMARCD3/RB1/CDKN2A/PRKCA/GADD45G/HMOX1/TGFB2/FZD2/TGFA/HGF/CCND1/LEF1/MET/WNT5A	23
hsa00480	hsa00480	Glutathione metabolism	9/979	59/8536	0.230580439857834	0.489999071751101	0.371059784106883	MGST3/MGST1/LAP3/GPX3/GSTM3/IDH2/IDH1/RRM2/GGT5	9
hsa05213	hsa05213	Endometrial cancer	9/979	59/8536	0.230580439857834	0.489999071751101	0.371059784106883	CTNNB1/AKT3/TCF7L2/PIK3CD/GADD45B/CDH1/GADD45G/CCND1/LEF1	9
hsa04935	hsa04935	Growth hormone synthesis, secretion and action	17/979	122/8536	0.231104039810967	0.489999071751101	0.371059784106883	IRS2/GNA11/ADCY9/AKT3/BCAR1/SOCS3/FOS/STAT1/PIK3CD/JUNB/MAPK13/SOCS1/IGF1/PRKCA/GHRL/ITPR3/IGFBP3	17
hsa05032	hsa05032	Morphine addiction	13/979	91/8536	0.240463260547604	0.502007607854643	0.380153443811371	PDE4A/PDE3B/ADORA1/GRK6/GNG12/ADCY9/PDE7B/GNB4/PDE7A/GNAO1/GNG7/PRKCA/KCNJ5	13
hsa00340	hsa00340	Histidine metabolism	4/979	22/8536	0.240479755624304	0.502007607854643	0.380153443811371	ALDH3A2/ALDH2/AMDHD1/MAOA	4
hsa01522	hsa01522	Endocrine resistance	14/979	99/8536	0.241263357804769	0.502007607854643	0.380153443811371	MDM2/ADCY9/AKT3/FOS/PIK3CD/MAPK13/BCL2/IGF1/RB1/CDKN2A/BIK/MMP2/CCND1/MMP9	14
hsa04971	hsa04971	Gastric acid secretion	11/979	76/8536	0.250891428737646	0.518818695229083	0.392883913747711	KCNQ1/SLC9A1/ATP1B1/ADCY9/CA2/CHRM3/CALM3/KCNJ15/HRH2/PRKCA/ITPR3	11
hsa02010	hsa02010	ABC transporters	7/979	45/8536	0.253204842640843	0.520390320764924	0.394074052802346	DEFB1/ABCG2/ABCC4/ABCA6/ABCA5/ABCC5/ABCA1	7
hsa05168	hsa05168	Herpes simplex virus 1 infection	24/979	182/8536	0.262589306173965	0.536386692489502	0.406187566032898	RNASEL/MYD88/CFP/AKT3/BST2/PDIA3/IFNAR2/SOCS3/TLR2/STAT1/PIK3CD/BIRC3/CALR/NFKBIA/TRAF2/TRAF5/BCL2/TNFSF14/CCL5/HLA-DOB/TLR3/HLA-DQB2/CCL2/C3	24
hsa04270	hsa04270	Vascular smooth muscle contraction	18/979	134/8536	0.272659977950153	0.553582379474554	0.419209280293378	ACTA2/PRKCE/GNA11/PLA2G6/EDN1/ADCY9/CALM3/PTGIR/CALD1/KCNMB1/PLA2G4C/PRKCA/PPP1R14A/MYL6B/KCNMA1/ADM/ITPR3/PLA2G2D	18
hsa04213	hsa04213	Longevity regulating pathway - multiple species	9/979	62/8536	0.277402301685751	0.55689536386007	0.421718091721216	IRS2/INSR/ADCY9/AKT3/SOD2/HSPA1B/PIK3CD/IGF1/HSPA6	9
hsa05131	hsa05131	Shigellosis	32/979	250/8536	0.278963449228013	0.55689536386007	0.421718091721216	DOCK1/HK3/WASF2/CAST/RRAGB/TAB3/MDM2/PRKCE/MYD88/RPS6KA5/NLRC4/AKT3/DIAPH1/BCAR1/IL18/PIK3CD/MAPK13/NFKBIA/TRAF2/TRAF5/WIPI1/TLR5/BCL2/NAIP/CCL5/FNBP1L/PXN/CD14/ITPR3/CTTN/C3/BNIP3	32
hsa00030	hsa00030	Pentose phosphate pathway	5/979	31/8536	0.279278869040274	0.55689536386007	0.421718091721216	H6PD/TKT/FBP1/RBKS/ALDOC	5
hsa04930	hsa04930	Type II diabetes mellitus	7/979	47/8536	0.290362723215503	0.575571078563275	0.435860581095834	HK3/IRS2/PRKCE/INSR/SOCS3/PIK3CD/SOCS1	7
hsa05120	hsa05120	Epithelial cell signaling in Helicobacter pylori infection	10/979	71/8536	0.293786836670632	0.578932884027422	0.438406363081252	TJP1/CXCR2/ADAM17/MAP3K14/PAK1/MAPK13/NFKBIA/ATP6V0D2/CCL5/MET	10
hsa00120	hsa00120	Primary bile acid biosynthesis	3/979	17/8536	0.30847830164453	0.595670950640231	0.451081536855603	CYP27A1/CH25H/ACOX2	3
hsa00910	hsa00910	Nitrogen metabolism	3/979	17/8536	0.30847830164453	0.595670950640231	0.451081536855603	CA13/CA2/GLUL	3
hsa03273	hsa03273	Virion - Lassa virus and SFTS virus	3/979	17/8536	0.30847830164453	0.595670950640231	0.451081536855603	TFRC/NRP2/CD209	3
hsa00280	hsa00280	Valine, leucine and isoleucine degradation	7/979	48/8536	0.309393269884777	0.595670950640231	0.451081536855603	ALDH3A2/ABAT/ALDH2/BCAT1/OXCT1/OXCT2/IL4I1	7
hsa04727	hsa04727	GABAergic synapse	12/979	89/8536	0.320552330654396	0.60750962043456	0.460046562528606	ABAT/SLC6A12/GNG12/ADCY9/GNB4/GLUL/SLC38A1/PLCL1/GNAO1/GNG7/PRKCA/SLC12A5	12
hsa04919	hsa04919	Thyroid hormone signaling pathway	16/979	122/8536	0.322651572330589	0.60750962043456	0.460046562528606	CTNNB1/THRA/MDM2/RXRA/SLC9A1/ATP1B1/AKT3/STAT1/PIK3CD/ITGAV/SLC16A10/FXYD2/PRKCA/HIF1A/CCND1/SLC2A1	16
hsa00983	hsa00983	Drug metabolism - other enzymes	11/979	81/8536	0.322796156529408	0.60750962043456	0.460046562528606	MGST3/MGST1/CES1/TYMP/GSTM3/NME1/HPRT1/RRM2/UCK2/NME4/DPYS	11
hsa04612	hsa04612	Antigen processing and presentation	11/979	81/8536	0.322796156529408	0.60750962043456	0.460046562528606	KLRD1/CD4/HSPA1B/PDIA3/CALR/HSPA6/HLA-DOB/CTSB/CTSL/HLA-DQB2/LGMN	11
hsa04915	hsa04915	Estrogen signaling pathway	18/979	139/8536	0.328007704608829	0.611742923445795	0.463252300237035	RARA/ADCY9/AKT3/HSPA1B/FOS/PIK3CD/CALM3/BCL2/HSPA6/GNAO1/ITPR3/KRT18/TGFA/MMP2/KCNJ5/KRT19/MMP9/KRT17	18
hsa04972	hsa04972	Pancreatic secretion	14/979	106/8536	0.328697690209681	0.611742923445795	0.463252300237035	KCNQ1/SLC9A1/ATP1B1/ADCY9/CA2/CHRM3/CELA2A/CELA2B/CD38/FXYD2/PRKCA/KCNMA1/ITPR3/PLA2G2D	14
hsa05165	hsa05165	Human papillomavirus infection	41/979	333/8536	0.336464108741454	0.622737438830867	0.471578076223846	CTNNB1/RBL2/PPP2R5A/MDM2/SLC9A3R1/CCND3/THBS1/AKT3/PPP2R3A/OASL/FN1/TCF7L2/ITGB8/HES2/MX2/IFNAR2/STAT1/PIK3CD/VEGFA/ITGAV/CDK6/ATP6V0D2/ITGA9/RB1/VTN/PPP2R2B/PXN/ITGB7/ITGA3/HES1/ITGB6/TLR3/COL6A1/FZD2/COL1A2/LAMC1/CCND1/COL1A1/ITGA2/WNT5A/SPP1	41
hsa04922	hsa04922	Glucagon signaling pathway	14/979	107/8536	0.341798975578051	0.629135477025533	0.476423094935282	PDE3B/PYGB/SIK2/PHKG1/AKT3/FBP1/ACACB/PHKG2/CALM3/SIK1/GYS1/LDHA/ITPR3/SLC2A1	14
hsa04724	hsa04724	Glutamatergic synapse	15/979	116/8536	0.350945460449557	0.642300663777393	0.486392647196706	GNG12/ADCY9/SLC1A7/GNB4/HOMER2/GLUL/SLC38A1/PLA2G4C/GNAO1/GRIN3A/GNG7/PRKCA/ITPR3/HOMER3/SLC1A3	15
hsa04623	hsa04623	Cytosolic DNA-sensing pathway	11/979	83/8536	0.352786036224001	0.642300663777393	0.486392647196706	ZCCHC3/ZDHHC1/MEFV/DNASE2B/IL18/NFKBIA/CXCL10/AIM2/CCL5/CCL4/CCL4L2	11
hsa05110	hsa05110	Vibrio cholerae infection	7/979	51/8536	0.367637251118407	0.665721508781981	0.504128463838044	KCNQ1/TJP1/ADCY9/KDELR2/ERO1A/ATP6V0D2/PRKCA	7
hsa00650	hsa00650	Butanoate metabolism	4/979	27/8536	0.375493374697536	0.676291830772444	0.512133012462401	ABAT/OXCT1/OXCT2/ACSM5	4
hsa00270	hsa00270	Cysteine and methionine metabolism	7/979	52/8536	0.387258728962316	0.693752268461903	0.52535521350925	APIP/SDSL/DNMT1/BCAT1/LDHA/SDS/IL4I1	7
hsa04924	hsa04924	Renin secretion	9/979	69/8536	0.394349691159841	0.70257690803951	0.532037815671711	ADRB2/PDE3B/ADORA1/EDN1/CALM3/KCNMA1/CTSB/ADRB3/ITPR3	9
hsa00230	hsa00230	Purine metabolism	16/979	128/8536	0.396674440099029	0.70257690803951	0.532037815671711	PDE4A/PDE3B/AK9/HDDC2/ADCY9/ENPP4/PDE7B/NME1/HPRT1/PDE7A/RRM2/PDE6G/NME4/AMPD3/NT5E/AK4	16
hsa04911	hsa04911	Insulin secretion	11/979	86/8536	0.398476455305991	0.70257690803951	0.532037815671711	GNA11/ATP1B1/ADCY9/CHRM3/KCNMB1/FXYD2/PRKCA/TRPM4/KCNMA1/ITPR3/SLC2A1	11
hsa00601	hsa00601	Glycosphingolipid biosynthesis - lacto and neolacto series	4/979	28/8536	0.402734758172563	0.705394941070266	0.53417181711841	B3GNT5/A4GALT/FUT7/ST3GAL4	4
hsa00510	hsa00510	N-Glycan biosynthesis	7/979	53/8536	0.406898306687392	0.705394941070266	0.53417181711841	ALG9/MAN1A1/MGAT3/FUT8/MAN1C1/MGAT4A/ST6GAL1	7
hsa04961	hsa04961	Endocrine and other factor-regulated calcium reabsorption	7/979	53/8536	0.406898306687392	0.705394941070266	0.53417181711841	VDR/ATP1B1/ADCY9/KLK1/AP2A2/FXYD2/PRKCA	7
hsa04814	hsa04814	Motor proteins	24/979	197/8536	0.408497368858602	0.705394941070266	0.53417181711841	ACTA2/MYO1G/KIF3B/DNALI1/DYNC2H1/TUBE1/KIF9/MYO1A/MYO15A/TNNT1/TNNI2/MYO6/TNNC1/MYO7B/TNNI1/MYO1E/TPM1/TPM2/MYO1D/KIF17/KIFC3/MYL6B/MYO10/MYO7A	24
hsa04260	hsa04260	Cardiac muscle contraction	11/979	87/8536	0.413798068907204	0.710883861968786	0.538328391938656	UQCRHL/SLC9A1/ATP1B1/CACNB3/TNNC1/ASPH/TPM1/TPM2/FXYD2/CACNA2D4/CACNA2D3	11
hsa00250	hsa00250	Alanine, aspartate and glutamate metabolism	5/979	37/8536	0.421428463865597	0.720298649974361	0.545457893617663	ABAT/DDO/GLUL/IL4I1/ASS1	5
hsa00600	hsa00600	Sphingolipid metabolism	7/979	54/8536	0.426507442404461	0.72344627348108	0.547841482824636	SGMS2/SMPD1/PLPP3/SGPL1/SPHK1/PLPP2/SPTLC3	7
hsa04917	hsa04917	Prolactin signaling pathway	9/979	71/8536	0.428510612583576	0.72344627348108	0.547841482824636	AKT3/SOCS3/FOS/STAT1/PIK3CD/MAPK13/SOCS1/TNFRSF11A/CCND1	9
hsa04392	hsa04392	Hippo signaling pathway - multiple species	4/979	29/8536	0.42974868185891	0.72344627348108	0.547841482824636	WWTR1/PAK1/DCHS1/RASSF4	4
hsa05217	hsa05217	Basal cell carcinoma	8/979	63/8536	0.436837154466498	0.731691404303692	0.554085242536338	CTNNB1/TCF7L2/PTCH2/GADD45B/GADD45G/FZD2/LEF1/WNT5A	8
hsa00532	hsa00532	Glycosaminoglycan biosynthesis - chondroitin sulfate / dermatan sulfate	3/979	21/8536	0.439014842582215	0.731691404303692	0.554085242536338	CHST7/CHST11/CHST13	3
hsa04144	hsa04144	Endocytosis	30/979	252/8536	0.442793	0.734334115138763	0.55608647839259	PDCD6IP/CBL/LDLRAP1/MDM2/IQSEC2/TFRC/VPS37C/IQSEC1/CXCR2/GRK6/RAB11FIP1/PIP5KL1/EPN2/CAV1/LDLR/CHMP4C/IQSEC3/DNAJC6/FOLR3/SH3KBP1/HSPA1B/CCR5/CBLB/AP2A2/NEDD4L/HSPA6/ACAP1/CXCR4/FOLR2/IL2RA	30
hsa04728	hsa04728	Dopaminergic synapse	16/979	132/8536	0.446952329086014	0.735654264715589	0.557086183178184	PPP2R5A/GNG12/AKT3/PPP2R3A/GNB4/FOS/MAPK13/CALM3/GNAO1/PPP2R2B/GNG7/PRKCA/ITPR3/MAOA/SLC18A2/KCNJ5	16
hsa04726	hsa04726	Serotonergic synapse	14/979	115/8536	0.449002293835854	0.735654264715589	0.557086183178184	ALOX5/GNG12/RAPGEF3/GNB4/PLA2G4C/GNAO1/GNG7/PRKCA/PTGS1/ITPR3/MAOA/SLC18A2/KCNJ5/ALOX15B	14
hsa03250	hsa03250	Viral life cycle - HIV-1	8/979	64/8536	0.454956279654102	0.735654264715589	0.557086183178184	PDCD6IP/APOBEC3G/BST2/MX2/CD4/CCR5/CXCR4/APOBEC3H	8
hsa00620	hsa00620	Pyruvate metabolism	6/979	47/8536	0.456395930487309	0.735654264715589	0.557086183178184	ALDH3A2/LDHD/ALDH2/ACACB/ME2/LDHA	6
hsa00591	hsa00591	Linoleic acid metabolism	4/979	30/8536	0.45642624749699	0.735654264715589	0.557086183178184	PLA2G6/PLB1/PLA2G4C/PLA2G2D	4
hsa05226	hsa05226	Gastric cancer	18/979	150/8536	0.45676443898759	0.735654264715589	0.557086183178184	CTNNB1/RXRA/AKT3/TCF7L2/PIK3CD/BCL2/JUP/GADD45B/RB1/CDH1/GADD45G/TGFB2/FZD2/HGF/CCND1/LEF1/MET/WNT5A	18
hsa04211	hsa04211	Longevity regulating pathway	11/979	90/8536	0.459710922336466	0.736857220012996	0.557997140685411	ADIPOR2/IRS2/CAMKK2/INSR/ADCY9/PPARG/AKT3/SOD2/PIK3CD/IGF1/CAMK4	11
hsa04146	hsa04146	Peroxisome	10/979	83/8536	0.485036919419505	0.773749371454925	0.585934323709778	AGPS/PHYH/ACOX1/DDO/PEX14/FAR2/SOD2/IDH2/IDH1/ACOX2	10
hsa04964	hsa04964	Proximal tubule bicarbonate reclamation	3/979	23/8536	0.500892016359101	0.792150812070382	0.59986911456076	ATP1B1/CA2/FXYD2	3
hsa04912	hsa04912	GnRH signaling pathway	11/979	93/8536	0.505087135993816	0.792150812070382	0.59986911456076	GNA11/ADCY9/MAPK7/MAPK13/CALM3/PLA2G4C/PRKCA/EGR1/ITPR3/MMP14/MMP2	11
hsa05161	hsa05161	Hepatitis B	19/979	163/8536	0.506947562533534	0.792150812070382	0.59986911456076	MYD88/AKT3/EGR3/JAK3/TLR2/FOS/STAT1/PIK3CD/MAPK13/NFKBIA/BCL2/NFATC2/BIRC5/RB1/PRKCA/HSPG2/TLR3/TGFB2/MMP9	19
hsa00640	hsa00640	Propanoate metabolism	4/979	32/8536	0.508395297298902	0.792150812070382	0.59986911456076	ABAT/ACOX1/ACACB/LDHA	4
hsa05310	hsa05310	Asthma	4/979	32/8536	0.508395297298902	0.792150812070382	0.59986911456076	CD40/HLA-DOB/IL10/HLA-DQB2	4
hsa04024	hsa04024	cAMP signaling pathway	26/979	226/8536	0.525165335791362	0.812544899475346	0.615312869673396	ADRB2/PDE4A/FFAR2/PDE3B/ACOX1/ADORA1/SLC9A1/ATP1B1/EDN1/HCAR2/PTGER3/ADCY9/AKT3/RAPGEF3/ABCC4/PAK1/FOS/PIK3CD/CALM3/NFKBIA/VAV3/FXYD2/GRIN3A/GHRL/CAMK4/RAC3	26
hsa00604	hsa00604	Glycosphingolipid biosynthesis - ganglio series	2/979	15/8536	0.526752195483553	0.812544899475346	0.615312869673396	ST3GAL2/ST6GALNAC6	2
hsa01210	hsa01210	2-Oxocarboxylic acid metabolism	4/979	33/8536	0.533526964710608	0.812544899475346	0.615312869673396	ACO1/IDH2/BCAT1/IDH1	4
hsa00380	hsa00380	Tryptophan metabolism	5/979	42/8536	0.536240110866399	0.812544899475346	0.615312869673396	ALDH3A2/ALDH2/HAAO/MAOA/IL4I1	5
hsa00513	hsa00513	Various types of N-glycan biosynthesis	5/979	42/8536	0.536240110866399	0.812544899475346	0.615312869673396	ALG9/MAN1A1/FUT8/MAN1C1/MGAT4A	5
hsa05224	hsa05224	Breast cancer	17/979	148/8536	0.536323857337749	0.812544899475346	0.615312869673396	CTNNB1/FGFR1/BRCA2/AKT3/TCF7L2/FOS/PIK3CD/CDK6/IGF1/GADD45B/RB1/GADD45G/HES1/FZD2/CCND1/LEF1/WNT5A	17
hsa04730	hsa04730	Long-term depression	7/979	60/8536	0.541093266917136	0.812544899475346	0.615312869673396	GNA11/RYR1/IGF1/PLA2G4C/GNAO1/PRKCA/ITPR3	7
hsa04664	hsa04664	Fc epsilon RI signaling pathway	8/979	69/8536	0.543313604425306	0.812544899475346	0.615312869673396	ALOX5/AKT3/PIK3CD/MAPK13/VAV3/PLA2G4C/PRKCA/RAC3	8
hsa05031	hsa05031	Amphetamine addiction	8/979	69/8536	0.543313604425306	0.812544899475346	0.615312869673396	FOS/CALM3/FOSB/GRIN3A/PRKCA/CAMK4/MAOA/SLC18A2	8
hsa04110	hsa04110	Cell cycle	18/979	158/8536	0.549998175919784	0.818886173036123	0.620114902440552	RBL2/PPP2R5A/MDM2/ANAPC15/CCND3/CDKN2D/PTTG1/CDK6/GADD45B/RB1/CDKN2A/GADD45G/CDK1/AURKB/TGFB2/CDC20/CCND1/SFN	18
hsa03410	hsa03410	Base excision repair	5/979	43/8536	0.557982489723815	0.824224766648674	0.624157639473151	LIG1/POLD3/NTHL1/PARP4/NEIL2	5
hsa04973	hsa04973	Carbohydrate digestion and absorption	6/979	52/8536	0.558504543370892	0.824224766648674	0.624157639473151	HK3/ATP1B1/AKT3/PIK3CD/FXYD2/SLC2A5	6
hsa00603	hsa00603	Glycosphingolipid biosynthesis - globo and isoglobo series	2/979	16/8536	0.562636989700682	0.826681541884773	0.626018072566317	ST3GAL2/A4GALT	2
hsa04750	hsa04750	Inflammatory mediator regulation of TRP channels	11/979	99/8536	0.592150889635017	0.866246934618911	0.655979611133252	PRKCE/TRPV2/PLA2G6/ADCY9/PIK3CD/MAPK13/CALM3/IGF1/PLA2G4C/PRKCA/ITPR3	11
hsa00512	hsa00512	Mucin type O-glycan biosynthesis	4/979	36/8536	0.604778842283689	0.880873531152329	0.667055839772856	ST3GAL2/ST6GALNAC2/GALNT12/GALNT3	4
hsa00062	hsa00062	Fatty acid elongation	3/979	27/8536	0.612990231243636	0.888968517171507	0.673185899884786	ACOT2/ACOT4/ACOT7	3
hsa04916	hsa04916	Melanogenesis	11/979	101/8536	0.61960980766855	0.889095376165687	0.67328196592594	CTNNB1/EDN1/ADCY9/TCF7L2/CALM3/GNAO1/PRKCA/FZD2/EDNRB/LEF1/WNT5A	11
hsa00860	hsa00860	Porphyrin metabolism	5/979	46/8536	0.619955577372918	0.889095376165687	0.67328196592594	FTH1/BLVRB/CPOX/HMOX1/CP	5
hsa04540	hsa04540	Gap junction	10/979	92/8536	0.621039755291853	0.889095376165687	0.67328196592594	TJP1/GNA11/ADCY9/MAPK7/PDGFD/PDGFB/PRKCA/CDK1/ITPR3/PDGFA	10
hsa04929	hsa04929	GnRH secretion	7/979	65/8536	0.628728839439059	0.894452804684758	0.677338965998513	GNA11/AKT3/PIK3CD/PRKCA/ITPR3/KCNJ5/SPP1	7
hsa04722	hsa04722	Neurotrophin signaling pathway	13/979	120/8536	0.63012197583762	0.894452804684758	0.677338965998513	RPS6KA1/IRAK3/RPS6KA5/SORT1/AKT3/MAPK7/NFKBIE/PIK3CD/MAPK13/CALM3/NFKBIA/BCL2/CAMK4	13
hsa04613	hsa04613	Neutrophil extracellular trap formation	21/979	193/8536	0.636460716193172	0.899638565083176	0.681265967588517	TLR8/C5AR1/NCF1/FPR2/AGER/AKT3/ITGAL/CLCN4/CAMP/TLR2/HDAC7/PIK3CD/MAPK13/SLC25A4/FPR3/CR1/PRKCA/CTSG/C3/AZU1/ELANE	21
hsa00531	hsa00531	Glycosaminoglycan degradation	2/979	19/8536	0.658281641581132	0.923965271875458	0.699687762834204	SGSH/HPSE	2
hsa04217	hsa04217	Necroptosis	17/979	159/8536	0.659187164114133	0.923965271875458	0.699687762834204	FTH1/XIAP/IL1A/PYGB/CHMP4C/SMPD1/IFNAR2/JAK3/STAT1/BIRC3/GLUL/TRAF2/TRAF5/BCL2/PLA2G4C/SLC25A4/TLR3	17
hsa05322	hsa05322	Systemic lupus erythematosus	15/979	141/8536	0.662061395757947	0.924127364912135	0.699810510428357	C8B/C8A/C1QC/CD86/CD40/C2/CD80/HLA-DOB/CTSG/C1S/IL10/HLA-DQB2/C3/CD28/ELANE	15
hsa04120	hsa04120	Ubiquitin mediated proteolysis	15/979	142/8536	0.67292391348596	0.935392161899571	0.708340961564168	CBL/XIAP/RHOBTB2/MDM2/ANAPC15/UBE2E1/SOCS3/CBLB/BIRC3/SOCS1/NEDD4L/UBE2C/RHOBTB1/CDC20/BIRC7	15
hsa04530	hsa04530	Tight junction	18/979	170/8536	0.677992770001113	0.938543710538731	0.710727523141662	SLC9A3R1/PRKCE/CLDN12/TJP1/CLDN18/CLDN5/CLDN7/AMOTL1/CD1E/NEDD4L/PPP2R2B/MYL6B/CD1A/CTTN/CCND1/CLDN1/CLDN4/CLDN3	18
hsa00020	hsa00020	Citrate cycle (TCA cycle)	3/979	30/8536	0.685147498430935	0.94189617978222	0.713266235121807	ACO1/IDH2/IDH1	3
hsa04650	hsa04650	Natural killer cell mediated cytotoxicity	14/979	134/8536	0.686037814527945	0.94189617978222	0.713266235121807	ICAM2/ITGAL/KLRD1/PRF1/IFNAR2/PAK1/PIK3CD/NFATC2/VAV3/ICAM1/LCK/PRKCA/SH2D1A/RAC3	14
hsa04550	hsa04550	Signaling pathways regulating pluripotency of stem cells	15/979	144/8536	0.694056759740942	0.949016385768227	0.718658127164627	PCGF5/CTNNB1/FGFR1/AKT3/INHBA/JAK3/PIK3CD/MAPK13/ID2/IGF1/ID3/LIF/FZD2/HESX1/WNT5A	15
hsa00630	hsa00630	Glyoxylate and dicarboxylate metabolism	3/979	31/8536	0.70684148359518	0.962568687009696	0.728920828183305	ACO1/GLUL/SHMT1	3
hsa05206	hsa05206	MicroRNAs in cancer	33/979	312/8536	0.719096394579589	0.975007602367072	0.738340399592975	MDM2/IRS2/PRKCE/RPS6KA5/THBS1/MAPK7/BCL2L11/PDGFB/ST14/TPM1/PIK3CD/PIM1/DNMT1/VEGFA/CDK6/BCL2/SOCS1/DDIT4/CDKN2A/PRKCA/SPRY2/MARCKS/EFNA1/ZEB1/BMF/HMOX1/TGFB2/PDGFA/PLAU/FSCN1/CCND1/MET/MMP9	33
hsa00052	hsa00052	Galactose metabolism	3/979	32/8536	0.727370399418933	0.975007602367072	0.738340399592975	HK3/AKR1B1/GALM	3
hsa04136	hsa04136	Autophagy - other	3/979	32/8536	0.727370399418933	0.975007602367072	0.738340399592975	ATG2A/ATG4C/WIPI1	3
hsa04330	hsa04330	Notch signaling pathway	6/979	62/8536	0.73007494367587	0.975007602367072	0.738340399592975	NUMB/TLE1/PTCRA/ADAM17/DTX4/HES1	6
hsa04932	hsa04932	Non-alcoholic fatty liver disease	16/979	157/8536	0.730528084161597	0.975007602367072	0.738340399592975	UQCRHL/ADIPOR2/RXRA/IRS2/IL1A/INSR/PPARG/AKT3/BCL2L11/SOCS3/FOS/PIK3CD/MAPK13/TRAF2/SREBF1/NR1H3	16
hsa04080	hsa04080	Neuroactive ligand-receptor interaction	39/979	370/8536	0.740598353663716	0.983371937114858	0.744674428420049	ADRB2/THRA/C5AR1/CYSLTR1/P2RY1/ADORA1/TACR2/TSPO/FPR2/S1PR4/EDN1/PTGER3/P2RX1/NMB/NPW/CHRM3/S1PR5/P2RY11/ADRA2B/PTGIR/HRH2/GPR35/UTS2/S1PR2/FPR3/C3AR1/LPAR6/GRIN3A/GHRL/P2RY10/P2RY6/ADM/CTSG/ADRB3/EDNRB/S1PR1/C3/ADORA3/NTS	39
hsa05203	hsa05203	Viral carcinogenesis	21/979	205/8536	0.743080190183117	0.983371937114858	0.744674428420049	RBL2/MDM2/CCND3/CCR5/EGR3/JAK3/HDAC7/PIK3CD/NFKBIA/TRAF2/TRAF5/CDK6/ATP6V0D2/RB1/TRAF1/CDKN2A/PXN/CDK1/CDC20/CCND1/C3	21
hsa00562	hsa00562	Inositol phosphate metabolism	7/979	73/8536	0.747067764857945	0.983371937114858	0.744674428420049	PIP4K2C/FIG4/ITPK1/PIP5KL1/PIK3CD/TPI1/INPP4B	7
hsa05207	hsa05207	Chemical carcinogenesis - receptor activation	22/979	215/8536	0.748700431578949	0.983371937114858	0.744674428420049	ADRB2/XIAP/MGST3/RPS6KA1/VDR/RXRA/CCND3/MGST1/ADCY9/AKT3/PAQR5/FOS/PIK3CD/GSTM3/VEGFA/PAQR8/BCL2/BIRC5/RB1/PRKCA/ADRB3/CCND1	22
hsa04140	hsa04140	Autophagy - animal	17/979	169/8536	0.754087058515434	0.983371937114858	0.744674428420049	SMCR8/RRAGB/ATG2A/IRS2/CAMKK2/AKT3/PIK3CD/ATG4C/WIPI1/BCL2/DDIT4/DEPTOR/DAPK2/HIF1A/CTSB/CTSL/BNIP3	17
hsa00220	hsa00220	Arginine biosynthesis	2/979	23/8536	0.758840268511543	0.983371937114858	0.744674428420049	GLUL/ASS1	2
hsa03430	hsa03430	Mismatch repair	2/979	23/8536	0.758840268511543	0.983371937114858	0.744674428420049	LIG1/POLD3	2
hsa04141	hsa04141	Protein processing in endoplasmic reticulum	17/979	170/8536	0.762541979461469	0.983371937114858	0.744674428420049	AMFR/CKAP4/SEL1L/MAN1A1/HSPA1B/PDIA3/ERO1A/P4HB/DNAJC5B/CALR/PDIA6/SVIP/TRAF2/BCL2/MAN1C1/HSPA6/DERL3	17
hsa00130	hsa00130	Ubiquinone and other terpenoid-quinone biosynthesis	1/979	12/8536	0.768418024007925	0.983371937114858	0.744674428420049	VKORC1L1	1
hsa04927	hsa04927	Cortisol synthesis and secretion	6/979	65/8536	0.771155884982221	0.983371937114858	0.744674428420049	NCEH1/GNA11/ADCY9/LDLR/ITPR3/SCARB1	6
hsa03460	hsa03460	Fanconi anemia pathway	5/979	55/8536	0.771742565413244	0.983371937114858	0.744674428420049	FANCA/BRCA2/FANCE/RMI2/HES1	5
hsa04918	hsa04918	Thyroid hormone synthesis	7/979	75/8536	0.77202035660062	0.983371937114858	0.744674428420049	ATP1B1/ADCY9/GPX3/DUOX1/FXYD2/PRKCA/ITPR3	7
hsa05171	hsa05171	Coronavirus disease - COVID-19	24/979	238/8536	0.780423526434608	0.990310156649976	0.749928508256541	C8B/TLR8/C5AR1/MYD88/ADAM17/C8A/MX2/C1QC/IFNAR2/TLR2/FOS/STAT1/PIK3CD/C2/MAPK13/NFKBIA/CXCL10/C3AR1/PRKCA/TLR3/F13A1/C1S/CCL2/C3	24
hsa04310	hsa04310	Wnt signaling pathway	17/979	174/8536	0.794409817619951	0.99852058583608	0.756145989588359	CTNNB1/TLE1/NLK/TBL1X/CCND3/RSPO3/TCF7L2/LZTS2/NFATC2/PRKCA/SERPINF1/FZD2/RAC3/CCND1/LEF1/WNT5A/MMP7	17
hsa04934	hsa04934	Cushing syndrome	15/979	155/8536	0.795116179683056	0.99852058583608	0.756145989588359	CTNNB1/NCEH1/GNA11/ADCY9/LDLR/TCF7L2/CDK6/RB1/CDKN2A/ITPR3/FZD2/SCARB1/CCND1/LEF1/WNT5A	15
hsa04720	hsa04720	Long-term potentiation	6/979	67/8536	0.795835810203682	0.99852058583608	0.756145989588359	RPS6KA1/RAPGEF3/CALM3/PRKCA/ITPR3/CAMK4	6
hsa04070	hsa04070	Phosphatidylinositol signaling system	9/979	98/8536	0.806411481360891	1	0.757266300078555	DGKH/PIP4K2C/DGKQ/ITPK1/PIK3CD/CALM3/PRKCA/ITPR3/INPP4B	9
hsa04350	hsa04350	TGF-beta signaling pathway	10/979	108/8536	0.807622411393756	1	0.757266300078555	SMAD6/TFRC/THBS1/DCN/INHBA/ID2/ID3/TGFB2/NBL1/HAMP	10
hsa01250	hsa01250	Biosynthesis of nucleotide sugars	3/979	37/8536	0.813447657135979	1	0.757266300078555	HK3/NAGK/MPI	3
hsa05030	hsa05030	Cocaine addiction	4/979	49/8536	0.829129880257683	1	0.757266300078555	FOSB/GRIN3A/MAOA/SLC18A2	4
hsa04914	hsa04914	Progesterone-mediated oocyte maturation	10/979	111/8536	0.833463136837768	1	0.757266300078555	RPS6KA1/PDE3B/ANAPC15/ADCY9/AKT3/PIK3CD/MAPK13/IGF1/AURKA/CDK1	10
hsa00730	hsa00730	Thiamine metabolism	1/979	15/8536	0.839404886203547	1	0.757266300078555	AK4	1
hsa00670	hsa00670	One carbon pool by folate	3/979	39/8536	0.840810133224229	1	0.757266300078555	CHDH/SHMT1/TYMS	3
hsa00790	hsa00790	Folate biosynthesis	2/979	28/8536	0.847694338522191	1	0.757266300078555	AKR1C3/AKR1B1	2
hsa04966	hsa04966	Collecting duct acid secretion	2/979	28/8536	0.847694338522191	1	0.757266300078555	CA2/ATP6V0D2	2
hsa00500	hsa00500	Starch and sucrose metabolism	3/979	40/8536	0.853141085952217	1	0.757266300078555	HK3/PYGB/GYS1	3
hsa04744	hsa04744	Phototransduction	2/979	29/8536	0.861429076684017	1	0.757266300078555	CALM3/PDE6G	2
hsa05415	hsa05415	Diabetic cardiomyopathy	19/979	205/8536	0.868691594154564	1	0.757266300078555	UQCRHL/NCF1/INSR/AGER/AKT3/PIK3CD/MAPK13/CD36/GAPDH/GYS1/SLC25A4/PRKCA/TGFB2/COL1A2/MMP2/COL1A1/SLC2A1/COL3A1/MMP9	19
hsa00053	hsa00053	Ascorbate and aldarate metabolism	2/979	30/8536	0.874020617987809	1	0.757266300078555	ALDH3A2/ALDH2	2
hsa00430	hsa00430	Taurine and hypotaurine metabolism	1/979	17/8536	0.874189283336794	1	0.757266300078555	GGT5	1
hsa04390	hsa04390	Hippo signaling pathway	14/979	157/8536	0.875217388163998	1	0.757266300078555	CTNNB1/CCND3/TCF7L2/WWTR1/BIRC3/ID2/BIRC5/PPP2R2B/CDH1/TGFB2/FZD2/CCND1/LEF1/WNT5A	14
hsa04012	hsa04012	ErbB signaling pathway	7/979	86/8536	0.877544369520603	1	0.757266300078555	CBL/AKT3/PAK1/CBLB/PIK3CD/PRKCA/TGFA	7
hsa04150	hsa04150	mTOR signaling pathway	14/979	158/8536	0.880772360304034	1	0.757266300078555	RRAGB/RPS6KA1/INSR/AKT3/FNIP2/PIK3CD/SGK1/IGF1/DDIT4/PRR5L/DEPTOR/PRKCA/FZD2/WNT5A	14
hsa00071	hsa00071	Fatty acid degradation	3/979	43/8536	0.885255377550356	1	0.757266300078555	ALDH3A2/ACOX1/ALDH2	3
hsa04114	hsa04114	Oocyte meiosis	12/979	139/8536	0.886911936707509	1	0.757266300078555	PPP2R5A/RPS6KA1/ANAPC15/ADCY9/PTTG1/MAPK13/CALM3/IGF1/AURKA/CDK1/CDC20/ITPR3	12
hsa00061	hsa00061	Fatty acid biosynthesis	1/979	18/8536	0.888647399502222	1	0.757266300078555	ACACB	1
hsa00511	hsa00511	Other glycan degradation	1/979	18/8536	0.888647399502222	1	0.757266300078555	FUCA1	1
hsa04980	hsa04980	Cobalamin transport and metabolism	1/979	18/8536	0.888647399502222	1	0.757266300078555	TCN2	1
hsa04962	hsa04962	Vasopressin-regulated water reabsorption	3/979	44/8536	0.894477687294953	1	0.757266300078555	DYNC2H1/ADCY9/AQP3	3
hsa04340	hsa04340	Hedgehog signaling pathway	4/979	56/8536	0.8979254328274	1	0.757266300078555	DISP1/BCL2/PTCH2/CCND1	4
hsa04721	hsa04721	Synaptic vesicle cycle	6/979	79/8536	0.903126004101633	1	0.757266300078555	SLC6A12/SLC1A7/AP2A2/ATP6V0D2/SLC1A3/SLC18A2	6
hsa00514	hsa00514	Other types of O-glycan biosynthesis	3/979	47/8536	0.918277199503311	1	0.757266300078555	GALNT12/GALNT3/ST6GAL1	3
hsa05208	hsa05208	Chemical carcinogenesis - reactive oxygen species	20/979	227/8536	0.920325021466071	1	0.757266300078555	UQCRHL/MGST3/NCF1/MGST1/AKT3/AKR1C2/AKR1C3/SOD2/MAP3K14/FOS/PIK3CD/GSTM3/MAPK13/VEGFA/NFKBIA/SLC25A4/HIF1A/HMOX1/HGF/MET	20
hsa05204	hsa05204	Chemical carcinogenesis - DNA adducts	5/979	71/8536	0.922006139523565	1	0.757266300078555	MGST3/MGST1/AKR1C2/GSTM3/HSD11B1	5
hsa04622	hsa04622	RIG-I-like receptor signaling pathway	5/979	72/8536	0.927489386263157	1	0.757266300078555	TRIM25/MAPK13/NFKBIA/TRAF2/CXCL10	5
hsa03030	hsa03030	DNA replication	2/979	36/8536	0.929851057504296	1	0.757266300078555	LIG1/POLD3	2
hsa00900	hsa00900	Terpenoid backbone biosynthesis	1/979	23/8536	0.939533522668524	1	0.757266300078555	HMGCR	1
hsa00140	hsa00140	Steroid hormone biosynthesis	4/979	63/8536	0.941069327336509	1	0.757266300078555	AKR1C2/AKR1C3/HSD11B1/CYP19A1	4
hsa00310	hsa00310	Lysine degradation	4/979	63/8536	0.941069327336509	1	0.757266300078555	ALDH3A2/ALDH2/SETDB2/PLOD2	4
hsa00760	hsa00760	Nicotinate and nicotinamide metabolism	2/979	38/8536	0.9425531953768	1	0.757266300078555	CD38/NT5E	2
hsa01240	hsa01240	Biosynthesis of cofactors	12/979	153/8536	0.945601162226594	1	0.757266300078555	ALDH3A2/VKORC1L1/AK9/ALDH2/NME1/CPOX/MPI/BCAT1/SHMT1/HAAO/NME4/AK4	12
hsa05017	hsa05017	Spinocerebellar ataxia	11/979	144/8536	0.950453244465316	1	0.757266300078555	PSMA6/ATG2A/AKT3/RYR1/PIK3CD/TRAF2/WIPI1/SLC25A4/GRIN3A/PRKCA/ITPR3	11
hsa05034	hsa05034	Alcoholism	15/979	188/8536	0.954733788709725	1	0.757266300078555	PKIA/CAMKK2/GNG12/SLC29A3/GNB4/HDAC7/CALM3/FOSB/SLC29A1/GNAO1/GRIN3A/GNG7/CAMK4/MAOA/SLC18A2	15
hsa00980	hsa00980	Metabolism of xenobiotics by cytochrome P450	5/979	79/8536	0.957157079356722	1	0.757266300078555	MGST3/MGST1/GSTM3/CBR3/HSD11B1	5
hsa03440	hsa03440	Homologous recombination	2/979	41/8536	0.957582443723663	1	0.757266300078555	POLD3/BRCA2	2
hsa04950	hsa04950	Maturity onset diabetes of the young	1/979	26/8536	0.958089414900848	1	0.757266300078555	HES1	1
hsa04723	hsa04723	Retrograde endocannabinoid signaling	11/979	149/8536	0.963055301069931	1	0.757266300078555	DAGLA/GNG12/ADCY9/GNB4/MGLL/MAPK13/GNAO1/GNG7/PRKCA/ITPR3/KCNJ5	11
hsa04137	hsa04137	Mitophagy - animal	7/979	105/8536	0.964628310150231	1	0.757266300078555	AMFR/USP30/MON1B/TRAF2/TFEB/HIF1A/BNIP3	7
hsa03083	hsa03083	Polycomb repressive complex	5/979	83/8536	0.968645865425222	1	0.757266300078555	PCGF5/FOXK1/PHC2/AUTS2/AURKB	5
hsa00982	hsa00982	Drug metabolism - cytochrome P450	4/979	73/8536	0.974377460403194	1	0.757266300078555	MGST3/MGST1/GSTM3/MAOA	4
hsa03050	hsa03050	Proteasome	2/979	46/8536	0.974630785824006	1	0.757266300078555	PSMA6/PSME4	2
hsa03015	hsa03015	mRNA surveillance pathway	6/979	103/8536	0.982978773004894	1	0.757266300078555	PPP2R5A/PELO/PPP2R3A/MSI2/EIF4A3/PPP2R2B	6
hsa00040	hsa00040	Pentose and glucuronate interconversions	1/979	36/8536	0.98766168579122	1	0.757266300078555	AKR1B1	1
hsa00830	hsa00830	Retinol metabolism	3/979	68/8536	0.98810293984836	1	0.757266300078555	ALDH1A2/AWAT2/DHRS9	3
hsa01212	hsa01212	Fatty acid metabolism	2/979	57/8536	0.992053814935492	1	0.757266300078555	SCD/ACOX1	2
hsa05010	hsa05010	Alzheimer disease	31/979	391/8536	0.992462799388764	1	0.757266300078555	CTNNB1/PSMA6/UQCRHL/ATG2A/IRS2/SLC39A10/IL1A/INSR/BACE1/AGER/AKT3/ADAM17/LPL/CHRM3/CSF1/MME/SLC39A8/SLC11A2/PIK3CD/CALM3/TRAF2/WIPI1/SLC39A11/SNCA/GAPDH/SLC25A4/BACE2/ITPR3/FZD2/APOE/WNT5A	31
hsa05033	hsa05033	Nicotine addiction	1/979	41/8536	0.993309283814646	1	0.757266300078555	GRIN3A	1
hsa03018	hsa03018	RNA degradation	3/979	78/8536	0.99553312417174	1	0.757266300078555	TOB2/ENO1/ENO2	3
hsa03420	hsa03420	Nucleotide excision repair	2/979	63/8536	0.995838931957048	1	0.757266300078555	LIG1/POLD3	2
hsa05020	hsa05020	Prion disease	19/979	278/8536	0.996763555022446	1	0.757266300078555	C8B/PSMA6/UQCRHL/NCF1/IL1A/CAV1/RYR1/C8A/C1QC/HSPA1B/PIK3CD/MAPK13/SLC25A4/HSPA6/CCL5/GRIN3A/EGR1/ITPR3/LAMC1	19
hsa04742	hsa04742	Taste transduction	3/979	86/8536	0.998001867985076	1	0.757266300078555	P2RY1/CHRM3/ITPR3	3
hsa03013	hsa03013	Nucleocytoplasmic transport	4/979	108/8536	0.99897987449495	1	0.757266300078555	IPO7/NUP214/NUP62/EIF4A3	4
hsa00970	hsa00970	Aminoacyl-tRNA biosynthesis	1/979	66/8536	0.999688071198372	1	0.757266300078555	FARSB	1
hsa03082	hsa03082	ATP-dependent chromatin remodeling	3/979	117/8536	0.999922167063717	1	0.757266300078555	BCL7A/CHD3/SMARCD3	3
hsa04714	hsa04714	Thermogenesis	11/979	235/8536	0.999928510832258	1	0.757266300078555	UQCRHL/FGFR1/RPS6KA1/PNPLA2/SLC25A20/ADCY9/PPARG/MGLL/MAPK13/SMARCD3/ADRB3	11
hsa05012	hsa05012	Parkinson disease	12/979	271/8536	0.999989310169668	1	0.757266300078555	PSMA6/UQCRHL/SLC39A10/SLC39A8/SLC11A2/CALM3/SLC39A11/SNCA/SLC25A4/ITPR3/MAOA/SLC18A2	12
hsa00190	hsa00190	Oxidative phosphorylation	3/979	138/8536	0.999992058431537	1	0.757266300078555	UQCRHL/PPA1/ATP6V0D2	3
hsa05016	hsa05016	Huntington disease	13/979	311/8536	0.999998897045367	1	0.757266300078555	PSMA6/UQCRHL/ATG2A/DNALI1/TGM2/PPARG/SOD2/GPX3/AP2A2/TRAF2/WIPI1/SLC25A4/SLC1A3	13
hsa05022	hsa05022	Pathways of neurodegeneration - multiple diseases	24/979	483/8536	0.999999889202903	1	0.757266300078555	SMCR8/CTNNB1/PSMA6/UQCRHL/ATG2A/FIG4/DNALI1/IL1A/AGER/RYR1/CHRM3/CSF1/GPX3/MAPK13/CALM3/TRAF2/WIPI1/BCL2/SNCA/SLC25A4/PRKCA/ITPR3/FZD2/WNT5A	24
hsa05014	hsa05014	Amyotrophic lateral sclerosis	15/979	371/8536	0.999999935991881	1	0.757266300078555	SMCR8/PSMA6/NUP214/UQCRHL/ATG2A/FIG4/DNALI1/GPX3/NUP62/MAPK13/TRAF2/WIPI1/BCL2/ANG/ITPR3	15
hsa03040	hsa03040	Spliceosome	4/979	217/8536	0.999999989829344	1	0.757266300078555	HSPA1B/BCAS2/EIF4A3/HSPA6	4
hsa03008	hsa03008	Ribosome biogenesis in eukaryotes	1/979	168/8536	0.999999998957219	1	0.757266300078555	NOP10	1
hsa03010	hsa03010	Ribosome	1/979	172/8536	0.999999999366119	1	0.757266300078555	MRPS6	1
hsa04740	hsa04740	Olfactory transduction	3/979	453/8536	1	1	0.757266300078555	RGS2/CALM3/GNG7	3
