# Supplementary material for: Combined single-cell transcriptome and Mendelian randomization to identify and validate prognostic genes associated with endoplasmic reticulum stress and butyrate metabolism in lung adenocarcinoma
Source: Front Genet. 2026 Mar 26;17:1781852. doi: 10.3389/fgene.2026.1781852 (PMC13061388; doi:10.3389/fgene.2026.1781852)
Supplement: Supplementary file 4 [file Table3.xlsx]

## Sheet: BP
	ONTOLOGY	ID	Description	GeneRatio	BgRatio	pvalue	p.adjust	qvalue	geneID	Count
GO:0006979	BP	GO:0006979	response to oxidative stress	15/86	434/18903	1.00351e-09	2.54189e-06	1.93308e-06	EZH2/CAT/ERO1A/CDK1/FANCD2/PPIF/PCNA/GCLC/CASP3/DHCR24/FOS/LRRK2/DAPK1/TXNIP/MSRA	15
GO:0010038	BP	GO:0010038	response to metal ion	13/86	360/18903	8.68481e-09	6.46619e-06	4.91746e-06	CAT/TERT/CDK1/CALM1/PPIF/GPI/PCNA/GCLC/CASP3/FOS/LRRK2/TXNIP/ABCC6	13
GO:0046686	BP	GO:0046686	response to cadmium ion	7/86	60/18903	9.99817e-09	6.46619e-06	4.91746e-06	CAT/TERT/CDK1/GPI/PCNA/GCLC/FOS	7
GO:0097193	BP	GO:0097193	intrinsic apoptotic signaling pathway	12/86	298/18903	1.02111e-08	6.46619e-06	4.91746e-06	ERO1A/BCL2L10/PPIF/BRCA1/E2F1/CASP3/PMAIP1/TRIB3/ERN2/LRRK2/CYCS/CREB3L1	12
GO:0062197	BP	GO:0062197	cellular response to chemical stress	12/86	345/18903	5.14286e-08	2.60538e-05	1.98136e-05	EZH2/SLC2A1/CAT/CDK1/FANCD2/PPIF/PCNA/CASP3/FOS/LRRK2/DAPK1/MSRA	12
GO:0042542	BP	GO:0042542	response to hydrogen peroxide	8/86	130/18903	1.36315e-07	5.75476e-05	4.37642e-05	EZH2/CAT/CDK1/PPIF/PCNA/CASP3/LRRK2/TXNIP	8
GO:0000302	BP	GO:0000302	response to reactive oxygen species	9/86	204/18903	3.73378e-07	0.000129875	9.87686e-05	EZH2/CAT/CDK1/PPIF/PCNA/CASP3/FOS/LRRK2/TXNIP	9
GO:0070059	BP	GO:0070059	intrinsic apoptotic signaling pathway in response to endoplasmic reticulum stress	6/86	63/18903	4.10187e-07	0.000129875	9.87686e-05	ERO1A/PMAIP1/TRIB3/ERN2/LRRK2/CREB3L1	6
GO:0009612	BP	GO:0009612	response to mechanical stimulus	9/86	211/18903	4.95957e-07	0.000139584	0.000106152	SLC2A1/CHEK1/GPI/GCLC/FOS/TXNIP/CDH2/TLR3/KCNQ1	9
GO:0009410	BP	GO:0009410	response to xenobiotic stimulus	12/86	432/18903	5.78209e-07	0.00014646	0.000111381	CAT/CDK1/PCNA/GCLC/E2F1/CASP3/FOS/LPL/TXNIP/TLR3/ABCC6/KCNQ1	12
GO:0034599	BP	GO:0034599	cellular response to oxidative stress	10/86	288/18903	7.35927e-07	0.000169464	0.000128875	EZH2/CAT/CDK1/FANCD2/PPIF/PCNA/FOS/LRRK2/DAPK1/MSRA	10
GO:0034976	BP	GO:0034976	response to endoplasmic reticulum stress	9/86	261/18903	2.89256e-06	0.000610571	0.000464332	ERO1A/TMED2/PMAIP1/TRIB3/ERN2/LRRK2/CLGN/CFTR/CREB3L1	9
GO:0042391	BP	GO:0042391	regulation of membrane potential	11/86	431/18903	4.01229e-06	0.00072476	0.000551171	MYOC/CALM1/DSP/GCLC/PMAIP1/LRRK2/KCNE1/CNR1/PKP2/CFTR/KCNQ1	11
GO:0070301	BP	GO:0070301	cellular response to hydrogen peroxide	6/86	93/18903	4.12725e-06	0.00072476	0.000551171	EZH2/CAT/CDK1/PPIF/PCNA/LRRK2	6
GO:0043281	BP	GO:0043281	regulation of cysteine-type endopeptidase activity involved in apoptotic process	8/86	205/18903	4.29191e-06	0.00072476	0.000551171	BCL2L10/HSPD1/GPI/PMAIP1/DHCR24/DAPK1/ARL6IP1/CYCS	8
GO:0034614	BP	GO:0034614	cellular response to reactive oxygen species	7/86	150/18903	5.47715e-06	0.000867102	0.000659421	EZH2/CAT/CDK1/PPIF/PCNA/FOS/LRRK2	7
GO:0018126	BP	GO:0018126	protein hydroxylation	4/86	27/18903	6.46954e-06	0.000963962	0.000733081	ERO1A/P3H4/PLOD2/FKBP10	4
GO:0001666	BP	GO:0001666	response to hypoxia	9/86	296/18903	8.02439e-06	0.00112921	0.00085875	SLC2A1/CAT/TERT/ERO1A/PLOD2/E2F1/CASP3/PMAIP1/FOS	9
GO:0036293	BP	GO:0036293	response to decreased oxygen levels	9/86	309/18903	1.13211e-05	0.0014779	0.00112392	SLC2A1/CAT/TERT/ERO1A/PLOD2/E2F1/CASP3/PMAIP1/FOS	9
GO:2000116	BP	GO:2000116	regulation of cysteine-type endopeptidase activity	8/86	235/18903	1.16692e-05	0.0014779	0.00112392	BCL2L10/HSPD1/GPI/PMAIP1/DHCR24/DAPK1/ARL6IP1/CYCS	8
GO:0042770	BP	GO:0042770	signal transduction in response to DNA damage	7/86	181/18903	1.86698e-05	0.00207072	0.00157475	CHEK1/CDK1/FANCD2/H2AX/BRCA1/E2F1/PMAIP1	7
GO:0000077	BP	GO:0000077	DNA damage checkpoint signaling	6/86	121/18903	1.88024e-05	0.00207072	0.00157475	CHEK1/CDK1/FANCD2/H2AX/BRCA1/E2F1	6
GO:0032355	BP	GO:0032355	response to estradiol	6/86	121/18903	1.88024e-05	0.00207072	0.00157475	EZH2/CAT/GPI/PCNA/CASP3/TXNIP	6
GO:0086005	BP	GO:0086005	ventricular cardiac muscle cell action potential	4/86	36/18903	2.10473e-05	0.00209291	0.00159163	DSP/KCNE1/PKP2/KCNQ1	4
GO:0071214	BP	GO:0071214	cellular response to abiotic stimulus	9/86	335/18903	2.14826e-05	0.00209291	0.00159163	SLC2A1/CHEK1/H2AX/BRCA1/PCNA/GCLC/CASP3/KCNE1/TLR3	9
GO:0104004	BP	GO:0104004	cellular response to environmental stimulus	9/86	335/18903	2.14826e-05	0.00209291	0.00159163	SLC2A1/CHEK1/H2AX/BRCA1/PCNA/GCLC/CASP3/KCNE1/TLR3	9
GO:0070482	BP	GO:0070482	response to oxygen levels	9/86	337/18903	2.25132e-05	0.00211207	0.0016062	SLC2A1/CAT/TERT/ERO1A/PLOD2/E2F1/CASP3/PMAIP1/FOS	9
GO:0048545	BP	GO:0048545	response to steroid hormone	9/86	339/18903	2.35855e-05	0.00213365	0.00162261	GPI/BRCA1/PCNA/CASP3/FKBP4/FOS/TXNIP/NR3C2/ALPL	9
GO:0031570	BP	GO:0031570	DNA integrity checkpoint signaling	6/86	129/18903	2.70333e-05	0.00236122	0.00179568	CHEK1/CDK1/FANCD2/H2AX/BRCA1/E2F1	6
GO:0086001	BP	GO:0086001	cardiac muscle cell action potential	5/86	79/18903	2.99795e-05	0.00251895	0.00191563	CALM1/DSP/KCNE1/PKP2/KCNQ1	5
GO:0032868	BP	GO:0032868	response to insulin	8/86	269/18903	3.0828e-05	0.00251895	0.00191563	SLC2A1/CAT/GCLC/FOS/LPL/TRIB3/ALPL/KCNQ1	8
GO:0009314	BP	GO:0009314	response to radiation	10/86	452/18903	3.86467e-05	0.00300665	0.00228652	CAT/CHEK1/FANCD2/H2AX/BRCA1/PCNA/CASP3/FOS/ELOVL4/KCNE1	10
GO:0086091	BP	GO:0086091	regulation of heart rate by cardiac conduction	4/86	42/18903	3.91707e-05	0.00300665	0.00228652	DSP/KCNE1/PKP2/KCNQ1	4
GO:0001508	BP	GO:0001508	action potential	6/86	146/18903	5.41753e-05	0.00403606	0.00306937	CALM1/DSP/KCNE1/CNR1/PKP2/KCNQ1	6
GO:0031667	BP	GO:0031667	response to nutrient levels	10/86	474/18903	5.75886e-05	0.00415412	0.00315916	SLC2A1/CAT/GCLC/PMAIP1/FOS/LPL/LRRK2/CNR1/GDF15/ALPL	10
GO:0090399	BP	GO:0090399	replicative senescence	3/86	17/18903	5.90401e-05	0.00415412	0.00315916	CHEK1/TERT/CDKN2A	3
GO:0006457	BP	GO:0006457	protein folding	7/86	223/18903	7.05646e-05	0.00459583	0.00349508	ERO1A/HSPD1/PPIF/DNAJB11/FKBP10/FKBP4/CLGN	7
GO:0051900	BP	GO:0051900	regulation of mitochondrial depolarization	3/86	18/18903	7.06153e-05	0.00459583	0.00349508	MYOC/GCLC/LRRK2	3
GO:0018208	BP	GO:0018208	peptidyl-proline modification	4/86	49/18903	7.23722e-05	0.00459583	0.00349508	ERO1A/PPIF/FKBP10/FKBP4	4
GO:0097191	BP	GO:0097191	extrinsic apoptotic signaling pathway	7/86	224/18903	7.25753e-05	0.00459583	0.00349508	TERT/BCL2L10/BRCA1/GCLC/PMAIP1/DAPK1/TLR3	7
GO:0071900	BP	GO:0071900	regulation of protein serine/threonine kinase activity	9/86	395/18903	7.71455e-05	0.00476609	0.00362455	EZH2/CDKN3/CDKN2A/CALM1/CASP3/TRIB3/ERN2/LRRK2/DUSP19	9
GO:2001234	BP	GO:2001234	negative regulation of apoptotic signaling pathway	7/86	233/18903	9.28701e-05	0.00537297	0.00408608	TERT/BCL2L10/PPIF/BRCA1/GCLC/LRRK2/CREB3L1	7
GO:0034620	BP	GO:0034620	cellular response to unfolded protein	5/86	100/18903	9.29342e-05	0.00537297	0.00408608	ERO1A/HSPD1/TMED2/ERN2/CREB3L1	5
GO:0045786	BP	GO:0045786	negative regulation of cell cycle	9/86	405/18903	9.33323e-05	0.00537297	0.00408608	EZH2/CHEK1/CDK1/FANCD2/CDKN2A/H2AX/BRCA1/E2F1/CASP3	9
GO:0061337	BP	GO:0061337	cardiac conduction	5/86	101/18903	9.74274e-05	0.00539676	0.00410417	CALM1/DSP/KCNE1/PKP2/KCNQ1	5
GO:0051882	BP	GO:0051882	mitochondrial depolarization	3/86	20/18903	9.80068e-05	0.00539676	0.00410417	MYOC/GCLC/LRRK2	3
GO:0086002	BP	GO:0086002	cardiac muscle cell action potential involved in contraction	4/86	54/18903	0.000106172	0.00572197	0.00435149	DSP/KCNE1/PKP2/KCNQ1	4
GO:0070252	BP	GO:0070252	actin-mediated cell contraction	5/86	104/18903	0.000111914	0.0059058	0.00449129	DSP/KCNE1/PKP2/KCNQ1/ACTC1	5
GO:0071496	BP	GO:0071496	cellular response to external stimulus	8/86	328/18903	0.000123624	0.00633932	0.00482098	SLC2A1/CHEK1/GCLC/PMAIP1/FOS/LPL/LRRK2/TLR3	8
GO:0043434	BP	GO:0043434	response to peptide hormone	9/86	421/18903	0.000125135	0.00633932	0.00482098	SLC2A1/CAT/GCLC/FOS/LPL/TRIB3/GDF15/ALPL/KCNQ1	9
GO:0002027	BP	GO:0002027	regulation of heart rate	5/86	107/18903	0.000128	0.00635732	0.00483466	CALM1/DSP/KCNE1/PKP2/KCNQ1	5
GO:0052548	BP	GO:0052548	regulation of endopeptidase activity	9/86	428/18903	0.000141662	0.00681899	0.00518576	GAPDH/BCL2L10/HSPD1/GPI/PMAIP1/DHCR24/DAPK1/ARL6IP1/CYCS	9
GO:0021543	BP	GO:0021543	pallium development	6/86	174/18903	0.000142679	0.00681899	0.00518576	EZH2/SLC2A1/IGF2BP1/H2AX/CASP3/CDH2	6
GO:0097150	BP	GO:0097150	neuronal stem cell population maintenance	3/86	23/18903	0.00015076	0.00707175	0.00537798	IGF2BP1/FANCD2/CDH2	3
GO:0021537	BP	GO:0021537	telencephalon development	7/86	255/18903	0.000162454	0.00748176	0.00568978	EZH2/SLC2A1/IGF2BP1/H2AX/CASP3/LRRK2/CDH2	7
GO:0086065	BP	GO:0086065	cell communication involved in cardiac conduction	4/86	61/18903	0.000171007	0.00759932	0.00577919	CALM1/DSP/PKP2/KCNQ1	4
GO:0098900	BP	GO:0098900	regulation of action potential	4/86	61/18903	0.000171007	0.00759932	0.00577919	CALM1/DSP/CNR1/PKP2	4
GO:0032481	BP	GO:0032481	positive regulation of type I interferon production	4/86	63/18903	0.000193849	0.00846587	0.00643819	GAPDH/HSPD1/TLR3/STING1	4
GO:0072594	BP	GO:0072594	establishment of protein localization to organelle	9/86	449/18903	0.000202595	0.00865495	0.00658198	TERT/CDK1/KPNA2/HSPD1/SRPRB/KPNB1/LRRK2/TXNIP/SSR3	9
GO:0000075	BP	GO:0000075	cell cycle checkpoint signaling	6/86	186/18903	0.000205013	0.00865495	0.00658198	CHEK1/CDK1/FANCD2/H2AX/BRCA1/E2F1	6
GO:1901987	BP	GO:1901987	regulation of cell cycle phase transition	9/86	453/18903	0.000216377	0.00881156	0.00670108	EZH2/CHEK1/TERT/CDK1/FANCD2/CDKN2A/H2AX/BRCA1/E2F1	9
GO:0035967	BP	GO:0035967	cellular response to topologically incorrect protein	5/86	120/18903	0.000219103	0.00881156	0.00670108	ERO1A/HSPD1/TMED2/ERN2/CREB3L1	5
GO:0035994	BP	GO:0035994	response to muscle stretch	3/86	26/18903	0.000219158	0.00881156	0.00670108	GPI/FOS/CDH2	3
GO:0052547	BP	GO:0052547	regulation of peptidase activity	9/86	459/18903	0.000238509	0.00939706	0.00714635	GAPDH/BCL2L10/HSPD1/GPI/PMAIP1/DHCR24/DAPK1/ARL6IP1/CYCS	9
GO:1901988	BP	GO:1901988	negative regulation of cell cycle phase transition	7/86	272/18903	0.000241141	0.00939706	0.00714635	EZH2/CHEK1/CDK1/FANCD2/H2AX/BRCA1/E2F1	7
GO:0043280	BP	GO:0043280	positive regulation of cysteine-type endopeptidase activity involved in apoptotic process	5/86	125/18903	0.000264888	0.0101661	0.00773119	BCL2L10/HSPD1/PMAIP1/DAPK1/CYCS	5
GO:0070997	BP	GO:0070997	neuron death	8/86	368/18903	0.000270537	0.0102279	0.00777822	TERT/GAPDH/GPI/GCLC/CASP3/DHCR24/FOS/LRRK2	8
GO:0045862	BP	GO:0045862	positive regulation of proteolysis	8/86	372/18903	0.000290921	0.0105394	0.00801512	BCL2L10/HSPD1/GCLC/PMAIP1/TRIB3/LRRK2/DAPK1/CYCS	8
GO:0014823	BP	GO:0014823	response to activity	4/86	70/18903	0.00029126	0.0105394	0.00801512	CAT/CDK1/GCLC/FOS	4
GO:0051881	BP	GO:0051881	regulation of mitochondrial membrane potential	4/86	70/18903	0.00029126	0.0105394	0.00801512	MYOC/GCLC/PMAIP1/LRRK2	4
GO:0044772	BP	GO:0044772	mitotic cell cycle phase transition	9/86	473/18903	0.000297562	0.0106096	0.00806844	EZH2/CHEK1/CDKN3/TERT/CDK1/CDKN2A/CALM1/BRCA1/E2F1	9
GO:2001233	BP	GO:2001233	regulation of apoptotic signaling pathway	8/86	374/18903	0.000301575	0.0106096	0.00806844	TERT/BCL2L10/PPIF/BRCA1/GCLC/PMAIP1/LRRK2/CREB3L1	8
GO:0071260	BP	GO:0071260	cellular response to mechanical stimulus	4/86	73/18903	0.000342187	0.0118734	0.00902959	SLC2A1/CHEK1/GCLC/TLR3	4
GO:0030900	BP	GO:0030900	forebrain development	8/86	383/18903	0.000353547	0.0120142	0.00913663	EZH2/SLC2A1/IGF2BP1/H2AX/E2F1/CASP3/LRRK2/CDH2	8
GO:0034284	BP	GO:0034284	response to monosaccharide	6/86	207/18903	0.000364099	0.0120142	0.00913663	CAT/GCLC/CASP3/LPL/TXNIP/CFTR	6
GO:0006888	BP	GO:0006888	endoplasmic reticulum to Golgi vesicle-mediated transport	5/86	134/18903	0.000365216	0.0120142	0.00913663	TFG/YKT6/TMED2/LRRK2/ERGIC2	5
GO:0030048	BP	GO:0030048	actin filament-based movement	5/86	134/18903	0.000365216	0.0120142	0.00913663	DSP/KCNE1/PKP2/KCNQ1/ACTC1	5
GO:0098901	BP	GO:0098901	regulation of cardiac muscle cell action potential	3/86	31/18903	0.00037272	0.0121038	0.00920483	CALM1/DSP/PKP2	3
GO:0086003	BP	GO:0086003	cardiac muscle cell contraction	4/86	76/18903	0.000399194	0.0127995	0.00973385	DSP/KCNE1/PKP2/KCNQ1	4
GO:0006613	BP	GO:0006613	cotranslational protein targeting to membrane	3/86	32/18903	0.00040993	0.0128059	0.00973875	SRPRB/ARL6IP1/SSR3	3
GO:1902235	BP	GO:1902235	regulation of endoplasmic reticulum stress-induced intrinsic apoptotic signaling pathway	3/86	32/18903	0.00040993	0.0128059	0.00973875	PMAIP1/LRRK2/CREB3L1	3
GO:0006919	BP	GO:0006919	activation of cysteine-type endopeptidase activity involved in apoptotic process	4/86	77/18903	0.000419618	0.0128059	0.00973875	BCL2L10/HSPD1/PMAIP1/CYCS	4
GO:0030968	BP	GO:0030968	endoplasmic reticulum unfolded protein response	4/86	77/18903	0.000419618	0.0128059	0.00973875	ERO1A/TMED2/ERN2/CREB3L1	4
GO:0055117	BP	GO:0055117	regulation of cardiac muscle contraction	4/86	78/18903	0.000440776	0.0132915	0.010108	CALM1/DSP/PKP2/KCNQ1	4
GO:0060048	BP	GO:0060048	cardiac muscle contraction	5/86	140/18903	0.000446519	0.0133063	0.0101193	CALM1/DSP/KCNE1/PKP2/KCNQ1	5
GO:0006986	BP	GO:0006986	response to unfolded protein	5/86	141/18903	0.000461296	0.0135868	0.0103326	ERO1A/HSPD1/TMED2/ERN2/CREB3L1	5
GO:0014074	BP	GO:0014074	response to purine-containing compound	5/86	142/18903	0.000476438	0.0138457	0.0105295	CHEK1/FOS/KCNE1/CFTR/KCNQ1	5
GO:0034504	BP	GO:0034504	protein localization to nucleus	7/86	306/18903	0.000490102	0.0138457	0.0105295	TERT/CDK1/KPNA2/LMNB1/KPNB1/LRRK2/TXNIP	7
GO:0007095	BP	GO:0007095	mitotic G2 DNA damage checkpoint signaling	3/86	34/18903	0.000491325	0.0138457	0.0105295	CHEK1/CDK1/BRCA1	3
GO:2001056	BP	GO:2001056	positive regulation of cysteine-type endopeptidase activity	5/86	143/18903	0.000491953	0.0138457	0.0105295	BCL2L10/HSPD1/PMAIP1/DAPK1/CYCS	5
GO:0044773	BP	GO:0044773	mitotic DNA damage checkpoint signaling	4/86	81/18903	0.000508816	0.014163	0.0107708	CHEK1/CDK1/FANCD2/BRCA1	4
GO:0044774	BP	GO:0044774	mitotic DNA integrity checkpoint signaling	4/86	85/18903	0.000610751	0.0165915	0.0126176	CHEK1/CDK1/FANCD2/BRCA1	4
GO:0010821	BP	GO:0010821	regulation of mitochondrion organization	5/86	150/18903	0.000611458	0.0165915	0.0126176	PPIF/GCLC/PMAIP1/LRRK2/VDAC1	5
GO:0010948	BP	GO:0010948	negative regulation of cell cycle process	7/86	318/18903	0.000615714	0.0165915	0.0126176	EZH2/CHEK1/CDK1/FANCD2/H2AX/BRCA1/E2F1	7
GO:0071456	BP	GO:0071456	cellular response to hypoxia	5/86	151/18903	0.00063016	0.0168021	0.0127778	TERT/ERO1A/E2F1/PMAIP1/FOS	5
GO:0032092	BP	GO:0032092	positive regulation of protein binding	4/86	86/18903	0.00063834	0.0168429	0.0128088	TERT/TRIB3/LRRK2/STING1	4
GO:0009416	BP	GO:0009416	response to light stimulus	7/86	321/18903	0.000650803	0.0169947	0.0129243	CAT/CHEK1/PCNA/CASP3/FOS/ELOVL4/KCNE1	7
GO:0007584	BP	GO:0007584	response to nutrient	5/86	154/18903	0.000688848	0.0175565	0.0133515	CAT/GCLC/LPL/CNR1/ALPL	5
GO:0009743	BP	GO:0009743	response to carbohydrate	6/86	234/18903	0.00069518	0.0175565	0.0133515	CAT/GCLC/CASP3/LPL/TXNIP/CFTR	6
GO:0006605	BP	GO:0006605	protein targeting	7/86	325/18903	0.000700044	0.0175565	0.0133515	HSPD1/SRPRB/YWHAZ/LRRK2/KCNE1/ARL6IP1/SSR3	7
GO:1901214	BP	GO:1901214	regulation of neuron death	7/86	325/18903	0.000700044	0.0175565	0.0133515	TERT/GPI/GCLC/CASP3/DHCR24/FOS/LRRK2	7
GO:0072593	BP	GO:0072593	reactive oxygen species metabolic process	6/86	235/18903	0.000710827	0.0176522	0.0134243	CAT/BRCA1/DUOXA1/PMAIP1/LRRK2/VDAC1	6
GO:0032570	BP	GO:0032570	response to progesterone	3/86	39/18903	0.000738168	0.0179226	0.0136299	GPI/FOS/TXNIP	3
GO:0045922	BP	GO:0045922	negative regulation of fatty acid metabolic process	3/86	39/18903	0.000738168	0.0179226	0.0136299	BRCA1/TRIB3/CNR1	3
GO:0034764	BP	GO:0034764	positive regulation of transmembrane transport	6/86	237/18903	0.000742941	0.0179226	0.0136299	TERT/CALM1/KCNE1/ARL6IP1/CFTR/KCNQ1	6
GO:0051591	BP	GO:0051591	response to cAMP	4/86	90/18903	0.000757574	0.0181032	0.0137672	FOS/KCNE1/CFTR/KCNQ1	4
GO:0036294	BP	GO:0036294	cellular response to decreased oxygen levels	5/86	159/18903	0.000795638	0.0188351	0.0143238	TERT/ERO1A/E2F1/PMAIP1/FOS	5
GO:0016241	BP	GO:0016241	regulation of macroautophagy	5/86	160/18903	0.0008184	0.0191945	0.0145972	GAPDH/CASP3/LRRK2/VDAC1/STING1	5
GO:0051656	BP	GO:0051656	establishment of organelle localization	8/86	437/18903	0.000840786	0.0193765	0.0147356	SPAG5/LMNB1/TFG/YWHAZ/KPNB1/YKT6/TMED2/LRRK2	8
GO:0051604	BP	GO:0051604	protein maturation	7/86	336/18903	0.000850846	0.0193765	0.0147356	ERO1A/HSPD1/DNAJB11/CASP3/DHCR24/LRRK2/CYCS	7
GO:0045454	BP	GO:0045454	cell redox homeostasis	3/86	41/18903	0.000855396	0.0193765	0.0147356	ERO1A/GCLC/TXNRD1	3
GO:0007029	BP	GO:0007029	endoplasmic reticulum organization	4/86	93/18903	0.000856756	0.0193765	0.0147356	TMED2/LRRK2/REEP1/ARL6IP1	4
GO:0001933	BP	GO:0001933	negative regulation of protein phosphorylation	7/86	338/18903	0.000880832	0.0195945	0.0149014	CDKN2A/CALM1/CASP3/TMED2/TRIB3/LRRK2/DUSP19	7
GO:0035966	BP	GO:0035966	response to topologically incorrect protein	5/86	163/18903	0.000889606	0.0195945	0.0149014	ERO1A/HSPD1/TMED2/ERN2/CREB3L1	5
GO:0040029	BP	GO:0040029	epigenetic regulation of gene expression	5/86	163/18903	0.000889606	0.0195945	0.0149014	EZH2/CHEK1/LMNB1/BRCA1/KCNQ1	5
GO:0002934	BP	GO:0002934	desmosome organization	2/86	10/18903	0.000899072	0.0196323	0.0149301	DSP/PKP2	2
GO:0006606	BP	GO:0006606	protein import into nucleus	5/86	165/18903	0.000939577	0.0201815	0.0153478	CDK1/KPNA2/KPNB1/LRRK2/TXNIP	5
GO:0005996	BP	GO:0005996	monosaccharide metabolic process	6/86	248/18903	0.000940159	0.0201815	0.0153478	SLC2A1/GAPDH/GPI/GCLC/PMAIP1/KCNQ1	6
GO:0010506	BP	GO:0010506	regulation of autophagy	7/86	344/18903	0.000975833	0.0205881	0.015657	GAPDH/CASP3/TRIB3/LRRK2/DAPK1/VDAC1/STING1	7
GO:0060047	BP	GO:0060047	heart contraction	6/86	250/18903	0.000979977	0.0205881	0.015657	CALM1/DSP/KCNE1/PKP2/KCNQ1/ACTC1	6
GO:0002347	BP	GO:0002347	response to tumor cell	3/86	43/18903	0.000983818	0.0205881	0.015657	HSPD1/DAPK1/TXNIP	3
GO:0043271	BP	GO:0043271	negative regulation of ion transport	5/86	167/18903	0.000991609	0.0205881	0.015657	CALM1/PPIF/VDAC1/KCNE1/CNR1	5
GO:0006942	BP	GO:0006942	regulation of striated muscle contraction	4/86	97/18903	0.0010028	0.0206512	0.015705	CALM1/DSP/PKP2/KCNQ1	4
GO:0097305	BP	GO:0097305	response to alcohol	6/86	253/18903	0.00104213	0.021023	0.0159877	CAT/CDK1/BRCA1/FOS/CNR1/CFTR	6
GO:0007568	BP	GO:0007568	aging	5/86	169/18903	0.00104575	0.021023	0.0159877	CAT/GCLC/FOS/CNR1/ALPL	5
GO:0051170	BP	GO:0051170	import into nucleus	5/86	169/18903	0.00104575	0.021023	0.0159877	CDK1/KPNA2/KPNB1/LRRK2/TXNIP	5
GO:0035637	BP	GO:0035637	multicellular organismal signaling	5/86	170/18903	0.00107364	0.0212462	0.0161575	CALM1/DSP/KCNE1/PKP2/KCNQ1	5
GO:0051090	BP	GO:0051090	regulation of DNA-binding transcription factor activity	8/86	454/18903	0.00107468	0.0212462	0.0161575	EZH2/CAT/FANCD2/CDKN2A/ARRB1/E2F1/TLR3/STING1	8
GO:0043279	BP	GO:0043279	response to alkaloid	4/86	99/18903	0.00108202	0.0212462	0.0161575	CHEK1/GPI/CASP3/CNR1	4
GO:0003254	BP	GO:0003254	regulation of membrane depolarization	3/86	45/18903	0.00112384	0.0218699	0.0166318	MYOC/GCLC/LRRK2	3
GO:2001242	BP	GO:2001242	regulation of intrinsic apoptotic signaling pathway	5/86	172/18903	0.00113105	0.0218699	0.0166318	BCL2L10/PPIF/PMAIP1/LRRK2/CREB3L1	5
GO:1901990	BP	GO:1901990	regulation of mitotic cell cycle phase transition	7/86	354/18903	0.00115197	0.0221056	0.016811	EZH2/CHEK1/TERT/CDK1/CDKN2A/BRCA1/E2F1	7
GO:2001243	BP	GO:2001243	negative regulation of intrinsic apoptotic signaling pathway	4/86	101/18903	0.00116553	0.0221977	0.0168811	BCL2L10/PPIF/LRRK2/CREB3L1	4
GO:0010950	BP	GO:0010950	positive regulation of endopeptidase activity	5/86	174/18903	0.00119072	0.0225081	0.0171171	BCL2L10/HSPD1/PMAIP1/DAPK1/CYCS	5
GO:0071453	BP	GO:0071453	cellular response to oxygen levels	5/86	175/18903	0.00122141	0.0227735	0.0173189	TERT/ERO1A/E2F1/PMAIP1/FOS	5
GO:0003015	BP	GO:0003015	heart process	6/86	261/18903	0.00122274	0.0227735	0.0173189	CALM1/DSP/KCNE1/PKP2/KCNQ1/ACTC1	6
GO:0046677	BP	GO:0046677	response to antibiotic	3/86	47/18903	0.00127583	0.0235779	0.0179307	EZH2/CASP3/ALPL	3
GO:0051099	BP	GO:0051099	positive regulation of binding	5/86	177/18903	0.00128454	0.0235779	0.0179307	TERT/CALM1/TRIB3/LRRK2/STING1	5
GO:0098911	BP	GO:0098911	regulation of ventricular cardiac muscle cell action potential	2/86	12/18903	0.00131086	0.0238878	0.0181664	DSP/PKP2	2
GO:0032479	BP	GO:0032479	regulation of type I interferon production	4/86	105/18903	0.00134594	0.0241792	0.018388	GAPDH/HSPD1/TLR3/STING1	4
GO:0032606	BP	GO:0032606	type I interferon production	4/86	105/18903	0.00134594	0.0241792	0.018388	GAPDH/HSPD1/TLR3/STING1	4
GO:0008038	BP	GO:0008038	neuron recognition	3/86	48/18903	0.00135644	0.0241963	0.018401	YWHAZ/CASP3/CNR1	3
GO:0010639	BP	GO:0010639	negative regulation of organelle organization	7/86	366/18903	0.00139534	0.024716	0.0187962	CHEK1/MYOC/PPIF/BRCA1/GCLC/FKBP4/LRRK2	7
GO:0006941	BP	GO:0006941	striated muscle contraction	5/86	181/18903	0.00141802	0.0249433	0.0189691	CALM1/DSP/KCNE1/PKP2/KCNQ1	5
GO:0035094	BP	GO:0035094	response to nicotine	3/86	49/18903	0.00144019	0.0249862	0.0190017	CASP3/CNR1/KCNQ1	3
GO:0055081	BP	GO:0055081	anion homeostasis	3/86	49/18903	0.00144019	0.0249862	0.0190017	ALPL/ABCC6/KCNQ1	3
GO:0006090	BP	GO:0006090	pyruvate metabolic process	4/86	108/18903	0.00149344	0.0255601	0.0194381	GAPDH/LDHA/GPI/VDAC1	4
GO:0008637	BP	GO:0008637	apoptotic mitochondrial changes	4/86	108/18903	0.00149344	0.0255601	0.0194381	HSPD1/PPIF/GCLC/PMAIP1	4
GO:0044818	BP	GO:0044818	mitotic G2/M transition checkpoint	3/86	50/18903	0.00152711	0.0257469	0.0195802	CHEK1/CDK1/BRCA1	3
GO:1903961	BP	GO:1903961	positive regulation of anion transmembrane transport	2/86	13/18903	0.00154462	0.0257469	0.0195802	ARL6IP1/CFTR	2
GO:2000615	BP	GO:2000615	regulation of histone H3-K9 acetylation	2/86	13/18903	0.00154462	0.0257469	0.0195802	CHEK1/BRCA1	2
GO:1904063	BP	GO:1904063	negative regulation of cation transmembrane transport	4/86	109/18903	0.00154502	0.0257469	0.0195802	CALM1/PPIF/VDAC1/KCNE1	4
GO:0009266	BP	GO:0009266	response to temperature stimulus	5/86	186/18903	0.00159893	0.0261297	0.0198713	ERO1A/HSPD1/GCLC/FOS/LPL	5
GO:0034767	BP	GO:0034767	positive regulation of ion transmembrane transport	5/86	186/18903	0.00159893	0.0261297	0.0198713	CALM1/KCNE1/ARL6IP1/CFTR/KCNQ1	5
GO:0043405	BP	GO:0043405	regulation of MAP kinase activity	5/86	186/18903	0.00159893	0.0261297	0.0198713	EZH2/TRIB3/ERN2/LRRK2/DUSP19	5
GO:0018107	BP	GO:0018107	peptidyl-threonine phosphorylation	4/86	111/18903	0.00165186	0.0268215	0.0203975	CHEK1/CDK1/CALM1/LRRK2	4
GO:0006839	BP	GO:0006839	mitochondrial transport	5/86	189/18903	0.00171532	0.0273265	0.0207815	HSPD1/PPIF/GCLC/PMAIP1/LRRK2	5
GO:0007565	BP	GO:0007565	female pregnancy	5/86	189/18903	0.00171532	0.0273265	0.0207815	SLC2A1/FKBP4/TMED2/FOS/CNR1	5
GO:0071478	BP	GO:0071478	cellular response to radiation	5/86	189/18903	0.00171532	0.0273265	0.0207815	CHEK1/H2AX/BRCA1/PCNA/KCNE1	5
GO:0042326	BP	GO:0042326	negative regulation of phosphorylation	7/86	381/18903	0.00175423	0.0276186	0.0210036	CDKN2A/CALM1/CASP3/TMED2/TRIB3/LRRK2/DUSP19	7
GO:0043433	BP	GO:0043433	negative regulation of DNA-binding transcription factor activity	5/86	190/18903	0.00175547	0.0276186	0.0210036	EZH2/CAT/CDKN2A/ARRB1/E2F1	5
GO:0032412	BP	GO:0032412	regulation of ion transmembrane transporter activity	6/86	281/18903	0.00177942	0.0277462	0.0211006	CALM1/PPIF/DAPK1/KCNE1/CFTR/KCNQ1	6
GO:0090158	BP	GO:0090158	endoplasmic reticulum membrane organization	2/86	14/18903	0.00179674	0.0277462	0.0211006	TMED2/ARL6IP1	2
GO:0090239	BP	GO:0090239	regulation of histone H4 acetylation	2/86	14/18903	0.00179674	0.0277462	0.0211006	ARRB1/BRCA1	2
GO:0009409	BP	GO:0009409	response to cold	3/86	53/18903	0.00180739	0.0277462	0.0211006	HSPD1/FOS/LPL	3
GO:0043410	BP	GO:0043410	positive regulation of MAPK cascade	8/86	496/18903	0.00188003	0.028527	0.0216944	EZH2/ARRB1/ERN2/LRRK2/CDH2/GDF15/DUSP19/TLR3	8
GO:0034766	BP	GO:0034766	negative regulation of ion transmembrane transport	4/86	115/18903	0.00188078	0.028527	0.0216944	CALM1/PPIF/VDAC1/KCNE1	4
GO:0009749	BP	GO:0009749	response to glucose	5/86	194/18903	0.00192297	0.0288218	0.0219186	GCLC/CASP3/LPL/TXNIP/CFTR	5
GO:0010952	BP	GO:0010952	positive regulation of peptidase activity	5/86	194/18903	0.00192297	0.0288218	0.0219186	BCL2L10/HSPD1/PMAIP1/DAPK1/CYCS	5
GO:0043406	BP	GO:0043406	positive regulation of MAP kinase activity	4/86	117/18903	0.00200309	0.029749	0.0226237	EZH2/ERN2/LRRK2/DUSP19	4
GO:0071320	BP	GO:0071320	cellular response to cAMP	3/86	55/18903	0.00201092	0.029749	0.0226237	KCNE1/CFTR/KCNQ1	3
GO:0043270	BP	GO:0043270	positive regulation of ion transport	6/86	289/18903	0.00204921	0.029749	0.0226237	CALM1/KCNE1/ARL6IP1/PKP2/CFTR/KCNQ1	6
GO:0043970	BP	GO:0043970	histone H3-K9 acetylation	2/86	15/18903	0.00206704	0.029749	0.0226237	CHEK1/BRCA1	2
GO:0048308	BP	GO:0048308	organelle inheritance	2/86	15/18903	0.00206704	0.029749	0.0226237	CDK1/YWHAZ	2
GO:0048313	BP	GO:0048313	Golgi inheritance	2/86	15/18903	0.00206704	0.029749	0.0226237	CDK1/YWHAZ	2
GO:0086069	BP	GO:0086069	bundle of His cell to Purkinje myocyte communication	2/86	15/18903	0.00206704	0.029749	0.0226237	DSP/PKP2	2
GO:0043331	BP	GO:0043331	response to dsRNA	3/86	56/18903	0.00211782	0.0301862	0.0229562	PMAIP1/TLR3/STING1	3
GO:0022898	BP	GO:0022898	regulation of transmembrane transporter activity	6/86	291/18903	0.00212125	0.0301862	0.0229562	CALM1/PPIF/DAPK1/KCNE1/CFTR/KCNQ1	6
GO:0009746	BP	GO:0009746	response to hexose	5/86	199/18903	0.00214847	0.0304027	0.0231209	GCLC/CASP3/LPL/TXNIP/CFTR	5
GO:0051146	BP	GO:0051146	striated muscle cell differentiation	6/86	293/18903	0.0021952	0.0307421	0.023379	EZH2/CDK1/CASP3/CDH2/GDF15/ACTC1	6
GO:0018210	BP	GO:0018210	peptidyl-threonine modification	4/86	120/18903	0.00219673	0.0307421	0.023379	CHEK1/CDK1/CALM1/LRRK2	4
GO:0048872	BP	GO:0048872	homeostasis of number of cells	6/86	296/18903	0.00230975	0.0321461	0.0244467	EZH2/GPI/CASP3/PMAIP1/CDH2/KCNQ1	6
GO:1901654	BP	GO:1901654	response to ketone	5/86	205/18903	0.00244388	0.0338271	0.0257251	GPI/PCNA/FOS/TXNIP/CFTR	5
GO:0055008	BP	GO:0055008	cardiac muscle tissue morphogenesis	3/86	60/18903	0.00258049	0.0355238	0.0270154	DSP/PKP2/ACTC1	3
GO:0044703	BP	GO:0044703	multi-organism reproductive process	5/86	209/18903	0.00265658	0.0360518	0.027417	SLC2A1/FKBP4/TMED2/FOS/CNR1	5
GO:0006349	BP	GO:0006349	regulation of gene expression by genomic imprinting	2/86	17/18903	0.00266154	0.0360518	0.027417	BRCA1/KCNQ1	2
GO:0098915	BP	GO:0098915	membrane repolarization during ventricular cardiac muscle cell action potential	2/86	17/18903	0.00266154	0.0360518	0.027417	KCNE1/KCNQ1	2
GO:0031396	BP	GO:0031396	regulation of protein ubiquitination	5/86	210/18903	0.00271178	0.036537	0.0277859	ARRB1/BRCA1/GCLC/TRIB3/LRRK2	5
GO:0045471	BP	GO:0045471	response to ethanol	4/86	128/18903	0.00277557	0.0368806	0.0280472	CAT/CDK1/FOS/CNR1	4
GO:0046683	BP	GO:0046683	response to organophosphorus	4/86	128/18903	0.00277557	0.0368806	0.0280472	FOS/KCNE1/CFTR/KCNQ1	4
GO:0018205	BP	GO:0018205	peptidyl-lysine modification	7/86	414/18903	0.00279553	0.0368806	0.0280472	EZH2/CHEK1/P3H4/ARRB1/PLOD2/BRCA1/FKBP10	7
GO:0050727	BP	GO:0050727	regulation of inflammatory response	7/86	414/18903	0.00279553	0.0368806	0.0280472	FANCD2/DUOXA1/LPL/LRRK2/CNR1/TLR3/STING1	7
GO:0006767	BP	GO:0006767	water-soluble vitamin metabolic process	3/86	62/18903	0.0028334	0.0369949	0.0281341	SLC2A1/GCLC/ALPL	3
GO:0046902	BP	GO:0046902	regulation of mitochondrial membrane permeability	3/86	62/18903	0.0028334	0.0369949	0.0281341	PPIF/GCLC/PMAIP1	3
GO:0051648	BP	GO:0051648	vesicle localization	5/86	213/18903	0.0028824	0.0374417	0.0284739	TFG/YKT6/TMED2/LRRK2/CDH2	5
GO:0008016	BP	GO:0008016	regulation of heart contraction	5/86	214/18903	0.00294097	0.0380002	0.0288987	CALM1/DSP/KCNE1/PKP2/KCNQ1	5
GO:0070542	BP	GO:0070542	response to fatty acid	3/86	63/18903	0.00296538	0.0380002	0.0288987	CAT/E2F1/LPL	3
GO:0071360	BP	GO:0071360	cellular response to exogenous dsRNA	2/86	18/18903	0.00298541	0.0380002	0.0288987	TLR3/STING1	2
GO:0071786	BP	GO:0071786	endoplasmic reticulum tubular network organization	2/86	18/18903	0.00298541	0.0380002	0.0288987	REEP1/ARL6IP1	2
GO:0010972	BP	GO:0010972	negative regulation of G2/M transition of mitotic cell cycle	3/86	64/18903	0.00310108	0.0392752	0.0298683	CHEK1/CDK1/BRCA1	3
GO:0044706	BP	GO:0044706	multi-multicellular organism process	5/86	218/18903	0.00318386	0.040123	0.030513	SLC2A1/FKBP4/TMED2/FOS/CNR1	5
GO:0031100	BP	GO:0031100	animal organ regeneration	3/86	65/18903	0.00324055	0.0402622	0.0306189	EZH2/CDK1/PCNA	3
GO:0035065	BP	GO:0035065	regulation of histone acetylation	3/86	65/18903	0.00324055	0.0402622	0.0306189	CHEK1/ARRB1/BRCA1	3
GO:0016236	BP	GO:0016236	macroautophagy	6/86	317/18903	0.00324259	0.0402622	0.0306189	GAPDH/CALM1/CASP3/LRRK2/VDAC1/STING1	6
GO:0006612	BP	GO:0006612	protein targeting to membrane	4/86	134/18903	0.00327285	0.0404396	0.0307538	SRPRB/KCNE1/ARL6IP1/SSR3	4
GO:1902750	BP	GO:1902750	negative regulation of cell cycle G2/M phase transition	3/86	66/18903	0.0033838	0.0416077	0.0316421	CHEK1/CDK1/BRCA1	3
GO:0031331	BP	GO:0031331	positive regulation of cellular catabolic process	7/86	429/18903	0.00340241	0.0416344	0.0316624	IGF2BP1/GCLC/TRIB3/LRRK2/DAPK1/VDAC1/STING1	7
GO:0006903	BP	GO:0006903	vesicle targeting	3/86	67/18903	0.00353089	0.0429987	0.0327	TFG/YKT6/TMED2	3
GO:0006607	BP	GO:0006607	NLS-bearing protein import into nucleus	2/86	20/18903	0.00368555	0.0436239	0.0331754	KPNA2/KPNB1	2
GO:0030002	BP	GO:0030002	cellular anion homeostasis	2/86	20/18903	0.00368555	0.0436239	0.0331754	ABCC6/KCNQ1	2
GO:0055062	BP	GO:0055062	phosphate ion homeostasis	2/86	20/18903	0.00368555	0.0436239	0.0331754	ALPL/ABCC6	2
GO:0072506	BP	GO:0072506	trivalent inorganic anion homeostasis	2/86	20/18903	0.00368555	0.0436239	0.0331754	ALPL/ABCC6	2
GO:0097623	BP	GO:0097623	potassium ion export across plasma membrane	2/86	20/18903	0.00368555	0.0436239	0.0331754	KCNE1/KCNQ1	2
GO:1902236	BP	GO:1902236	negative regulation of endoplasmic reticulum stress-induced intrinsic apoptotic signaling pathway	2/86	20/18903	0.00368555	0.0436239	0.0331754	LRRK2/CREB3L1	2
GO:0032409	BP	GO:0032409	regulation of transporter activity	6/86	326/18903	0.0037187	0.0438115	0.0333181	CALM1/PPIF/DAPK1/KCNE1/CFTR/KCNQ1	6
GO:0045936	BP	GO:0045936	negative regulation of phosphate metabolic process	7/86	440/18903	0.00390799	0.0452551	0.0344159	CDKN2A/CALM1/CASP3/TMED2/TRIB3/LRRK2/DUSP19	7
GO:0007093	BP	GO:0007093	mitotic cell cycle checkpoint signaling	4/86	141/18903	0.003926	0.0452551	0.0344159	CHEK1/CDK1/FANCD2/BRCA1	4
GO:0071902	BP	GO:0071902	positive regulation of protein serine/threonine kinase activity	5/86	229/18903	0.00392625	0.0452551	0.0344159	EZH2/CALM1/ERN2/LRRK2/DUSP19	5
GO:0010563	BP	GO:0010563	negative regulation of phosphorus metabolic process	7/86	441/18903	0.00395664	0.0452551	0.0344159	CDKN2A/CALM1/CASP3/TMED2/TRIB3/LRRK2/DUSP19	7
GO:0000086	BP	GO:0000086	G2/M transition of mitotic cell cycle	4/86	142/18903	0.00402598	0.0452551	0.0344159	CHEK1/CDK1/CALM1/BRCA1	4
GO:0051384	BP	GO:0051384	response to glucocorticoid	4/86	142/18903	0.00402598	0.0452551	0.0344159	PCNA/CASP3/FOS/ALPL	4
GO:0002834	BP	GO:0002834	regulation of response to tumor cell	2/86	21/18903	0.00406151	0.0452551	0.0344159	HSPD1/DAPK1	2
GO:0006590	BP	GO:0006590	thyroid hormone generation	2/86	21/18903	0.00406151	0.0452551	0.0344159	DUOXA1/CPQ	2
GO:0007413	BP	GO:0007413	axonal fasciculation	2/86	21/18903	0.00406151	0.0452551	0.0344159	CASP3/CNR1	2
GO:0035902	BP	GO:0035902	response to immobilization stress	2/86	21/18903	0.00406151	0.0452551	0.0344159	GPI/FOS	2
GO:0106030	BP	GO:0106030	neuron projection fasciculation	2/86	21/18903	0.00406151	0.0452551	0.0344159	CASP3/CNR1	2
GO:0006310	BP	GO:0006310	DNA recombination	6/86	332/18903	0.0040638	0.0452551	0.0344159	CHEK1/KPNA2/FANCD2/HSPD1/H2AX/BRCA1	6
GO:0031669	BP	GO:0031669	cellular response to nutrient levels	5/86	231/18903	0.00407349	0.0452551	0.0344159	SLC2A1/PMAIP1/FOS/LPL/LRRK2	5
GO:0010212	BP	GO:0010212	response to ionizing radiation	4/86	143/18903	0.00412768	0.0456569	0.0347215	FANCD2/H2AX/BRCA1/CASP3	4
GO:0010508	BP	GO:0010508	positive regulation of autophagy	4/86	144/18903	0.00423111	0.0465974	0.0354367	LRRK2/DAPK1/VDAC1/STING1	4
GO:0009913	BP	GO:0009913	epidermal cell differentiation	5/86	235/18903	0.00437977	0.0480258	0.036523	EZH2/DSP/CASP3/TXNIP/KCNQ1	5
GO:0045717	BP	GO:0045717	negative regulation of fatty acid biosynthetic process	2/86	22/18903	0.00445451	0.0486348	0.0369862	BRCA1/TRIB3	2
GO:0060415	BP	GO:0060415	muscle tissue morphogenesis	3/86	73/18903	0.00449547	0.0488713	0.037166	DSP/PKP2/ACTC1	3
GO:0051592	BP	GO:0051592	response to calcium ion	4/86	147/18903	0.00455187	0.049273	0.0374715	CALM1/PPIF/FOS/TXNIP	4
GO:2000756	BP	GO:2000756	regulation of peptidyl-lysine acetylation	3/86	74/18903	0.00467018	0.0503091	0.0382595	CHEK1/ARRB1/BRCA1	3
GO:0003012	BP	GO:0003012	muscle system process	7/86	455/18903	0.00468731	0.0503091	0.0382595	EZH2/MYOC/CALM1/DSP/KCNE1/PKP2/KCNQ1	7
GO:0009411	BP	GO:0009411	response to UV	4/86	149/18903	0.00477458	0.0510296	0.0388074	CAT/CHEK1/PCNA/CASP3	4
GO:0032727	BP	GO:0032727	positive regulation of interferon-alpha production	2/86	23/18903	0.00486439	0.0515544	0.0392065	HSPD1/TLR3	2
GO:0071359	BP	GO:0071359	cellular response to dsRNA	2/86	23/18903	0.00486439	0.0515544	0.0392065	TLR3/STING1	2
GO:0031023	BP	GO:0031023	microtubule organizing center organization	4/86	150/18903	0.00488864	0.0515955	0.0392377	CHEK1/CDK1/BCL2L10/BRCA1	4
GO:0009205	BP	GO:0009205	purine ribonucleoside triphosphate metabolic process	5/86	242/18903	0.0049548	0.0520768	0.0396038	GAPDH/LDHA/GPI/LRRK2/ABCC6	5
GO:0010822	BP	GO:0010822	positive regulation of mitochondrion organization	3/86	76/18903	0.00503183	0.0526679	0.0400533	PPIF/PMAIP1/VDAC1	3
GO:0090559	BP	GO:0090559	regulation of membrane permeability	3/86	77/18903	0.00521881	0.0539502	0.0410285	PPIF/GCLC/PMAIP1	3
GO:0035458	BP	GO:0035458	cellular response to interferon-beta	2/86	24/18903	0.005291	0.0539502	0.0410285	TLR3/STING1	2
GO:0060307	BP	GO:0060307	regulation of ventricular cardiac muscle cell membrane repolarization	2/86	24/18903	0.005291	0.0539502	0.0410285	KCNE1/KCNQ1	2
GO:1902074	BP	GO:1902074	response to salt	2/86	24/18903	0.005291	0.0539502	0.0410285	ALPL/ABCC6	2
GO:0045930	BP	GO:0045930	negative regulation of mitotic cell cycle	5/86	246/18903	0.00530649	0.0539502	0.0410285	EZH2/CHEK1/CDK1/FANCD2/BRCA1	5
GO:0034763	BP	GO:0034763	negative regulation of transmembrane transport	4/86	154/18903	0.00536319	0.0539502	0.0410285	CALM1/PPIF/VDAC1/KCNE1	4
GO:0050729	BP	GO:0050729	positive regulation of inflammatory response	4/86	154/18903	0.00536319	0.0539502	0.0410285	LPL/LRRK2/CNR1/TLR3	4
GO:0009144	BP	GO:0009144	purine nucleoside triphosphate metabolic process	5/86	247/18903	0.0053971	0.0539502	0.0410285	GAPDH/LDHA/GPI/LRRK2/ABCC6	5
GO:0043154	BP	GO:0043154	negative regulation of cysteine-type endopeptidase activity involved in apoptotic process	3/86	78/18903	0.00540993	0.0539502	0.0410285	GPI/DHCR24/ARL6IP1	3
GO:0051966	BP	GO:0051966	regulation of synaptic transmission, glutamatergic	3/86	78/18903	0.00540993	0.0539502	0.0410285	LRRK2/CDH2/CNR1	3
GO:0070972	BP	GO:0070972	protein localization to endoplasmic reticulum	3/86	78/18903	0.00540993	0.0539502	0.0410285	SRPRB/LRRK2/SSR3	3
GO:0140115	BP	GO:0140115	export across plasma membrane	3/86	78/18903	0.00540993	0.0539502	0.0410285	CALM1/KCNE1/KCNQ1	3
GO:0007265	BP	GO:0007265	Ras protein signal transduction	6/86	353/18903	0.00546064	0.0542424	0.0412507	MYOC/CDKN2A/ARRB1/LRRC59/KPNB1/DHCR24	6
GO:2001236	BP	GO:2001236	regulation of extrinsic apoptotic signaling pathway	4/86	155/18903	0.00548647	0.054286	0.0412839	TERT/BRCA1/GCLC/PMAIP1	4
GO:0009199	BP	GO:0009199	ribonucleoside triphosphate metabolic process	5/86	249/18903	0.00558161	0.0548186	0.0416889	GAPDH/LDHA/GPI/LRRK2/ABCC6	5
GO:0006305	BP	GO:0006305	DNA alkylation	3/86	79/18903	0.00560522	0.0548186	0.0416889	EZH2/BRCA1/FOS	3
GO:0006306	BP	GO:0006306	DNA methylation	3/86	79/18903	0.00560522	0.0548186	0.0416889	EZH2/BRCA1/FOS	3
GO:0000082	BP	GO:0000082	G1/S transition of mitotic cell cycle	5/86	250/18903	0.00567553	0.0550809	0.0418883	EZH2/CDKN3/TERT/CDKN2A/E2F1	5
GO:0016485	BP	GO:0016485	protein processing	5/86	250/18903	0.00567553	0.0550809	0.0418883	ERO1A/CASP3/DHCR24/LRRK2/CYCS	5
GO:0086064	BP	GO:0086064	cell communication by electrical coupling involved in cardiac conduction	2/86	25/18903	0.00573417	0.0552704	0.0420325	CALM1/PKP2	2
GO:0044839	BP	GO:0044839	cell cycle G2/M phase transition	4/86	157/18903	0.00573869	0.0552704	0.0420325	CHEK1/CDK1/CALM1/BRCA1	4
GO:0048644	BP	GO:0048644	muscle organ morphogenesis	3/86	80/18903	0.00580469	0.0556943	0.0423548	DSP/PKP2/ACTC1	3
GO:1903320	BP	GO:1903320	regulation of protein modification by small protein conjugation or removal	5/86	252/18903	0.00586669	0.0560767	0.0426457	ARRB1/BRCA1/GCLC/TRIB3/LRRK2	5
GO:0051402	BP	GO:0051402	neuron apoptotic process	5/86	255/18903	0.00616191	0.0586771	0.0446232	TERT/GAPDH/GPI/GCLC/CASP3	5
GO:0086013	BP	GO:0086013	membrane repolarization during cardiac muscle cell action potential	2/86	26/18903	0.00619375	0.0587533	0.0446812	KCNE1/KCNQ1	2
GO:1905897	BP	GO:1905897	regulation of response to endoplasmic reticulum stress	3/86	82/18903	0.0062163	0.0587533	0.0446812	PMAIP1/LRRK2/CREB3L1	3
GO:0006096	BP	GO:0006096	glycolytic process	3/86	83/18903	0.00642849	0.0605329	0.0460345	GAPDH/LDHA/GPI	3
GO:0006757	BP	GO:0006757	ATP generation from ADP	3/86	84/18903	0.00664495	0.0606672	0.0461367	GAPDH/LDHA/GPI	3
GO:0051899	BP	GO:0051899	membrane depolarization	3/86	84/18903	0.00664495	0.0606672	0.0461367	MYOC/GCLC/LRRK2	3
GO:0140056	BP	GO:0140056	organelle localization by membrane tethering	3/86	84/18903	0.00664495	0.0606672	0.0461367	CALM1/YKT6/CFTR	3
GO:0001819	BP	GO:0001819	positive regulation of cytokine production	7/86	486/18903	0.00666489	0.0606672	0.0461367	GAPDH/HSPD1/BRCA1/LPL/LRRK2/TLR3/STING1	7
GO:0006614	BP	GO:0006614	SRP-dependent cotranslational protein targeting to membrane	2/86	27/18903	0.00666959	0.0606672	0.0461367	SRPRB/SSR3	2
GO:0042403	BP	GO:0042403	thyroid hormone metabolic process	2/86	27/18903	0.00666959	0.0606672	0.0461367	DUOXA1/CPQ	2
GO:0048207	BP	GO:0048207	vesicle targeting, rough ER to cis-Golgi	2/86	27/18903	0.00666959	0.0606672	0.0461367	TFG/TMED2	2
GO:0048208	BP	GO:0048208	COPII vesicle coating	2/86	27/18903	0.00666959	0.0606672	0.0461367	TFG/TMED2	2
GO:0090200	BP	GO:0090200	positive regulation of release of cytochrome c from mitochondria	2/86	27/18903	0.00666959	0.0606672	0.0461367	PPIF/PMAIP1	2
GO:0006633	BP	GO:0006633	fatty acid biosynthetic process	4/86	164/18903	0.00668226	0.0606672	0.0461367	BRCA1/LPL/TRIB3/ELOVL4	4
GO:0007030	BP	GO:0007030	Golgi organization	4/86	165/18903	0.00682493	0.0615216	0.0467864	CDK1/YWHAZ/TMED2/LRRK2	4
GO:0031960	BP	GO:0031960	response to corticosteroid	4/86	165/18903	0.00682493	0.0615216	0.0467864	PCNA/CASP3/FOS/ALPL	4
GO:0008625	BP	GO:0008625	extrinsic apoptotic signaling pathway via death domain receptors	3/86	85/18903	0.00686571	0.0616697	0.046899	BRCA1/PMAIP1/DAPK1	3
GO:0031668	BP	GO:0031668	cellular response to extracellular stimulus	5/86	262/18903	0.00689121	0.06168	0.0469069	SLC2A1/PMAIP1/FOS/LPL/LRRK2	5
GO:2001022	BP	GO:2001022	positive regulation of response to DNA damage stimulus	4/86	166/18903	0.00696962	0.0620201	0.0471656	H2AX/BRCA1/PCNA/PMAIP1	4
GO:1903522	BP	GO:1903522	regulation of blood circulation	5/86	263/18903	0.00700012	0.0620201	0.0471656	CALM1/DSP/KCNE1/PKP2/KCNQ1	5
GO:0051098	BP	GO:0051098	regulation of binding	6/86	372/18903	0.00700267	0.0620201	0.0471656	TERT/CALM1/E2F1/TRIB3/LRRK2/STING1	6
GO:0006970	BP	GO:0006970	response to osmotic stress	3/86	86/18903	0.0070908	0.0621239	0.0472445	SLC2A1/CASP3/TLR3	3
GO:0051346	BP	GO:0051346	negative regulation of hydrolase activity	6/86	373/18903	0.00709173	0.0621239	0.0472445	GAPDH/GPI/TMED2/DHCR24/LRRK2/ARL6IP1	6
GO:0006972	BP	GO:0006972	hyperosmotic response	2/86	28/18903	0.00716154	0.0621239	0.0472445	SLC2A1/TLR3	2
GO:0014072	BP	GO:0014072	response to isoquinoline alkaloid	2/86	28/18903	0.00716154	0.0621239	0.0472445	GPI/CNR1	2
GO:0043278	BP	GO:0043278	response to morphine	2/86	28/18903	0.00716154	0.0621239	0.0472445	GPI/CNR1	2
GO:1903959	BP	GO:1903959	regulation of anion transmembrane transport	2/86	28/18903	0.00716154	0.0621239	0.0472445	ARL6IP1/CFTR	2
GO:0009141	BP	GO:0009141	nucleoside triphosphate metabolic process	5/86	267/18903	0.00744784	0.064387	0.0489655	GAPDH/LDHA/GPI/LRRK2/ABCC6	5
GO:1901983	BP	GO:1901983	regulation of protein acetylation	3/86	88/18903	0.00755402	0.0647555	0.0492458	CHEK1/ARRB1/BRCA1	3
GO:0030216	BP	GO:0030216	keratinocyte differentiation	4/86	170/18903	0.00756864	0.0647555	0.0492458	EZH2/DSP/CASP3/TXNIP	4
GO:0032607	BP	GO:0032607	interferon-alpha production	2/86	29/18903	0.00766943	0.0647555	0.0492458	HSPD1/TLR3	2
GO:0032647	BP	GO:0032647	regulation of interferon-alpha production	2/86	29/18903	0.00766943	0.0647555	0.0492458	HSPD1/TLR3	2
GO:0097421	BP	GO:0097421	liver regeneration	2/86	29/18903	0.00766943	0.0647555	0.0492458	EZH2/PCNA	2
GO:0099623	BP	GO:0099623	regulation of cardiac muscle cell membrane repolarization	2/86	29/18903	0.00766943	0.0647555	0.0492458	KCNE1/KCNQ1	2
GO:0099625	BP	GO:0099625	ventricular cardiac muscle cell membrane repolarization	2/86	29/18903	0.00766943	0.0647555	0.0492458	KCNE1/KCNQ1	2
GO:0046661	BP	GO:0046661	male sex differentiation	4/86	171/18903	0.00772353	0.0649957	0.0494284	FKBP4/DHCR24/KCNE1/TLR3	4
GO:0090150	BP	GO:0090150	establishment of protein localization to membrane	5/86	270/18903	0.00779651	0.0653926	0.0497303	SRPRB/KCNE1/REEP1/ARL6IP1/SSR3	5
GO:0007611	BP	GO:0007611	learning or memory	5/86	273/18903	0.00815641	0.0681061	0.0517938	GPI/CASP3/FOS/VDAC1/CNR1	5
GO:0043032	BP	GO:0043032	positive regulation of macrophage activation	2/86	30/18903	0.00819312	0.0681061	0.0517938	HSPD1/LRRK2	2
GO:0006937	BP	GO:0006937	regulation of muscle contraction	4/86	174/18903	0.00820069	0.0681061	0.0517938	CALM1/DSP/PKP2/KCNQ1	4
GO:2000117	BP	GO:2000117	negative regulation of cysteine-type endopeptidase activity	3/86	91/18903	0.00828175	0.0685545	0.0521349	GPI/DHCR24/ARL6IP1	3
GO:0009267	BP	GO:0009267	cellular response to starvation	4/86	175/18903	0.00836395	0.0687853	0.0523104	SLC2A1/PMAIP1/FOS/LRRK2	4
GO:0031056	BP	GO:0031056	regulation of histone modification	4/86	175/18903	0.00836395	0.0687853	0.0523104	CHEK1/ARRB1/BRCA1/LRRK2	4
GO:0032635	BP	GO:0032635	interleukin-6 production	4/86	176/18903	0.00852933	0.0695001	0.052854	HSPD1/ARRB1/LPL/TLR3	4
GO:0032675	BP	GO:0032675	regulation of interleukin-6 production	4/86	176/18903	0.00852933	0.0695001	0.052854	HSPD1/ARRB1/LPL/TLR3	4
GO:0046031	BP	GO:0046031	ADP metabolic process	3/86	92/18903	0.00853318	0.0695001	0.052854	GAPDH/LDHA/GPI	3
GO:0000413	BP	GO:0000413	protein peptidyl-prolyl isomerization	2/86	31/18903	0.00873246	0.07022	0.0534015	PPIF/FKBP4	2
GO:0034505	BP	GO:0034505	tooth mineralization	2/86	31/18903	0.00873246	0.07022	0.0534015	ALPL/CFTR	2
GO:0086011	BP	GO:0086011	membrane repolarization during action potential	2/86	31/18903	0.00873246	0.07022	0.0534015	KCNE1/KCNQ1	2
GO:0140058	BP	GO:0140058	neuron projection arborization	2/86	31/18903	0.00873246	0.07022	0.0534015	IGF2BP1/LRRK2	2
GO:0022406	BP	GO:0022406	membrane docking	3/86	93/18903	0.00878906	0.0704516	0.0535776	CALM1/YKT6/CFTR	3
GO:0044843	BP	GO:0044843	cell cycle G1/S phase transition	5/86	280/18903	0.00904084	0.0720823	0.0548177	EZH2/CDKN3/TERT/CDKN2A/E2F1	5
GO:0032436	BP	GO:0032436	positive regulation of proteasomal ubiquitin-dependent protein catabolic process	3/86	94/18903	0.00904941	0.0720823	0.0548177	GCLC/TRIB3/LRRK2	3
GO:1904062	BP	GO:1904062	regulation of cation transmembrane transport	6/86	394/18903	0.0091581	0.0727194	0.0553022	CALM1/PPIF/DAPK1/VDAC1/KCNE1/KCNQ1	6
GO:0006575	BP	GO:0006575	cellular modified amino acid metabolic process	4/86	180/18903	0.00921226	0.0728179	0.0553771	PLOD2/GCLC/DUOXA1/CPQ	4
GO:0010644	BP	GO:0010644	cell communication by electrical coupling	2/86	32/18903	0.00928729	0.0728179	0.0553771	CALM1/PKP2	2
GO:0035456	BP	GO:0035456	response to interferon-beta	2/86	32/18903	0.00928729	0.0728179	0.0553771	TLR3/STING1	2
GO:0046685	BP	GO:0046685	response to arsenic-containing substance	2/86	32/18903	0.00928729	0.0728179	0.0553771	PPIF/GCLC	2
GO:0032088	BP	GO:0032088	negative regulation of NF-kappaB transcription factor activity	3/86	95/18903	0.00931425	0.0728179	0.0553771	CAT/CDKN2A/ARRB1	3
GO:0098727	BP	GO:0098727	maintenance of cell number	4/86	181/18903	0.0093884	0.0731717	0.0556462	EZH2/IGF2BP1/FANCD2/CDH2	4
GO:0019217	BP	GO:0019217	regulation of fatty acid metabolic process	3/86	96/18903	0.00958359	0.0744639	0.0566289	BRCA1/TRIB3/CNR1	3
GO:0071466	BP	GO:0071466	cellular response to xenobiotic stimulus	4/86	183/18903	0.00974724	0.0755039	0.0574198	PCNA/E2F1/TLR3/KCNQ1	4
GO:0000096	BP	GO:0000096	sulfur amino acid metabolic process	2/86	33/18903	0.00985748	0.0756636	0.0575412	GCLC/MSRA	2
GO:0045736	BP	GO:0045736	negative regulation of cyclin-dependent protein serine/threonine kinase activity	2/86	33/18903	0.00985748	0.0756636	0.0575412	CDKN2A/CASP3	2
GO:1904030	BP	GO:1904030	negative regulation of cyclin-dependent protein kinase activity	2/86	33/18903	0.00985748	0.0756636	0.0575412	CDKN2A/CASP3	2
GO:2000045	BP	GO:2000045	regulation of G1/S transition of mitotic cell cycle	4/86	185/18903	0.0101149	0.0772909	0.0587788	EZH2/TERT/CDKN2A/E2F1	4
GO:0007548	BP	GO:0007548	sex differentiation	5/86	288/18903	0.0101305	0.0772909	0.0587788	CASP3/FKBP4/DHCR24/KCNE1/TLR3	5
GO:0015698	BP	GO:0015698	inorganic anion transport	4/86	186/18903	0.0103021	0.0780288	0.05934	VDAC1/CFTR/ABCC6/KCNQ1	4
GO:0010389	BP	GO:0010389	regulation of G2/M transition of mitotic cell cycle	3/86	99/18903	0.0104188	0.0780288	0.05934	CHEK1/CDK1/BRCA1	3
GO:0032755	BP	GO:0032755	positive regulation of interleukin-6 production	3/86	99/18903	0.0104188	0.0780288	0.05934	HSPD1/LPL/TLR3	3
GO:2001237	BP	GO:2001237	negative regulation of extrinsic apoptotic signaling pathway	3/86	99/18903	0.0104188	0.0780288	0.05934	TERT/BRCA1/GCLC	3
GO:0035066	BP	GO:0035066	positive regulation of histone acetylation	2/86	34/18903	0.0104429	0.0780288	0.05934	ARRB1/BRCA1	2
GO:0048199	BP	GO:0048199	vesicle targeting, to, from or within Golgi	2/86	34/18903	0.0104429	0.0780288	0.05934	TFG/TMED2	2
GO:0086004	BP	GO:0086004	regulation of cardiac muscle cell contraction	2/86	34/18903	0.0104429	0.0780288	0.05934	DSP/PKP2	2
GO:0048469	BP	GO:0048469	cell maturation	4/86	187/18903	0.0104915	0.0781615	0.0594408	MYOC/LRRK2/KCNE1/CFTR	4
GO:0006006	BP	GO:0006006	glucose metabolic process	4/86	188/18903	0.0106831	0.0790639	0.0601272	GAPDH/GPI/PMAIP1/KCNQ1	4
GO:0006165	BP	GO:0006165	nucleoside diphosphate phosphorylation	3/86	100/18903	0.0107062	0.0790639	0.0601272	GAPDH/LDHA/GPI	3
GO:0097306	BP	GO:0097306	cellular response to alcohol	3/86	100/18903	0.0107062	0.0790639	0.0601272	BRCA1/FOS/CFTR	3
GO:0042692	BP	GO:0042692	muscle cell differentiation	6/86	409/18903	0.0108771	0.0800919	0.0609089	EZH2/CDK1/CASP3/CDH2/GDF15/ACTC1	6
GO:0006301	BP	GO:0006301	postreplication repair	2/86	35/18903	0.0110433	0.0806129	0.0613051	BRCA1/PCNA	2
GO:0051354	BP	GO:0051354	negative regulation of oxidoreductase activity	2/86	35/18903	0.0110433	0.0806129	0.0613051	LRRK2/CNR1	2
GO:0071398	BP	GO:0071398	cellular response to fatty acid	2/86	35/18903	0.0110433	0.0806129	0.0613051	E2F1/LPL	2
GO:0008630	BP	GO:0008630	intrinsic apoptotic signaling pathway in response to DNA damage	3/86	102/18903	0.011295	0.0815103	0.0619876	BCL2L10/BRCA1/E2F1	3
GO:0031058	BP	GO:0031058	positive regulation of histone modification	3/86	102/18903	0.011295	0.0815103	0.0619876	ARRB1/BRCA1/LRRK2	3
GO:0035249	BP	GO:0035249	synaptic transmission, glutamatergic	3/86	102/18903	0.011295	0.0815103	0.0619876	LRRK2/CDH2/CNR1	3
GO:0046939	BP	GO:0046939	nucleotide phosphorylation	3/86	102/18903	0.011295	0.0815103	0.0619876	GAPDH/LDHA/GPI	3
GO:0031099	BP	GO:0031099	regeneration	4/86	192/18903	0.0114723	0.0825551	0.0627822	EZH2/CDK1/PCNA/CPQ	4
GO:0048193	BP	GO:0048193	Golgi vesicle transport	5/86	298/18903	0.0116156	0.0833494	0.0633862	TFG/YKT6/TMED2/LRRK2/ERGIC2	5
GO:0034260	BP	GO:0034260	negative regulation of GTPase activity	2/86	36/18903	0.0116586	0.0834219	0.0634413	TMED2/LRRK2	2
GO:0009060	BP	GO:0009060	aerobic respiration	4/86	194/18903	0.0118807	0.084212	0.0640422	CAT/CDK1/PPIF/CYCS	4
GO:1901991	BP	GO:1901991	negative regulation of mitotic cell cycle phase transition	4/86	194/18903	0.0118807	0.084212	0.0640422	EZH2/CHEK1/CDK1/BRCA1	4
GO:0009135	BP	GO:0009135	purine nucleoside diphosphate metabolic process	3/86	104/18903	0.0119021	0.084212	0.0640422	GAPDH/LDHA/GPI	3
GO:0009179	BP	GO:0009179	purine ribonucleoside diphosphate metabolic process	3/86	104/18903	0.0119021	0.084212	0.0640422	GAPDH/LDHA/GPI	3
GO:0032760	BP	GO:0032760	positive regulation of tumor necrosis factor production	3/86	105/18903	0.0122125	0.0850476	0.0646777	LPL/LRRK2/TLR3	3
GO:0044728	BP	GO:0044728	DNA methylation or demethylation	3/86	105/18903	0.0122125	0.0850476	0.0646777	EZH2/BRCA1/FOS	3
GO:0043588	BP	GO:0043588	skin development	5/86	302/18903	0.0122492	0.0850476	0.0646777	EZH2/DSP/CASP3/DHCR24/TXNIP	5
GO:0045860	BP	GO:0045860	positive regulation of protein kinase activity	6/86	420/18903	0.0122755	0.0850476	0.0646777	EZH2/CALM1/ERN2/LRRK2/DUSP19/TLR3	6
GO:0022616	BP	GO:0022616	DNA strand elongation	2/86	37/18903	0.0122888	0.0850476	0.0646777	TERT/PCNA	2
GO:0048854	BP	GO:0048854	brain morphogenesis	2/86	37/18903	0.0122888	0.0850476	0.0646777	FANCD2/CDH2	2
GO:0071312	BP	GO:0071312	cellular response to alkaloid	2/86	37/18903	0.0122888	0.0850476	0.0646777	CHEK1/CASP3	2
GO:0086019	BP	GO:0086019	cell-cell signaling involved in cardiac conduction	2/86	37/18903	0.0122888	0.0850476	0.0646777	PKP2/KCNQ1	2
GO:0051650	BP	GO:0051650	establishment of vesicle localization	4/86	197/18903	0.0125105	0.0861116	0.0654869	TFG/YKT6/TMED2/LRRK2	4
GO:2001257	BP	GO:2001257	regulation of cation channel activity	4/86	197/18903	0.0125105	0.0861116	0.0654869	CALM1/DAPK1/KCNE1/KCNQ1	4
GO:0021700	BP	GO:0021700	developmental maturation	5/86	304/18903	0.0125746	0.0863182	0.065644	MYOC/YWHAZ/LRRK2/KCNE1/CFTR	5
GO:0048608	BP	GO:0048608	reproductive structure development	5/86	306/18903	0.0129059	0.0878298	0.0667935	CASP3/FKBP4/DHCR24/KCNE1/TLR3	5
GO:0071375	BP	GO:0071375	cellular response to peptide hormone stimulus	5/86	306/18903	0.0129059	0.0878298	0.0667935	GCLC/FOS/LPL/TRIB3/GDF15	5
GO:0014037	BP	GO:0014037	Schwann cell differentiation	2/86	38/18903	0.0129335	0.0878298	0.0667935	CDK1/MYOC	2
GO:0060306	BP	GO:0060306	regulation of membrane repolarization	2/86	38/18903	0.0129335	0.0878298	0.0667935	KCNE1/KCNQ1	2
GO:0031349	BP	GO:0031349	positive regulation of defense response	5/86	307/18903	0.0130737	0.088032	0.0669473	LPL/LRRK2/CNR1/TLR3/STING1	5
GO:0043393	BP	GO:0043393	regulation of protein binding	4/86	200/18903	0.0131614	0.088032	0.0669473	TERT/TRIB3/LRRK2/STING1	4
GO:0007631	BP	GO:0007631	feeding behavior	3/86	108/18903	0.0131718	0.088032	0.0669473	FOS/CNR1/GDF15	3
GO:0051341	BP	GO:0051341	regulation of oxidoreductase activity	3/86	108/18903	0.0131718	0.088032	0.0669473	TERT/LRRK2/CNR1	3
GO:0062014	BP	GO:0062014	negative regulation of small molecule metabolic process	3/86	108/18903	0.0131718	0.088032	0.0669473	BRCA1/TRIB3/CNR1	3
GO:0090398	BP	GO:0090398	cellular senescence	3/86	108/18903	0.0131718	0.088032	0.0669473	TERT/CDKN2A/H2AX	3
GO:0042116	BP	GO:0042116	macrophage activation	3/86	109/18903	0.0135008	0.0894293	0.0680099	HSPD1/LRRK2/TLR3	3
GO:1903557	BP	GO:1903557	positive regulation of tumor necrosis factor superfamily cytokine production	3/86	109/18903	0.0135008	0.0894293	0.0680099	LPL/LRRK2/TLR3	3
GO:0042063	BP	GO:0042063	gliogenesis	5/86	310/18903	0.0135861	0.0894293	0.0680099	EZH2/CDK1/MYOC/E2F1/CDH2	5
GO:0061458	BP	GO:0061458	reproductive system development	5/86	310/18903	0.0135861	0.0894293	0.0680099	CASP3/FKBP4/DHCR24/KCNE1/TLR3	5
GO:0032728	BP	GO:0032728	positive regulation of interferon-beta production	2/86	39/18903	0.0135927	0.0894293	0.0680099	TLR3/STING1	2
GO:0043618	BP	GO:0043618	regulation of transcription from RNA polymerase II promoter in response to stress	2/86	39/18903	0.0135927	0.0894293	0.0680099	CHEK1/CREB3L1	2
GO:0006766	BP	GO:0006766	vitamin metabolic process	3/86	110/18903	0.0138346	0.0900847	0.0685084	SLC2A1/GCLC/ALPL	3
GO:0045833	BP	GO:0045833	negative regulation of lipid metabolic process	3/86	110/18903	0.0138346	0.0900847	0.0685084	BRCA1/TRIB3/CNR1	3
GO:1902749	BP	GO:1902749	regulation of cell cycle G2/M phase transition	3/86	110/18903	0.0138346	0.0900847	0.0685084	CHEK1/CDK1/BRCA1	3
GO:2000060	BP	GO:2000060	positive regulation of ubiquitin-dependent protein catabolic process	3/86	110/18903	0.0138346	0.0900847	0.0685084	GCLC/TRIB3/LRRK2	3
GO:2001020	BP	GO:2001020	regulation of response to DNA damage stimulus	5/86	312/18903	0.0139351	0.0905066	0.0688292	CHEK1/H2AX/BRCA1/PCNA/PMAIP1	5
GO:0018958	BP	GO:0018958	phenol-containing compound metabolic process	3/86	111/18903	0.014173	0.090719	0.0689907	DUOXA1/CPQ/MAOA	3
GO:0001953	BP	GO:0001953	negative regulation of cell-matrix adhesion	2/86	40/18903	0.0142662	0.090719	0.0689907	MYOC/CDKN2A	2
GO:0006901	BP	GO:0006901	vesicle coating	2/86	40/18903	0.0142662	0.090719	0.0689907	TFG/TMED2	2
GO:0045740	BP	GO:0045740	positive regulation of DNA replication	2/86	40/18903	0.0142662	0.090719	0.0689907	CDK1/PCNA	2
GO:0099622	BP	GO:0099622	cardiac muscle cell membrane repolarization	2/86	40/18903	0.0142662	0.090719	0.0689907	KCNE1/KCNQ1	2
GO:0140467	BP	GO:0140467	integrated stress response signaling	2/86	40/18903	0.0142662	0.090719	0.0689907	TMED2/FOS	2
GO:1903115	BP	GO:1903115	regulation of actin filament-based movement	2/86	40/18903	0.0142662	0.090719	0.0689907	DSP/PKP2	2
GO:2000758	BP	GO:2000758	positive regulation of peptidyl-lysine acetylation	2/86	40/18903	0.0142662	0.090719	0.0689907	ARRB1/BRCA1	2
GO:0050890	BP	GO:0050890	cognition	5/86	314/18903	0.0142901	0.090719	0.0689907	GPI/CASP3/FOS/VDAC1/CNR1	5
GO:1904659	BP	GO:1904659	glucose transmembrane transport	3/86	113/18903	0.0148639	0.0941254	0.0715812	SLC2A1/TERT/TRIB3	3
GO:0006458	BP	GO:0006458	'de novo' protein folding	2/86	41/18903	0.014954	0.0944599	0.0718356	ERO1A/HSPD1	2
GO:0009185	BP	GO:0009185	ribonucleoside diphosphate metabolic process	3/86	114/18903	0.0152164	0.0958782	0.0729142	GAPDH/LDHA/GPI	3
GO:0032410	BP	GO:0032410	negative regulation of transporter activity	3/86	115/18903	0.0155736	0.0971962	0.0739165	CALM1/PPIF/KCNE1	3
GO:0032414	BP	GO:0032414	positive regulation of ion transmembrane transporter activity	3/86	115/18903	0.0155736	0.0971962	0.0739165	CALM1/KCNE1/CFTR	3
GO:0034502	BP	GO:0034502	protein localization to chromosome	3/86	115/18903	0.0155736	0.0971962	0.0739165	EZH2/TERT/CDK1	3
GO:0032735	BP	GO:0032735	positive regulation of interleukin-12 production	2/86	42/18903	0.0156558	0.0971962	0.0739165	HSPD1/TLR3	2
GO:0043029	BP	GO:0043029	T cell homeostasis	2/86	42/18903	0.0156558	0.0971962	0.0739165	CASP3/PMAIP1	2
GO:0050999	BP	GO:0050999	regulation of nitric-oxide synthase activity	2/86	42/18903	0.0156558	0.0971962	0.0739165	TERT/CNR1	2
GO:0042594	BP	GO:0042594	response to starvation	4/86	211/18903	0.0157316	0.0974283	0.074093	SLC2A1/PMAIP1/FOS/LRRK2	4
GO:0008645	BP	GO:0008645	hexose transmembrane transport	3/86	116/18903	0.0159355	0.0982106	0.074688	SLC2A1/TERT/TRIB3	3
GO:0030518	BP	GO:0030518	intracellular steroid hormone receptor signaling pathway	3/86	116/18903	0.0159355	0.0982106	0.074688	BRCA1/FKBP4/NR3C2	3
GO:0006282	BP	GO:0006282	regulation of DNA repair	4/86	212/18903	0.0159798	0.0982448	0.074714	CHEK1/H2AX/BRCA1/PCNA	4
GO:1902806	BP	GO:1902806	regulation of cell cycle G1/S phase transition	4/86	213/18903	0.0162305	0.0989712	0.0752664	EZH2/TERT/CDKN2A/E2F1	4
GO:0009150	BP	GO:0009150	purine ribonucleotide metabolic process	6/86	447/18903	0.0162381	0.0989712	0.0752664	GAPDH/LDHA/GPI/ELOVL4/LRRK2/ABCC6	6
GO:0000079	BP	GO:0000079	regulation of cyclin-dependent protein serine/threonine kinase activity	3/86	117/18903	0.0163021	0.0989712	0.0752664	CDKN3/CDKN2A/CASP3	3
GO:0021987	BP	GO:0021987	cerebral cortex development	3/86	117/18903	0.0163021	0.0989712	0.0752664	SLC2A1/H2AX/CDH2	3
GO:0031647	BP	GO:0031647	regulation of protein stability	5/86	325/18903	0.0163522	0.0989712	0.0752664	TERT/GAPDH/HSPD1/CASP3/LRRK2	5
GO:0043507	BP	GO:0043507	positive regulation of JUN kinase activity	2/86	43/18903	0.0163715	0.0989712	0.0752664	ERN2/DUSP19	2
GO:0090114	BP	GO:0090114	COPII-coated vesicle budding	2/86	43/18903	0.0163715	0.0989712	0.0752664	TFG/TMED2	2
GO:0046394	BP	GO:0046394	carboxylic acid biosynthetic process	5/86	326/18903	0.016549	0.0998061	0.0759013	PLOD2/BRCA1/LPL/TRIB3/ELOVL4	5
GO:0043200	BP	GO:0043200	response to amino acid	3/86	118/18903	0.0166735	0.0998439	0.0759301	PCNA/GCLC/CASP3	3
GO:0071346	BP	GO:0071346	cellular response to interferon-gamma	3/86	118/18903	0.0166735	0.0998439	0.0759301	GAPDH/DAPK1/TLR3	3
GO:1901800	BP	GO:1901800	positive regulation of proteasomal protein catabolic process	3/86	118/18903	0.0166735	0.0998439	0.0759301	GCLC/TRIB3/LRRK2	3
GO:0043161	BP	GO:0043161	proteasome-mediated ubiquitin-dependent protein catabolic process	6/86	450/18903	0.0167272	0.0999293	0.075995	ARRB1/GCLC/TRIB3/LRRK2/PSMD2/CLGN	6
GO:0016053	BP	GO:0016053	organic acid biosynthetic process	5/86	328/18903	0.0169473	0.100319	0.076291	PLOD2/BRCA1/LPL/TRIB3/ELOVL4	5
GO:0006469	BP	GO:0006469	negative regulation of protein kinase activity	4/86	216/18903	0.0169973	0.100319	0.076291	CDKN2A/CASP3/TRIB3/DUSP19	4
GO:0015749	BP	GO:0015749	monosaccharide transmembrane transport	3/86	119/18903	0.0170496	0.100319	0.076291	SLC2A1/TERT/TRIB3	3
GO:0031398	BP	GO:0031398	positive regulation of protein ubiquitination	3/86	119/18903	0.0170496	0.100319	0.076291	BRCA1/TRIB3/LRRK2	3
GO:0090317	BP	GO:0090317	negative regulation of intracellular protein transport	2/86	44/18903	0.0171009	0.100319	0.076291	LRRK2/KCNE1	2
GO:1902686	BP	GO:1902686	mitochondrial outer membrane permeabilization involved in programmed cell death	2/86	44/18903	0.0171009	0.100319	0.076291	PPIF/GCLC	2
GO:1903573	BP	GO:1903573	negative regulation of response to endoplasmic reticulum stress	2/86	44/18903	0.0171009	0.100319	0.076291	LRRK2/CREB3L1	2
GO:0006913	BP	GO:0006913	nucleocytoplasmic transport	5/86	329/18903	0.0171488	0.100319	0.076291	CDK1/KPNA2/KPNB1/LRRK2/TXNIP	5
GO:0051169	BP	GO:0051169	nuclear transport	5/86	329/18903	0.0171488	0.100319	0.076291	CDK1/KPNA2/KPNB1/LRRK2/TXNIP	5
GO:0046034	BP	GO:0046034	ATP metabolic process	4/86	217/18903	0.0172579	0.100724	0.0765994	GAPDH/LDHA/GPI/ABCC6	4
GO:0007006	BP	GO:0007006	mitochondrial membrane organization	3/86	120/18903	0.0174304	0.101095	0.0768813	PPIF/GCLC/PMAIP1	3
GO:1904029	BP	GO:1904029	regulation of cyclin-dependent protein kinase activity	3/86	120/18903	0.0174304	0.101095	0.0768813	CDKN3/CDKN2A/CASP3	3
GO:0043523	BP	GO:0043523	regulation of neuron apoptotic process	4/86	218/18903	0.0175209	0.101095	0.0768813	TERT/GPI/GCLC/CASP3	4
GO:0072330	BP	GO:0072330	monocarboxylic acid biosynthetic process	4/86	218/18903	0.0175209	0.101095	0.0768813	BRCA1/LPL/TRIB3/ELOVL4	4
GO:1901215	BP	GO:1901215	negative regulation of neuron death	4/86	218/18903	0.0175209	0.101095	0.0768813	TERT/GPI/GCLC/LRRK2	4
GO:0006904	BP	GO:0006904	vesicle docking involved in exocytosis	2/86	45/18903	0.0178441	0.101571	0.0772434	YKT6/CFTR	2
GO:0042551	BP	GO:0042551	neuron maturation	2/86	45/18903	0.0178441	0.101571	0.0772434	MYOC/LRRK2	2
GO:0043620	BP	GO:0043620	regulation of DNA-templated transcription in response to stress	2/86	45/18903	0.0178441	0.101571	0.0772434	CHEK1/CREB3L1	2
GO:1901021	BP	GO:1901021	positive regulation of calcium ion transmembrane transporter activity	2/86	45/18903	0.0178441	0.101571	0.0772434	CALM1/KCNE1	2
GO:1901381	BP	GO:1901381	positive regulation of potassium ion transmembrane transport	2/86	45/18903	0.0178441	0.101571	0.0772434	KCNE1/KCNQ1	2
GO:1902116	BP	GO:1902116	negative regulation of organelle assembly	2/86	45/18903	0.0178441	0.101571	0.0772434	BRCA1/LRRK2	2
GO:0071901	BP	GO:0071901	negative regulation of protein serine/threonine kinase activity	3/86	122/18903	0.0182064	0.103169	0.0784591	CDKN2A/CASP3/DUSP19	3
GO:1901989	BP	GO:1901989	positive regulation of cell cycle phase transition	3/86	122/18903	0.0182064	0.103169	0.0784591	EZH2/TERT/CDK1	3
GO:0042398	BP	GO:0042398	cellular modified amino acid biosynthetic process	2/86	46/18903	0.0186007	0.104242	0.0792749	PLOD2/GCLC	2
GO:0045047	BP	GO:0045047	protein targeting to ER	2/86	46/18903	0.0186007	0.104242	0.0792749	SRPRB/SSR3	2
GO:0055010	BP	GO:0055010	ventricular cardiac muscle tissue morphogenesis	2/86	46/18903	0.0186007	0.104242	0.0792749	DSP/PKP2	2
GO:0070266	BP	GO:0070266	necroptotic process	2/86	46/18903	0.0186007	0.104242	0.0792749	PPIF/TLR3	2
GO:0071482	BP	GO:0071482	cellular response to light stimulus	3/86	123/18903	0.0186014	0.104242	0.0792749	CHEK1/PCNA/KCNE1	3
GO:0001774	BP	GO:0001774	microglial cell activation	2/86	47/18903	0.0193707	0.107131	0.0814717	LRRK2/TLR3	2
GO:0035794	BP	GO:0035794	positive regulation of mitochondrial membrane permeability	2/86	47/18903	0.0193707	0.107131	0.0814717	PPIF/GCLC	2
GO:0061647	BP	GO:0061647	histone H3-K9 modification	2/86	47/18903	0.0193707	0.107131	0.0814717	CHEK1/BRCA1	2
GO:0071470	BP	GO:0071470	cellular response to osmotic stress	2/86	47/18903	0.0193707	0.107131	0.0814717	SLC2A1/CASP3	2
GO:0090199	BP	GO:0090199	regulation of release of cytochrome c from mitochondria	2/86	47/18903	0.0193707	0.107131	0.0814717	PPIF/PMAIP1	2
GO:1902895	BP	GO:1902895	positive regulation of miRNA transcription	2/86	47/18903	0.0193707	0.107131	0.0814717	TERT/FOS	2
GO:0009259	BP	GO:0009259	ribonucleotide metabolic process	6/86	466/18903	0.019509	0.107661	0.0818749	GAPDH/LDHA/GPI/ELOVL4/LRRK2/ABCC6	6
GO:0032411	BP	GO:0032411	positive regulation of transporter activity	3/86	126/18903	0.0198152	0.109113	0.0829792	CALM1/KCNE1/CFTR	3
GO:0009066	BP	GO:0009066	aspartate family amino acid metabolic process	2/86	48/18903	0.0201539	0.110498	0.084032	PLOD2/MSRA	2
GO:0031297	BP	GO:0031297	replication fork processing	2/86	48/18903	0.0201539	0.110498	0.084032	BRCA1/PCNA	2
GO:0019318	BP	GO:0019318	hexose metabolic process	4/86	229/18903	0.0205811	0.112478	0.0855378	GAPDH/GPI/PMAIP1/KCNQ1	4
GO:0006304	BP	GO:0006304	DNA modification	3/86	128/18903	0.0206483	0.112478	0.0855378	EZH2/BRCA1/FOS	3
GO:0045739	BP	GO:0045739	positive regulation of DNA repair	3/86	128/18903	0.0206483	0.112478	0.0855378	H2AX/BRCA1/PCNA	3
GO:0008037	BP	GO:0008037	cell recognition	4/86	230/18903	0.0208746	0.112669	0.0856832	YWHAZ/CASP3/CNR1/CLGN	4
GO:0030261	BP	GO:0030261	chromosome condensation	2/86	49/18903	0.0209502	0.112669	0.0856832	CDK1/ERN2	2
GO:0034661	BP	GO:0034661	ncRNA catabolic process	2/86	49/18903	0.0209502	0.112669	0.0856832	POP1/ERN2	2
GO:0043330	BP	GO:0043330	response to exogenous dsRNA	2/86	49/18903	0.0209502	0.112669	0.0856832	TLR3/STING1	2
GO:1901385	BP	GO:1901385	regulation of voltage-gated calcium channel activity	2/86	49/18903	0.0209502	0.112669	0.0856832	CALM1/KCNE1	2
GO:2000378	BP	GO:2000378	negative regulation of reactive oxygen species metabolic process	2/86	49/18903	0.0209502	0.112669	0.0856832	BRCA1/VDAC1	2
GO:0019693	BP	GO:0019693	ribose phosphate metabolic process	6/86	475/18903	0.0212056	0.1138	0.0865438	GAPDH/LDHA/GPI/ELOVL4/LRRK2/ABCC6	6
GO:0006163	BP	GO:0006163	purine nucleotide metabolic process	6/86	476/18903	0.0214001	0.114601	0.087153	GAPDH/LDHA/GPI/ELOVL4/LRRK2/ABCC6	6
GO:0002269	BP	GO:0002269	leukocyte activation involved in inflammatory response	2/86	50/18903	0.0217595	0.115307	0.0876898	LRRK2/TLR3	2
GO:0032964	BP	GO:0032964	collagen biosynthetic process	2/86	50/18903	0.0217595	0.115307	0.0876898	P3H4/CREB3L1	2
GO:0042304	BP	GO:0042304	regulation of fatty acid biosynthetic process	2/86	50/18903	0.0217595	0.115307	0.0876898	BRCA1/TRIB3	2
GO:0072599	BP	GO:0072599	establishment of protein localization to endoplasmic reticulum	2/86	50/18903	0.0217595	0.115307	0.0876898	SRPRB/SSR3	2
GO:1902041	BP	GO:1902041	regulation of extrinsic apoptotic signaling pathway via death domain receptors	2/86	50/18903	0.0217595	0.115307	0.0876898	BRCA1/PMAIP1	2
GO:0051051	BP	GO:0051051	negative regulation of transport	6/86	479/18903	0.0219909	0.11606	0.0882619	CALM1/PPIF/LRRK2/VDAC1/KCNE1/CNR1	6
GO:0006936	BP	GO:0006936	muscle contraction	5/86	351/18903	0.0219931	0.11606	0.0882619	CALM1/DSP/KCNE1/PKP2/KCNQ1	5
GO:0045861	BP	GO:0045861	negative regulation of proteolysis	5/86	352/18903	0.0222324	0.117078	0.0890366	GAPDH/GPI/DHCR24/LRRK2/ARL6IP1	5
GO:0009132	BP	GO:0009132	nucleoside diphosphate metabolic process	3/86	132/18903	0.0223715	0.117323	0.0892228	GAPDH/LDHA/GPI	3
GO:0034219	BP	GO:0034219	carbohydrate transmembrane transport	3/86	132/18903	0.0223715	0.117323	0.0892228	SLC2A1/TERT/TRIB3	3
GO:0050982	BP	GO:0050982	detection of mechanical stimulus	2/86	51/18903	0.0225817	0.117694	0.089505	CDH2/KCNQ1	2
GO:1901985	BP	GO:1901985	positive regulation of protein acetylation	2/86	51/18903	0.0225817	0.117694	0.089505	ARRB1/BRCA1	2
GO:1903793	BP	GO:1903793	positive regulation of anion transport	2/86	51/18903	0.0225817	0.117694	0.089505	ARL6IP1/CFTR	2
GO:0001101	BP	GO:0001101	response to acid chemical	3/86	133/18903	0.0228143	0.118662	0.0902412	PCNA/GCLC/CASP3	3
GO:0002274	BP	GO:0002274	myeloid leukocyte activation	4/86	237/18903	0.0230013	0.11939	0.0907945	HSPD1/LRRK2/CNR1/TLR3	4
GO:0007129	BP	GO:0007129	homologous chromosome pairing at meiosis	2/86	52/18903	0.0234165	0.12002	0.0912735	P3H4/FANCD2	2
GO:0010823	BP	GO:0010823	negative regulation of mitochondrion organization	2/86	52/18903	0.0234165	0.12002	0.0912735	PPIF/GCLC	2
GO:0043268	BP	GO:0043268	positive regulation of potassium ion transport	2/86	52/18903	0.0234165	0.12002	0.0912735	KCNE1/KCNQ1	2
GO:0086009	BP	GO:0086009	membrane repolarization	2/86	52/18903	0.0234165	0.12002	0.0912735	KCNE1/KCNQ1	2
GO:0097479	BP	GO:0097479	synaptic vesicle localization	2/86	52/18903	0.0234165	0.12002	0.0912735	LRRK2/CDH2	2
GO:1905710	BP	GO:1905710	positive regulation of membrane permeability	2/86	52/18903	0.0234165	0.12002	0.0912735	PPIF/GCLC	2
GO:0016311	BP	GO:0016311	dephosphorylation	5/86	357/18903	0.0234543	0.12002	0.0912735	CDKN3/CALM1/SGPP2/DUSP19/ALPL	5
GO:0007098	BP	GO:0007098	centrosome cycle	3/86	135/18903	0.0237141	0.121104	0.0920983	CHEK1/CDK1/BRCA1	3
GO:0033673	BP	GO:0033673	negative regulation of kinase activity	4/86	240/18903	0.0239517	0.121827	0.0926478	CDKN2A/CASP3/TRIB3/DUSP19	4
GO:0045333	BP	GO:0045333	cellular respiration	4/86	240/18903	0.0239517	0.121827	0.0926478	CAT/CDK1/PPIF/CYCS	4
GO:0010565	BP	GO:0010565	regulation of cellular ketone metabolic process	3/86	136/18903	0.0241711	0.122206	0.0929365	BRCA1/TRIB3/CNR1	3
GO:0043401	BP	GO:0043401	steroid hormone mediated signaling pathway	3/86	136/18903	0.0241711	0.122206	0.0929365	BRCA1/FKBP4/NR3C2	3
GO:1903052	BP	GO:1903052	positive regulation of proteolysis involved in protein catabolic process	3/86	136/18903	0.0241711	0.122206	0.0929365	GCLC/TRIB3/LRRK2	3
GO:0097300	BP	GO:0097300	programmed necrotic cell death	2/86	53/18903	0.0242639	0.122238	0.0929603	PPIF/TLR3	2
GO:0048738	BP	GO:0048738	cardiac muscle tissue development	4/86	241/18903	0.0242738	0.122238	0.0929603	CDK1/DSP/PKP2/ACTC1	4
GO:0009581	BP	GO:0009581	detection of external stimulus	3/86	137/18903	0.0246329	0.123012	0.0935493	ELOVL4/CDH2/KCNQ1	3
GO:0034101	BP	GO:0034101	erythrocyte homeostasis	3/86	137/18903	0.0246329	0.123012	0.0935493	GPI/CASP3/KCNQ1	3
GO:1903322	BP	GO:1903322	positive regulation of protein modification by small protein conjugation or removal	3/86	137/18903	0.0246329	0.123012	0.0935493	BRCA1/TRIB3/LRRK2	3
GO:1904019	BP	GO:1904019	epithelial cell apoptotic process	3/86	137/18903	0.0246329	0.123012	0.0935493	TERT/E2F1/CASP3	3
GO:0008544	BP	GO:0008544	epidermis development	5/86	362/18903	0.024719	0.123012	0.0935493	EZH2/DSP/CASP3/TXNIP/KCNQ1	5
GO:0045787	BP	GO:0045787	positive regulation of cell cycle	5/86	362/18903	0.024719	0.123012	0.0935493	SPAG5/EZH2/CHEK1/TERT/CDK1	5
GO:0042149	BP	GO:0042149	cellular response to glucose starvation	2/86	54/18903	0.0251238	0.124294	0.0945241	SLC2A1/PMAIP1	2
GO:0051293	BP	GO:0051293	establishment of spindle localization	2/86	54/18903	0.0251238	0.124294	0.0945241	SPAG5/KPNB1	2
GO:0061900	BP	GO:0061900	glial cell activation	2/86	54/18903	0.0251238	0.124294	0.0945241	LRRK2/TLR3	2
GO:0045444	BP	GO:0045444	fat cell differentiation	4/86	244/18903	0.0252558	0.124703	0.0948354	ERO1A/E2F1/LPL/TRIB3	4
GO:0033674	BP	GO:0033674	positive regulation of kinase activity	6/86	496/18903	0.0255487	0.125283	0.0952759	EZH2/CALM1/ERN2/LRRK2/DUSP19/TLR3	6
GO:0006997	BP	GO:0006997	nucleus organization	3/86	139/18903	0.0255709	0.125283	0.0952759	CHEK1/CDK1/LMNB1	3
GO:0008203	BP	GO:0008203	cholesterol metabolic process	3/86	139/18903	0.0255709	0.125283	0.0952759	CAT/DHCR24/CFTR	3
GO:1903008	BP	GO:1903008	organelle disassembly	3/86	139/18903	0.0255709	0.125283	0.0952759	CDK1/VDAC1/STING1	3
GO:0001649	BP	GO:0001649	osteoblast differentiation	4/86	246/18903	0.0259236	0.126151	0.0959365	CAT/MYOC/ALPL/CREB3L1	4
GO:0003229	BP	GO:0003229	ventricular cardiac muscle tissue development	2/86	55/18903	0.025996	0.126151	0.0959365	DSP/PKP2	2
GO:0014888	BP	GO:0014888	striated muscle adaptation	2/86	55/18903	0.025996	0.126151	0.0959365	EZH2/MYOC	2
GO:0042743	BP	GO:0042743	hydrogen peroxide metabolic process	2/86	55/18903	0.025996	0.126151	0.0959365	CAT/DUOXA1	2
GO:0009582	BP	GO:0009582	detection of abiotic stimulus	3/86	140/18903	0.026047	0.126151	0.0959365	ELOVL4/CDH2/KCNQ1	3
GO:0034341	BP	GO:0034341	response to interferon-gamma	3/86	140/18903	0.026047	0.126151	0.0959365	GAPDH/DAPK1/TLR3	3
GO:0031330	BP	GO:0031330	negative regulation of cellular catabolic process	4/86	247/18903	0.0262615	0.126947	0.0965418	IGF2BP1/E2F1/LRRK2/CNR1	4
GO:0032434	BP	GO:0032434	regulation of proteasomal ubiquitin-dependent protein catabolic process	3/86	141/18903	0.0265279	0.127991	0.0973355	GCLC/TRIB3/LRRK2	3
GO:0042593	BP	GO:0042593	glucose homeostasis	4/86	248/18903	0.026602	0.128104	0.0974218	GPI/GCLC/CNR1/CFTR	4
GO:0001836	BP	GO:0001836	release of cytochrome c from mitochondria	2/86	56/18903	0.0268804	0.128711	0.0978829	PPIF/PMAIP1	2
GO:1903170	BP	GO:1903170	negative regulation of calcium ion transmembrane transport	2/86	56/18903	0.0268804	0.128711	0.0978829	CALM1/VDAC1	2
GO:2000630	BP	GO:2000630	positive regulation of miRNA metabolic process	2/86	56/18903	0.0268804	0.128711	0.0978829	TERT/FOS	2
GO:0033500	BP	GO:0033500	carbohydrate homeostasis	4/86	249/18903	0.0269452	0.128778	0.0979339	GPI/GCLC/CNR1/CFTR	4
GO:0009636	BP	GO:0009636	response to toxic substance	4/86	250/18903	0.0272911	0.12994	0.098818	CAT/CDK1/FOS/TXNRD1	4
GO:0071695	BP	GO:0071695	anatomical structure maturation	4/86	250/18903	0.0272911	0.12994	0.098818	MYOC/LRRK2/KCNE1/CFTR	4
GO:1901653	BP	GO:1901653	cellular response to peptide	5/86	373/18903	0.0276544	0.130535	0.0992706	GCLC/FOS/LPL/TRIB3/GDF15	5
GO:0010332	BP	GO:0010332	response to gamma radiation	2/86	57/18903	0.0277768	0.130535	0.0992706	FANCD2/H2AX	2
GO:0032608	BP	GO:0032608	interferon-beta production	2/86	57/18903	0.0277768	0.130535	0.0992706	TLR3/STING1	2
GO:0032648	BP	GO:0032648	regulation of interferon-beta production	2/86	57/18903	0.0277768	0.130535	0.0992706	TLR3/STING1	2
GO:0032768	BP	GO:0032768	regulation of monooxygenase activity	2/86	57/18903	0.0277768	0.130535	0.0992706	TERT/CNR1	2
GO:0045005	BP	GO:0045005	DNA-templated DNA replication maintenance of fidelity	2/86	57/18903	0.0277768	0.130535	0.0992706	BRCA1/PCNA	2
GO:0051932	BP	GO:0051932	synaptic transmission, GABAergic	2/86	57/18903	0.0277768	0.130535	0.0992706	EZH2/CNR1	2
GO:0010951	BP	GO:0010951	negative regulation of endopeptidase activity	4/86	252/18903	0.0279907	0.131297	0.09985	GAPDH/GPI/DHCR24/ARL6IP1	4
GO:0006695	BP	GO:0006695	cholesterol biosynthetic process	2/86	58/18903	0.0286852	0.134058	0.10195	DHCR24/CFTR	2
GO:1902653	BP	GO:1902653	secondary alcohol biosynthetic process	2/86	58/18903	0.0286852	0.134058	0.10195	DHCR24/CFTR	2
GO:0090257	BP	GO:0090257	regulation of muscle system process	4/86	256/18903	0.0294222	0.137168	0.104315	CALM1/DSP/PKP2/KCNQ1	4
GO:0006119	BP	GO:0006119	oxidative phosphorylation	3/86	147/18903	0.0295132	0.137168	0.104315	CDK1/PPIF/CYCS	3
GO:0045598	BP	GO:0045598	regulation of fat cell differentiation	3/86	147/18903	0.0295132	0.137168	0.104315	E2F1/LPL/TRIB3	3
GO:0051653	BP	GO:0051653	spindle localization	2/86	59/18903	0.0296054	0.137345	0.104449	SPAG5/KPNB1	2
GO:0014706	BP	GO:0014706	striated muscle tissue development	4/86	257/18903	0.0297867	0.137934	0.104897	CDK1/DSP/PKP2/ACTC1	4
GO:0003007	BP	GO:0003007	heart morphogenesis	4/86	258/18903	0.0301539	0.139379	0.105996	DSP/TMED2/PKP2/ACTC1	4
GO:0007059	BP	GO:0007059	chromosome segregation	5/86	382/18903	0.0302152	0.139408	0.106018	SPAG5/P3H4/FANCD2/BRCA1/KPNB1	5
GO:0045599	BP	GO:0045599	negative regulation of fat cell differentiation	2/86	60/18903	0.0305373	0.139412	0.106021	E2F1/TRIB3	2
GO:2000300	BP	GO:2000300	regulation of synaptic vesicle exocytosis	2/86	60/18903	0.0305373	0.139412	0.106021	LRRK2/CNR1	2
GO:0046467	BP	GO:0046467	membrane lipid biosynthetic process	3/86	149/18903	0.0305462	0.139412	0.106021	SGPP2/PIGC/ELOVL4	3
GO:0061351	BP	GO:0061351	neural precursor cell proliferation	3/86	149/18903	0.0305462	0.139412	0.106021	IGF2BP1/LRRK2/CDH2	3
GO:1902652	BP	GO:1902652	secondary alcohol metabolic process	3/86	149/18903	0.0305462	0.139412	0.106021	CAT/DHCR24/CFTR	3
GO:2000377	BP	GO:2000377	regulation of reactive oxygen species metabolic process	3/86	149/18903	0.0305462	0.139412	0.106021	BRCA1/DUOXA1/VDAC1	3
GO:0090068	BP	GO:0090068	positive regulation of cell cycle process	4/86	260/18903	0.0308965	0.140757	0.107044	SPAG5/EZH2/TERT/CDK1	4
GO:0034113	BP	GO:0034113	heterotypic cell-cell adhesion	2/86	61/18903	0.0314807	0.14214	0.108096	DSP/PKP2	2
GO:0048255	BP	GO:0048255	mRNA stabilization	2/86	61/18903	0.0314807	0.14214	0.108096	IGF2BP1/E2F1	2
GO:0060135	BP	GO:0060135	maternal process involved in female pregnancy	2/86	61/18903	0.0314807	0.14214	0.108096	TMED2/CNR1	2
GO:1900024	BP	GO:1900024	regulation of substrate adhesion-dependent cell spreading	2/86	61/18903	0.0314807	0.14214	0.108096	MYOC/PKP2	2
GO:1902893	BP	GO:1902893	regulation of miRNA transcription	2/86	61/18903	0.0314807	0.14214	0.108096	TERT/FOS	2
GO:0010466	BP	GO:0010466	negative regulation of peptidase activity	4/86	263/18903	0.0320305	0.144365	0.109788	GAPDH/GPI/DHCR24/ARL6IP1	4
GO:0032387	BP	GO:0032387	negative regulation of intracellular transport	2/86	62/18903	0.0324356	0.145158	0.110391	LRRK2/KCNE1	2
GO:0043030	BP	GO:0043030	regulation of macrophage activation	2/86	62/18903	0.0324356	0.145158	0.110391	HSPD1/LRRK2	2
GO:0043506	BP	GO:0043506	regulation of JUN kinase activity	2/86	62/18903	0.0324356	0.145158	0.110391	ERN2/DUSP19	2
GO:0061614	BP	GO:0061614	miRNA transcription	2/86	62/18903	0.0324356	0.145158	0.110391	TERT/FOS	2
GO:0030522	BP	GO:0030522	intracellular receptor signaling pathway	4/86	266/18903	0.0331887	0.147399	0.112095	EZH2/BRCA1/FKBP4/NR3C2	4
GO:0016125	BP	GO:0016125	sterol metabolic process	3/86	154/18903	0.0332115	0.147399	0.112095	CAT/DHCR24/CFTR	3
GO:0043524	BP	GO:0043524	negative regulation of neuron apoptotic process	3/86	154/18903	0.0332115	0.147399	0.112095	TERT/GPI/GCLC	3
GO:0032615	BP	GO:0032615	interleukin-12 production	2/86	63/18903	0.0334019	0.147399	0.112095	HSPD1/TLR3	2
GO:0032655	BP	GO:0032655	regulation of interleukin-12 production	2/86	63/18903	0.0334019	0.147399	0.112095	HSPD1/TLR3	2
GO:0046579	BP	GO:0046579	positive regulation of Ras protein signal transduction	2/86	63/18903	0.0334019	0.147399	0.112095	ARRB1/LRRC59	2
GO:0051055	BP	GO:0051055	negative regulation of lipid biosynthetic process	2/86	63/18903	0.0334019	0.147399	0.112095	BRCA1/TRIB3	2
GO:2001258	BP	GO:2001258	negative regulation of cation channel activity	2/86	63/18903	0.0334019	0.147399	0.112095	CALM1/KCNE1	2
GO:0016052	BP	GO:0016052	carbohydrate catabolic process	3/86	155/18903	0.0337587	0.148456	0.112899	GAPDH/LDHA/GPI	3
GO:0035148	BP	GO:0035148	tube formation	3/86	155/18903	0.0337587	0.148456	0.112899	YWHAZ/CASP3/TMED2	3
GO:0008643	BP	GO:0008643	carbohydrate transport	3/86	156/18903	0.0343107	0.150402	0.114379	SLC2A1/TERT/TRIB3	3
GO:0030199	BP	GO:0030199	collagen fibril organization	2/86	64/18903	0.0343793	0.150402	0.114379	P3H4/FKBP10	2
GO:0045143	BP	GO:0045143	homologous chromosome segregation	2/86	64/18903	0.0343793	0.150402	0.114379	P3H4/FANCD2	2
GO:0016126	BP	GO:0016126	sterol biosynthetic process	2/86	65/18903	0.0353679	0.153929	0.117061	DHCR24/CFTR	2
GO:0035825	BP	GO:0035825	homologous recombination	2/86	65/18903	0.0353679	0.153929	0.117061	FANCD2/BRCA1	2
GO:0048857	BP	GO:0048857	neural nucleus development	2/86	65/18903	0.0353679	0.153929	0.117061	CALM1/KCNE1	2
GO:0006631	BP	GO:0006631	fatty acid metabolic process	5/86	400/18903	0.0357754	0.155436	0.118207	BRCA1/LPL/TRIB3/ELOVL4/CNR1	5
GO:0007605	BP	GO:0007605	sensory perception of sound	3/86	159/18903	0.0359945	0.15612	0.118727	CASP3/KCNE1/KCNQ1	3
GO:0010812	BP	GO:0010812	negative regulation of cell-substrate adhesion	2/86	66/18903	0.0363674	0.157199	0.119548	MYOC/CDKN2A	2
GO:0048278	BP	GO:0048278	vesicle docking	2/86	66/18903	0.0363674	0.157199	0.119548	YKT6/CFTR	2
GO:0051348	BP	GO:0051348	negative regulation of transferase activity	4/86	276/18903	0.0372257	0.160635	0.122161	CDKN2A/CASP3/TRIB3/DUSP19	4
GO:0031638	BP	GO:0031638	zymogen activation	2/86	67/18903	0.0373777	0.160743	0.122243	DHCR24/CYCS	2
GO:1901224	BP	GO:1901224	positive regulation of NIK/NF-kappaB signaling	2/86	67/18903	0.0373777	0.160743	0.122243	NR3C2/TLR3	2
GO:0038034	BP	GO:0038034	signal transduction in absence of ligand	2/86	68/18903	0.0383988	0.163744	0.124526	TERT/BCL2L10	2
GO:0042987	BP	GO:0042987	amyloid precursor protein catabolic process	2/86	68/18903	0.0383988	0.163744	0.124526	CASP3/DHCR24	2
GO:0045670	BP	GO:0045670	regulation of osteoclast differentiation	2/86	68/18903	0.0383988	0.163744	0.124526	FOS/TLR3	2
GO:0097192	BP	GO:0097192	extrinsic apoptotic signaling pathway in absence of ligand	2/86	68/18903	0.0383988	0.163744	0.124526	TERT/BCL2L10	2
GO:1902808	BP	GO:1902808	positive regulation of cell cycle G1/S phase transition	2/86	68/18903	0.0383988	0.163744	0.124526	EZH2/TERT	2
GO:0055067	BP	GO:0055067	monovalent inorganic cation homeostasis	3/86	164/18903	0.0388942	0.165578	0.12592	LRRK2/CFTR/KCNQ1	3
GO:0002260	BP	GO:0002260	lymphocyte homeostasis	2/86	69/18903	0.0394305	0.167263	0.127202	CASP3/PMAIP1	2
GO:0045109	BP	GO:0045109	intermediate filament organization	2/86	69/18903	0.0394305	0.167263	0.127202	DSP/PKP2	2
GO:0051494	BP	GO:0051494	negative regulation of cytoskeleton organization	3/86	165/18903	0.0394881	0.167263	0.127202	MYOC/BRCA1/FKBP4	3
GO:0032722	BP	GO:0032722	positive regulation of chemokine production	2/86	70/18903	0.0404727	0.170578	0.129723	LPL/TLR3	2
GO:0043489	BP	GO:0043489	RNA stabilization	2/86	70/18903	0.0404727	0.170578	0.129723	IGF2BP1/E2F1	2
GO:1902373	BP	GO:1902373	negative regulation of mRNA catabolic process	2/86	70/18903	0.0404727	0.170578	0.129723	IGF2BP1/E2F1	2
GO:0003208	BP	GO:0003208	cardiac ventricle morphogenesis	2/86	71/18903	0.0415253	0.17277	0.13139	DSP/PKP2	2
GO:0051057	BP	GO:0051057	positive regulation of small GTPase mediated signal transduction	2/86	71/18903	0.0415253	0.17277	0.13139	ARRB1/LRRC59	2
GO:0051310	BP	GO:0051310	metaphase plate congression	2/86	71/18903	0.0415253	0.17277	0.13139	SPAG5/KPNB1	2
GO:0061077	BP	GO:0061077	chaperone-mediated protein folding	2/86	71/18903	0.0415253	0.17277	0.13139	ERO1A/FKBP4	2
GO:0006260	BP	GO:0006260	DNA replication	4/86	286/18903	0.0415345	0.17277	0.13139	CHEK1/CDK1/BRCA1/PCNA	4
GO:0000724	BP	GO:0000724	double-strand break repair via homologous recombination	3/86	169/18903	0.0419098	0.17277	0.13139	CHEK1/H2AX/BRCA1	3
GO:0002262	BP	GO:0002262	myeloid cell homeostasis	3/86	169/18903	0.0419098	0.17277	0.13139	GPI/CASP3/KCNQ1	3
GO:2000058	BP	GO:2000058	regulation of ubiquitin-dependent protein catabolic process	3/86	170/18903	0.0425267	0.17277	0.13139	GCLC/TRIB3/LRRK2	3
GO:0042698	BP	GO:0042698	ovulation cycle	2/86	72/18903	0.0425882	0.17277	0.13139	PCNA/CASP3	2
GO:0070265	BP	GO:0070265	necrotic cell death	2/86	72/18903	0.0425882	0.17277	0.13139	PPIF/TLR3	2
GO:1904064	BP	GO:1904064	positive regulation of cation transmembrane transport	3/86	171/18903	0.0431481	0.17277	0.13139	CALM1/KCNE1/KCNQ1	3
GO:0060537	BP	GO:0060537	muscle tissue development	5/86	422/18903	0.0433826	0.17277	0.13139	CDK1/DSP/FOS/PKP2/ACTC1	5
GO:0042246	BP	GO:0042246	tissue regeneration	2/86	73/18903	0.0436612	0.17277	0.13139	EZH2/CPQ	2
GO:0043462	BP	GO:0043462	regulation of ATP-dependent activity	2/86	73/18903	0.0436612	0.17277	0.13139	PPIF/DNAJB11	2
GO:0150076	BP	GO:0150076	neuroinflammatory response	2/86	73/18903	0.0436612	0.17277	0.13139	LRRK2/TLR3	2
GO:0010959	BP	GO:0010959	regulation of metal ion transport	5/86	423/18903	0.0437499	0.17277	0.13139	CALM1/VDAC1/KCNE1/PKP2/KCNQ1	5
GO:0007254	BP	GO:0007254	JNK cascade	3/86	172/18903	0.0437742	0.17277	0.13139	LRRK2/DUSP19/TLR3	3
GO:0000725	BP	GO:0000725	recombinational repair	3/86	173/18903	0.0444048	0.17277	0.13139	CHEK1/H2AX/BRCA1	3
GO:0072331	BP	GO:0072331	signal transduction by p53 class mediator	3/86	173/18903	0.0444048	0.17277	0.13139	CHEK1/E2F1/PMAIP1	3
GO:0009629	BP	GO:0009629	response to gravity	1/86	10/18903	0.0445856	0.17277	0.13139	FOS	1
GO:0010998	BP	GO:0010998	regulation of translational initiation by eIF2 alpha phosphorylation	1/86	10/18903	0.0445856	0.17277	0.13139	TMED2	1
GO:0015911	BP	GO:0015911	long-chain fatty acid import across plasma membrane	1/86	10/18903	0.0445856	0.17277	0.13139	SLC2A1	1
GO:0018401	BP	GO:0018401	peptidyl-proline hydroxylation to 4-hydroxy-L-proline	1/86	10/18903	0.0445856	0.17277	0.13139	ERO1A	1
GO:0030643	BP	GO:0030643	cellular phosphate ion homeostasis	1/86	10/18903	0.0445856	0.17277	0.13139	ABCC6	1
GO:0030953	BP	GO:0030953	astral microtubule organization	1/86	10/18903	0.0445856	0.17277	0.13139	KPNB1	1
GO:0032025	BP	GO:0032025	response to cobalt ion	1/86	10/18903	0.0445856	0.17277	0.13139	CASP3	1
GO:0032070	BP	GO:0032070	regulation of deoxyribonuclease activity	1/86	10/18903	0.0445856	0.17277	0.13139	PCNA	1
GO:0033034	BP	GO:0033034	positive regulation of myeloid cell apoptotic process	1/86	10/18903	0.0445856	0.17277	0.13139	CDKN2A	1
GO:0035860	BP	GO:0035860	glial cell-derived neurotrophic factor receptor signaling pathway	1/86	10/18903	0.0445856	0.17277	0.13139	GDF15	1
GO:0038171	BP	GO:0038171	cannabinoid signaling pathway	1/86	10/18903	0.0445856	0.17277	0.13139	CNR1	1
GO:0042045	BP	GO:0042045	epithelial fluid transport	1/86	10/18903	0.0445856	0.17277	0.13139	CFTR	1
GO:0042135	BP	GO:0042135	neurotransmitter catabolic process	1/86	10/18903	0.0445856	0.17277	0.13139	MAOA	1
GO:0048194	BP	GO:0048194	Golgi vesicle budding	1/86	10/18903	0.0445856	0.17277	0.13139	TMED2	1
GO:0051342	BP	GO:0051342	regulation of cyclic-nucleotide phosphodiesterase activity	1/86	10/18903	0.0445856	0.17277	0.13139	CALM1	1
GO:0051409	BP	GO:0051409	response to nitrosative stress	1/86	10/18903	0.0445856	0.17277	0.13139	GCLC	1
GO:0055015	BP	GO:0055015	ventricular cardiac muscle cell development	1/86	10/18903	0.0445856	0.17277	0.13139	CDK1	1
GO:0060452	BP	GO:0060452	positive regulation of cardiac muscle contraction	1/86	10/18903	0.0445856	0.17277	0.13139	KCNQ1	1
GO:0070294	BP	GO:0070294	renal sodium ion absorption	1/86	10/18903	0.0445856	0.17277	0.13139	KCNQ1	1
GO:0072502	BP	GO:0072502	cellular trivalent inorganic anion homeostasis	1/86	10/18903	0.0445856	0.17277	0.13139	ABCC6	1
GO:0090394	BP	GO:0090394	negative regulation of excitatory postsynaptic potential	1/86	10/18903	0.0445856	0.17277	0.13139	LRRK2	1
GO:0097104	BP	GO:0097104	postsynaptic membrane assembly	1/86	10/18903	0.0445856	0.17277	0.13139	CDH2	1
GO:0098532	BP	GO:0098532	histone H3-K27 trimethylation	1/86	10/18903	0.0445856	0.17277	0.13139	EZH2	1
GO:0098779	BP	GO:0098779	positive regulation of mitophagy in response to mitochondrial depolarization	1/86	10/18903	0.0445856	0.17277	0.13139	VDAC1	1
GO:0140059	BP	GO:0140059	dendrite arborization	1/86	10/18903	0.0445856	0.17277	0.13139	IGF2BP1	1
GO:1901725	BP	GO:1901725	regulation of histone deacetylase activity	1/86	10/18903	0.0445856	0.17277	0.13139	LRRK2	1
GO:1902237	BP	GO:1902237	positive regulation of endoplasmic reticulum stress-induced intrinsic apoptotic signaling pathway	1/86	10/18903	0.0445856	0.17277	0.13139	PMAIP1	1
GO:1903980	BP	GO:1903980	positive regulation of microglial cell activation	1/86	10/18903	0.0445856	0.17277	0.13139	LRRK2	1
GO:1904181	BP	GO:1904181	positive regulation of membrane depolarization	1/86	10/18903	0.0445856	0.17277	0.13139	MYOC	1
GO:1904749	BP	GO:1904749	regulation of protein localization to nucleolus	1/86	10/18903	0.0445856	0.17277	0.13139	TERT	1
GO:1905150	BP	GO:1905150	regulation of voltage-gated sodium channel activity	1/86	10/18903	0.0445856	0.17277	0.13139	KCNQ1	1
GO:1990034	BP	GO:1990034	calcium ion export across plasma membrane	1/86	10/18903	0.0445856	0.17277	0.13139	CALM1	1
GO:0001707	BP	GO:0001707	mesoderm formation	2/86	74/18903	0.0447443	0.17277	0.13139	GPI/TXNRD1	2
GO:0043967	BP	GO:0043967	histone H4 acetylation	2/86	74/18903	0.0447443	0.17277	0.13139	ARRB1/BRCA1	2
GO:0051926	BP	GO:0051926	negative regulation of calcium ion transport	2/86	74/18903	0.0447443	0.17277	0.13139	CALM1/VDAC1	2
GO:2000628	BP	GO:2000628	regulation of miRNA metabolic process	2/86	74/18903	0.0447443	0.17277	0.13139	TERT/FOS	2
GO:0016239	BP	GO:0016239	positive regulation of macroautophagy	2/86	75/18903	0.0458373	0.176185	0.133987	VDAC1/STING1	2
GO:0046323	BP	GO:0046323	glucose import	2/86	75/18903	0.0458373	0.176185	0.133987	SLC2A1/TERT	2
GO:0071479	BP	GO:0071479	cellular response to ionizing radiation	2/86	75/18903	0.0458373	0.176185	0.133987	H2AX/BRCA1	2
GO:0022900	BP	GO:0022900	electron transport chain	3/86	176/18903	0.0463239	0.177293	0.134829	CDK1/CYB5A/CYCS	3
GO:0048332	BP	GO:0048332	mesoderm morphogenesis	2/86	76/18903	0.0469402	0.177293	0.134829	GPI/TXNRD1	2
GO:0070192	BP	GO:0070192	chromosome organization involved in meiotic cell cycle	2/86	76/18903	0.0469402	0.177293	0.134829	P3H4/FANCD2	2
GO:0019827	BP	GO:0019827	stem cell population maintenance	3/86	177/18903	0.0469726	0.177293	0.134829	IGF2BP1/FANCD2/CDH2	3
GO:0006401	BP	GO:0006401	RNA catabolic process	4/86	299/18903	0.0475432	0.177293	0.134829	IGF2BP1/E2F1/POP1/ERN2	4
GO:0006302	BP	GO:0006302	double-strand break repair	4/86	300/18903	0.0480245	0.177293	0.134829	CHEK1/FANCD2/H2AX/BRCA1	4
GO:0010827	BP	GO:0010827	regulation of glucose transmembrane transport	2/86	77/18903	0.0480528	0.177293	0.134829	TERT/TRIB3	2
GO:0032729	BP	GO:0032729	positive regulation of interferon-gamma production	2/86	77/18903	0.0480528	0.177293	0.134829	HSPD1/TLR3	2
GO:0051054	BP	GO:0051054	positive regulation of DNA metabolic process	4/86	301/18903	0.0485085	0.177293	0.134829	CDK1/H2AX/BRCA1/PCNA	4
GO:0001660	BP	GO:0001660	fever generation	1/86	11/18903	0.0489346	0.177293	0.134829	CNR1	1
GO:0010917	BP	GO:0010917	negative regulation of mitochondrial membrane potential	1/86	11/18903	0.0489346	0.177293	0.134829	PMAIP1	1
GO:0021548	BP	GO:0021548	pons development	1/86	11/18903	0.0489346	0.177293	0.134829	KCNE1	1
GO:0030320	BP	GO:0030320	cellular monovalent inorganic anion homeostasis	1/86	11/18903	0.0489346	0.177293	0.134829	KCNQ1	1
GO:0030644	BP	GO:0030644	cellular chloride ion homeostasis	1/86	11/18903	0.0489346	0.177293	0.134829	KCNQ1	1
GO:0032525	BP	GO:0032525	somite rostral/caudal axis specification	1/86	11/18903	0.0489346	0.177293	0.134829	TMED2	1
GO:0034770	BP	GO:0034770	histone H4-K20 methylation	1/86	11/18903	0.0489346	0.177293	0.134829	BRCA1	1
GO:0034975	BP	GO:0034975	protein folding in endoplasmic reticulum	1/86	11/18903	0.0489346	0.177293	0.134829	ERO1A	1
GO:0036490	BP	GO:0036490	regulation of translation in response to endoplasmic reticulum stress	1/86	11/18903	0.0489346	0.177293	0.134829	TMED2	1
GO:0043084	BP	GO:0043084	penile erection	1/86	11/18903	0.0489346	0.177293	0.134829	CNR1	1
GO:0045837	BP	GO:0045837	negative regulation of membrane potential	1/86	11/18903	0.0489346	0.177293	0.134829	PMAIP1	1
GO:0048755	BP	GO:0048755	branching morphogenesis of a nerve	1/86	11/18903	0.0489346	0.177293	0.134829	LRRK2	1
GO:0051574	BP	GO:0051574	positive regulation of histone H3-K9 methylation	1/86	11/18903	0.0489346	0.177293	0.134829	BRCA1	1
GO:0060081	BP	GO:0060081	membrane hyperpolarization	1/86	11/18903	0.0489346	0.177293	0.134829	CFTR	1
GO:0060159	BP	GO:0060159	regulation of dopamine receptor signaling pathway	1/86	11/18903	0.0489346	0.177293	0.134829	LRRK2	1
GO:0060315	BP	GO:0060315	negative regulation of ryanodine-sensitive calcium-release channel activity	1/86	11/18903	0.0489346	0.177293	0.134829	CALM1	1
GO:0060453	BP	GO:0060453	regulation of gastric acid secretion	1/86	11/18903	0.0489346	0.177293	0.134829	KCNQ1	1
GO:0070344	BP	GO:0070344	regulation of fat cell proliferation	1/86	11/18903	0.0489346	0.177293	0.134829	E2F1	1
GO:0070934	BP	GO:0070934	CRD-mediated mRNA stabilization	1/86	11/18903	0.0489346	0.177293	0.134829	IGF2BP1	1
GO:0071313	BP	GO:0071313	cellular response to caffeine	1/86	11/18903	0.0489346	0.177293	0.134829	CHEK1	1
GO:0071872	BP	GO:0071872	cellular response to epinephrine stimulus	1/86	11/18903	0.0489346	0.177293	0.134829	KCNQ1	1
GO:0075733	BP	GO:0075733	intracellular transport of virus	1/86	11/18903	0.0489346	0.177293	0.134829	KPNA2	1
GO:0097278	BP	GO:0097278	complement-dependent cytotoxicity	1/86	11/18903	0.0489346	0.177293	0.134829	CD59	1
GO:0099624	BP	GO:0099624	atrial cardiac muscle cell membrane repolarization	1/86	11/18903	0.0489346	0.177293	0.134829	KCNQ1	1
GO:1901844	BP	GO:1901844	regulation of cell communication by electrical coupling involved in cardiac conduction	1/86	11/18903	0.0489346	0.177293	0.134829	CALM1	1
GO:1901856	BP	GO:1901856	negative regulation of cellular respiration	1/86	11/18903	0.0489346	0.177293	0.134829	PPIF	1
GO:1990440	BP	GO:1990440	positive regulation of transcription from RNA polymerase II promoter in response to endoplasmic reticulum stress	1/86	11/18903	0.0489346	0.177293	0.134829	CREB3L1	1
GO:2000109	BP	GO:2000109	regulation of macrophage apoptotic process	1/86	11/18903	0.0489346	0.177293	0.134829	CDKN2A	1
GO:2001225	BP	GO:2001225	regulation of chloride transport	1/86	11/18903	0.0489346	0.177293	0.134829	CFTR	1
GO:0016573	BP	GO:0016573	histone acetylation	3/86	180/18903	0.0489458	0.177293	0.134829	CHEK1/ARRB1/BRCA1	3
GO:0050954	BP	GO:0050954	sensory perception of mechanical stimulus	3/86	180/18903	0.0489458	0.177293	0.134829	CASP3/KCNE1/KCNQ1	3
GO:0048511	BP	GO:0048511	rhythmic process	4/86	302/18903	0.0489952	0.177293	0.134829	EZH2/CDK1/PCNA/CASP3	4
GO:0043966	BP	GO:0043966	histone H3 acetylation	2/86	78/18903	0.0491749	0.177436	0.134938	CHEK1/BRCA1	2
GO:1903533	BP	GO:1903533	regulation of protein targeting	2/86	78/18903	0.0491749	0.177436	0.134938	LRRK2/KCNE1	2
GO:0110148	BP	GO:0110148	biomineralization	3/86	181/18903	0.0496125	0.17876	0.135945	ALPL/CFTR/ABCC6	3

## Sheet: CC
	ONTOLOGY	ID	Description	GeneRatio	BgRatio	pvalue	p.adjust	qvalue	geneID	Count
GO:0005741	CC	GO:0005741	mitochondrial outer membrane	9/86	207/19869	2.79338e-07	8.43601e-05	6.11604e-05	MYOC/BCL2L10/PMAIP1/LRRK2/VDAC1/CNR1/CYB5A/MAOA/STING1	9
GO:0031968	CC	GO:0031968	organelle outer membrane	9/86	235/19869	8.10344e-07	8.75413e-05	6.34667e-05	MYOC/BCL2L10/PMAIP1/LRRK2/VDAC1/CNR1/CYB5A/MAOA/STING1	9
GO:0019867	CC	GO:0019867	outer membrane	9/86	237/19869	8.69616e-07	8.75413e-05	6.34667e-05	MYOC/BCL2L10/PMAIP1/LRRK2/VDAC1/CNR1/CYB5A/MAOA/STING1	9
GO:0005758	CC	GO:0005758	mitochondrial intermembrane space	6/86	84/19869	1.70952e-06	0.000129069	9.35737e-05	CAT/MYOC/FKBP10/TXNIP/CYCS/ALPL	6
GO:0031970	CC	GO:0031970	organelle envelope lumen	6/86	94/19869	3.30821e-06	0.000199816	0.000144865	CAT/MYOC/FKBP10/TXNIP/CYCS/ALPL	6
GO:0033116	CC	GO:0033116	endoplasmic reticulum-Golgi intermediate compartment membrane	5/86	80/19869	2.51606e-05	0.00126642	0.000918143	YKT6/TMED2/ERGIC2/CD59/STING1	5
GO:0014704	CC	GO:0014704	intercalated disc	4/86	50/19869	6.47233e-05	0.0027132	0.00196705	SLC2A1/DSP/CDH2/PKP2	4
GO:0045121	CC	GO:0045121	membrane raft	8/86	326/19869	8.42012e-05	0.0027132	0.00196705	SLC2A1/CASP3/LRRK2/VDAC1/KCNE1/CDH2/CNR1/KCNQ1	8
GO:0098857	CC	GO:0098857	membrane microdomain	8/86	327/19869	8.60119e-05	0.0027132	0.00196705	SLC2A1/CASP3/LRRK2/VDAC1/KCNE1/CDH2/CNR1/KCNQ1	8
GO:0000781	CC	GO:0000781	chromosome, telomeric region	6/86	168/19869	8.98411e-05	0.0027132	0.00196705	EZH2/CHEK1/TERT/CDK1/H2AX/PCNA	6
GO:0030867	CC	GO:0030867	rough endoplasmic reticulum membrane	3/86	24/19869	0.000148378	0.00373419	0.00270726	PLOD2/SRPRB/ARL6IP1	3
GO:0071782	CC	GO:0071782	endoplasmic reticulum tubular network	3/86	24/19869	0.000148378	0.00373419	0.00270726	KPNB1/REEP1/ARL6IP1	3
GO:0043073	CC	GO:0043073	germ cell nucleus	4/86	66/19869	0.000192164	0.00446411	0.00323644	SLC2A1/H2AX/BRCA1/PCNA	4
GO:0140534	CC	GO:0140534	endoplasmic reticulum protein-containing complex	5/86	127/19869	0.000226953	0.00489571	0.00354935	SRPRB/DNAJB11/ERN2/PIGC/ARL6IP1	5
GO:0044291	CC	GO:0044291	cell-cell contact zone	4/86	72/19869	0.000268948	0.00530687	0.00384744	SLC2A1/DSP/CDH2/PKP2	4
GO:0005793	CC	GO:0005793	endoplasmic reticulum-Golgi intermediate compartment	5/86	133/19869	0.000281159	0.00530687	0.00384744	YKT6/TMED2/ERGIC2/CD59/STING1	5
GO:0000794	CC	GO:0000794	condensed nuclear chromosome	4/86	79/19869	0.000383859	0.00675705	0.00489881	CHEK1/P3H4/H2AX/BRCA1	4
GO:0005791	CC	GO:0005791	rough endoplasmic reticulum	4/86	80/19869	0.000402738	0.00675705	0.00489881	MYOC/PLOD2/SRPRB/ARL6IP1	4
GO:0000228	CC	GO:0000228	nuclear chromosome	6/86	249/19869	0.000742786	0.0118064	0.00855953	CHEK1/P3H4/H2AX/BRCA1/PCNA/E2F1	6
GO:0009295	CC	GO:0009295	nucleoid	3/86	45/19869	0.000974255	0.013038	0.00945241	TERT/LRRC59/VDAC1	3
GO:0042645	CC	GO:0042645	mitochondrial nucleoid	3/86	45/19869	0.000974255	0.013038	0.00945241	TERT/LRRC59/VDAC1	3
GO:0005652	CC	GO:0005652	nuclear lamina	2/86	11/19869	0.000992958	0.013038	0.00945241	LMNB1/PCNA	2
GO:0031074	CC	GO:0031074	nucleocytoplasmic transport complex	2/86	11/19869	0.000992958	0.013038	0.00945241	KPNA2/KPNB1	2
GO:0000793	CC	GO:0000793	condensed chromosome	6/86	273/19869	0.00119472	0.0150335	0.0108992	SPAG5/CHEK1/P3H4/FANCD2/H2AX/BRCA1	6
GO:0101002	CC	GO:0101002	ficolin-1-rich granule	5/86	185/19869	0.00125535	0.0151646	0.0109942	CAT/DSP/GPI/KPNB1/PSMD2	5
GO:0001673	CC	GO:0001673	male germ cell nucleus	3/86	51/19869	0.00140333	0.0163002	0.0118175	H2AX/BRCA1/PCNA	3
GO:0098687	CC	GO:0098687	chromosomal region	7/86	388/19869	0.00146755	0.0164148	0.0119006	SPAG5/EZH2/CHEK1/TERT/CDK1/H2AX/PCNA	7
GO:0001741	CC	GO:0001741	XY body	2/86	14/19869	0.00162908	0.0169649	0.0122994	H2AX/BRCA1	2
GO:0045120	CC	GO:0045120	pronucleus	2/86	14/19869	0.00162908	0.0169649	0.0122994	EZH2/SLC2A1	2
GO:1902554	CC	GO:1902554	serine/threonine protein kinase complex	4/86	122/19869	0.0019492	0.0196219	0.0142257	CDK1/PCNA/DAPK1/STING1	4
GO:1904813	CC	GO:1904813	ficolin-1-rich granule lumen	4/86	124/19869	0.00206831	0.0201494	0.0146081	CAT/GPI/KPNB1/PSMD2	4
GO:0005657	CC	GO:0005657	replication fork	3/86	65/19869	0.00281811	0.0264517	0.0191773	CHEK1/H2AX/PCNA	3
GO:1902911	CC	GO:1902911	protein kinase complex	4/86	136/19869	0.00289042	0.0264517	0.0191773	CDK1/PCNA/DAPK1/STING1	4
GO:0016323	CC	GO:0016323	basolateral plasma membrane	5/86	229/19869	0.00318014	0.0282471	0.0204789	SLC2A1/DSP/CDH2/ABCC6/KCNQ1	5
GO:1990391	CC	GO:1990391	DNA repair complex	2/86	22/19869	0.00404348	0.0348895	0.0252946	FANCD2/BRCA1	2
GO:0008076	CC	GO:0008076	voltage-gated potassium channel complex	3/86	79/19869	0.00488522	0.0393328	0.0285159	CALM1/KCNE1/KCNQ1	3
GO:0009925	CC	GO:0009925	basal plasma membrane	5/86	254/19869	0.00493102	0.0393328	0.0285159	SLC2A1/DSP/CDH2/ABCC6/KCNQ1	5
GO:0005759	CC	GO:0005759	mitochondrial matrix	7/86	483/19869	0.00494915	0.0393328	0.0285159	TERT/CDK1/HSPD1/PPIF/LRRC59/LRRK2/VDAC1	7
GO:0030057	CC	GO:0030057	desmosome	2/86	25/19869	0.00520729	0.0403231	0.0292339	DSP/PKP2	2
GO:0046930	CC	GO:0046930	pore complex	2/86	26/19869	0.00562544	0.0424721	0.0307919	PPIF/VDAC1	2
GO:0030426	CC	GO:0030426	growth cone	4/86	167/19869	0.00599023	0.0441231	0.0319889	IGF2BP1/FKBP4/LRRK2/CNR1	4
GO:0045178	CC	GO:0045178	basal part of cell	5/86	272/19869	0.00655542	0.0456481	0.0330945	SLC2A1/DSP/CDH2/ABCC6/KCNQ1	5
GO:0030427	CC	GO:0030427	site of polarized growth	4/86	173/19869	0.00677398	0.0456481	0.0330945	IGF2BP1/FKBP4/LRRK2/CNR1	4
GO:0005798	CC	GO:0005798	Golgi-associated vesicle	3/86	89/19869	0.00680187	0.0456481	0.0330945	TMED2/LRRK2/CFTR	3
GO:0034705	CC	GO:0034705	potassium channel complex	3/86	89/19869	0.00680187	0.0456481	0.0330945	CALM1/KCNE1/KCNQ1	3
GO:0000803	CC	GO:0000803	sex chromosome	2/86	31/19869	0.00793684	0.0521071	0.0377772	H2AX/BRCA1	2
GO:0030134	CC	GO:0030134	COPII-coated ER to Golgi transport vesicle	3/86	95/19869	0.00813807	0.0522914	0.0379108	TMED2/ERGIC2/CD59	3
GO:0070971	CC	GO:0070971	endoplasmic reticulum exit site	2/86	33/19869	0.0089619	0.0563078	0.0408226	TFG/LRRK2	2
GO:0061695	CC	GO:0061695	transferase complex, transferring phosphorus-containing groups	5/86	295/19869	0.00913603	0.0563078	0.0408226	TERT/CDK1/PCNA/DAPK1/STING1	5
GO:0030135	CC	GO:0030135	coated vesicle	5/86	310/19869	0.0111545	0.0673729	0.0488448	HSPD1/TMED2/ERGIC2/CD59/CFTR	5
GO:0005788	CC	GO:0005788	endoplasmic reticulum lumen	5/86	312/19869	0.0114448	0.0677713	0.0491336	ERO1A/DNAJB11/FKBP10/CALU/CDH2	5
GO:0042470	CC	GO:0042470	melanosome	3/86	110/19869	0.0121157	0.0690363	0.0500508	SLC2A1/YWHAZ/CALU	3
GO:0048770	CC	GO:0048770	pigment granule	3/86	110/19869	0.0121157	0.0690363	0.0500508	SLC2A1/YWHAZ/CALU	3
GO:0000795	CC	GO:0000795	synaptonemal complex	2/86	40/19869	0.0129829	0.0702316	0.0509173	P3H4/BRCA1	2
GO:0099086	CC	GO:0099086	synaptonemal structure	2/86	40/19869	0.0129829	0.0702316	0.0509173	P3H4/BRCA1	2
GO:0044853	CC	GO:0044853	plasma membrane raft	3/86	113/19869	0.0130231	0.0702316	0.0509173	SLC2A1/LRRK2/CDH2	3
GO:0098978	CC	GO:0098978	glutamatergic synapse	5/86	324/19869	0.0132961	0.0704458	0.0510726	KPNA2/YWHAZ/LRRK2/CNR1/ACTC1	5
GO:0030017	CC	GO:0030017	sarcomere	4/86	214/19869	0.0139812	0.0727988	0.0527785	SLC2A1/CALM1/KCNE1/ACTC1	4
GO:0005874	CC	GO:0005874	microtubule	6/86	466/19869	0.0156671	0.0801945	0.0581403	SPAG5/CDK1/CALM1/SRPRB/FKBP4/REEP1	6
GO:0032993	CC	GO:0032993	protein-DNA complex	4/86	225/19869	0.0165118	0.0831095	0.0602536	TERT/H2AX/PCNA/FOS	4
GO:0030016	CC	GO:0030016	myofibril	4/86	233/19869	0.0185218	0.0916982	0.0664804	SLC2A1/CALM1/KCNE1/ACTC1	4
GO:0000307	CC	GO:0000307	cyclin-dependent protein kinase holoenzyme complex	2/86	50/19869	0.01983	0.0950582	0.0689163	CDK1/PCNA	2
GO:0097225	CC	GO:0097225	sperm midpiece	2/86	50/19869	0.01983	0.0950582	0.0689163	HSPD1/CALM1	2
GO:0043025	CC	GO:0043025	neuronal cell body	6/86	497/19869	0.0208024	0.0973738	0.0705951	IGF2BP1/CASP3/YKT6/FKBP4/LRRK2/KCNQ1	6
GO:0043292	CC	GO:0043292	contractile fiber	4/86	242/19869	0.0209579	0.0973738	0.0705951	SLC2A1/CALM1/KCNE1/ACTC1	4
GO:0016324	CC	GO:0016324	apical plasma membrane	5/86	368/19869	0.0217953	0.0997299	0.0723033	SLC2A1/KCNE1/CDH2/CFTR/KCNQ1	5
GO:0031674	CC	GO:0031674	I band	3/86	143/19869	0.0242086	0.10912	0.0791107	SLC2A1/KCNE1/ACTC1	3
GO:0072562	CC	GO:0072562	blood microparticle	3/86	145/19869	0.0250921	0.110902	0.0804026	SLC2A1/YWHAZ/ACTC1	3
GO:0030660	CC	GO:0030660	Golgi-associated vesicle membrane	2/86	57/19869	0.0253384	0.110902	0.0804026	TMED2/CFTR	2
GO:0001533	CC	GO:0001533	cornified envelope	2/86	59/19869	0.027014	0.116546	0.0844949	DSP/PKP2	2
GO:0012507	CC	GO:0012507	ER to Golgi transport vesicle membrane	2/86	63/19869	0.0304951	0.129712	0.0940398	TMED2/CD59	2
GO:1990351	CC	GO:1990351	transporter complex	5/86	405/19869	0.0312099	0.130908	0.0949074	CALM1/ERGIC2/KCNE1/CFTR/KCNQ1	5
GO:0150034	CC	GO:0150034	distal axon	4/86	278/19869	0.0326175	0.134938	0.097829	IGF2BP1/FKBP4/LRRK2/CNR1	4
GO:0030176	CC	GO:0030176	integral component of endoplasmic reticulum membrane	3/86	164/19869	0.034343	0.140157	0.101612	ELOVL4/ARL6IP1/STING1	3
GO:0005925	CC	GO:0005925	focal adhesion	5/86	422/19869	0.0362776	0.1454	0.105413	CAT/YWHAZ/CD59/CDH2/ACTC1	5
GO:0030133	CC	GO:0030133	transport vesicle	5/86	423/19869	0.0365906	0.1454	0.105413	YKT6/TMED2/LRRK2/CD59/KCNQ1	5
GO:0005905	CC	GO:0005905	clathrin-coated pit	2/86	71/19869	0.0379536	0.148825	0.107897	HSPD1/ARRB1	2
GO:0031227	CC	GO:0031227	intrinsic component of endoplasmic reticulum membrane	3/86	172/19869	0.0386984	0.148825	0.107897	ELOVL4/ARL6IP1/STING1	3
GO:0030055	CC	GO:0030055	cell-substrate junction	5/86	432/19869	0.0394834	0.148825	0.107897	CAT/YWHAZ/CD59/CDH2/ACTC1	5
GO:0034702	CC	GO:0034702	ion channel complex	4/86	296/19869	0.0396273	0.148825	0.107897	CALM1/KCNE1/CFTR/KCNQ1	4
GO:0099056	CC	GO:0099056	integral component of presynaptic membrane	2/86	73/19869	0.0399167	0.148825	0.107897	CDH2/CNR1	2
GO:0045177	CC	GO:0045177	apical part of cell	5/86	435/19869	0.040478	0.149077	0.10808	SLC2A1/KCNE1/CDH2/CFTR/KCNQ1	5
GO:0000172	CC	GO:0000172	ribonuclease MRP complex	1/86	10/19869	0.0424595	0.149102	0.108098	POP1	1
GO:0001939	CC	GO:0001939	female pronucleus	1/86	10/19869	0.0424595	0.149102	0.108098	SLC2A1	1
GO:0030681	CC	GO:0030681	multimeric ribonuclease P complex	1/86	10/19869	0.0424595	0.149102	0.108098	POP1	1
GO:0099243	CC	GO:0099243	extrinsic component of synaptic membrane	1/86	10/19869	0.0424595	0.149102	0.108098	KPNA2	1
GO:0031965	CC	GO:0031965	nuclear membrane	4/86	305/19869	0.0434313	0.150762	0.109301	LMNB1/GAPDH/BCL2L10/KPNB1	4
GO:0000792	CC	GO:0000792	heterochromatin	2/86	78/19869	0.0449885	0.15196	0.110169	EZH2/CDKN2A	2
GO:0034663	CC	GO:0034663	endoplasmic reticulum chaperone complex	1/86	11/19869	0.0466062	0.15196	0.110169	DNAJB11	1
GO:0042589	CC	GO:0042589	zymogen granule membrane	1/86	11/19869	0.0466062	0.15196	0.110169	TMED2	1
GO:0030667	CC	GO:0030667	secretory granule membrane	4/86	313/19869	0.0469803	0.15196	0.110169	DSP/TMED2/CD59/STING1	4
GO:0030864	CC	GO:0030864	cortical actin cytoskeleton	2/86	80/19869	0.0470806	0.15196	0.110169	SLC2A1/CDH2	2
GO:0098889	CC	GO:0098889	intrinsic component of presynaptic membrane	2/86	80/19869	0.0470806	0.15196	0.110169	CDH2/CNR1	2
GO:0005901	CC	GO:0005901	caveola	2/86	82/19869	0.0492079	0.15196	0.110169	SLC2A1/LRRK2	2

## Sheet: MF
	ONTOLOGY	ID	Description	GeneRatio	BgRatio	pvalue	p.adjust	qvalue	geneID	Count
GO:0044325	MF	GO:0044325	transmembrane transporter binding	7/85	128/18432	2.07952e-06	0.000821412	0.000632613	CALM1/YWHAZ/LRRK2/VDAC1/KCNE1/PKP2/KCNQ1	7
GO:0031625	MF	GO:0031625	ubiquitin protein ligase binding	8/85	299/18432	7.12081e-05	0.0107871	0.00830775	HSPD1/ARRB1/GPI/BRCA1/YWHAZ/TRIB3/TXNIP/STING1	8
GO:0016853	MF	GO:0016853	isomerase activity	6/85	156/18432	8.41369e-05	0.0107871	0.00830775	HSPD1/PPIF/GPI/FKBP10/FKBP4/CFTR	6
GO:0044389	MF	GO:0044389	ubiquitin-like protein ligase binding	8/85	318/18432	0.000109237	0.0107871	0.00830775	HSPD1/ARRB1/GPI/BRCA1/YWHAZ/TRIB3/TXNIP/STING1	8
GO:0004860	MF	GO:0004860	protein kinase inhibitor activity	4/85	70/18432	0.000306293	0.0241971	0.0186355	CDKN2A/CASP3/TRIB3/DUSP19	4
GO:0019210	MF	GO:0019210	kinase inhibitor activity	4/85	74/18432	0.000379032	0.0243142	0.0187257	CDKN2A/CASP3/TRIB3/DUSP19	4
GO:0004857	MF	GO:0004857	enzyme inhibitor activity	8/85	395/18432	0.000473185	0.0243142	0.0187257	GAPDH/CDKN2A/ARRB1/CASP3/TRIB3/LRRK2/TXNIP/DUSP19	8
GO:0033218	MF	GO:0033218	amide binding	8/85	408/18432	0.000585548	0.0243142	0.0187257	CAT/KPNA2/PPIF/FKBP10/KPNB1/FKBP4/DHCR24/VDAC1	8
GO:0050660	MF	GO:0050660	flavin adenine dinucleotide binding	4/85	87/18432	0.000700682	0.0243142	0.0187257	ERO1A/DHCR24/TXNRD1/MAOA	4
GO:0003755	MF	GO:0003755	peptidyl-prolyl cis-trans isomerase activity	3/85	38/18432	0.000710581	0.0243142	0.0187257	PPIF/FKBP10/FKBP4	3
GO:0071949	MF	GO:0071949	FAD binding	3/85	39/18432	0.000767244	0.0243142	0.0187257	ERO1A/DHCR24/TXNRD1	3
GO:0016859	MF	GO:0016859	cis-trans isomerase activity	3/85	41/18432	0.000889012	0.0243142	0.0187257	PPIF/FKBP10/FKBP4	3
GO:0005528	MF	GO:0005528	FK506 binding	2/85	10/18432	0.000923325	0.0243142	0.0187257	FKBP10/FKBP4	2
GO:0043225	MF	GO:0043225	ATPase-coupled inorganic anion transmembrane transporter activity	2/85	10/18432	0.000923325	0.0243142	0.0187257	CFTR/ABCC6	2
GO:0045294	MF	GO:0045294	alpha-catenin binding	2/85	10/18432	0.000923325	0.0243142	0.0187257	CDH2/PKP2	2
GO:0004861	MF	GO:0004861	cyclin-dependent protein serine/threonine kinase inhibitor activity	2/85	12/18432	0.00134611	0.0295397	0.0227501	CDKN2A/CASP3	2
GO:0005527	MF	GO:0005527	macrolide binding	2/85	12/18432	0.00134611	0.0295397	0.0227501	FKBP10/FKBP4	2
GO:0086080	MF	GO:0086080	protein binding involved in heterotypic cell-cell adhesion	2/85	12/18432	0.00134611	0.0295397	0.0227501	DSP/PKP2	2
GO:1902282	MF	GO:1902282	voltage-gated potassium channel activity involved in ventricular cardiac muscle cell action potential repolarization	2/85	13/18432	0.0015861	0.0313335	0.0241316	KCNE1/KCNQ1	2
GO:0005048	MF	GO:0005048	signal sequence binding	3/85	50/18432	0.00158651	0.0313335	0.0241316	CAT/KPNA2/KPNB1	3
GO:0086008	MF	GO:0086008	voltage-gated potassium channel activity involved in cardiac muscle cell action potential repolarization	2/85	16/18432	0.00241833	0.0445828	0.0343356	KCNE1/KCNQ1	2
GO:0016667	MF	GO:0016667	oxidoreductase activity, acting on a sulfur group of donors	3/85	59/18432	0.00255416	0.0445828	0.0343356	ERO1A/TXNRD1/MSRA	3
GO:0051082	MF	GO:0051082	unfolded protein binding	4/85	124/18432	0.00259596	0.0445828	0.0343356	HSPD1/DNAJB11/ERN2/CLGN	4
GO:0034185	MF	GO:0034185	apolipoprotein binding	2/85	18/18432	0.00306498	0.0499651	0.0384808	HSPD1/LPL	2
GO:0019887	MF	GO:0019887	protein kinase regulator activity	5/85	218/18432	0.00336901	0.0499651	0.0384808	CDKN2A/CALM1/CASP3/TRIB3/DUSP19	5
GO:0017075	MF	GO:0017075	syntaxin-1 binding	2/85	19/18432	0.00341533	0.0499651	0.0384808	LRRK2/DAPK1	2
GO:0061608	MF	GO:0061608	nuclear import signal receptor activity	2/85	19/18432	0.00341533	0.0499651	0.0384808	KPNA2/KPNB1	2
GO:0000979	MF	GO:0000979	RNA polymerase II core promoter sequence-specific DNA binding	2/85	20/18432	0.00378349	0.0515337	0.0396889	EZH2/FOS	2
GO:0035173	MF	GO:0035173	histone kinase activity	2/85	20/18432	0.00378349	0.0515337	0.0396889	CHEK1/CDK1	2
GO:0099106	MF	GO:0099106	ion channel regulator activity	4/85	140/18432	0.00401272	0.0528341	0.0406903	CALM1/KCNE1/PKP2/CFTR	4
GO:0003684	MF	GO:0003684	damaged DNA binding	3/85	71/18432	0.00431597	0.0531219	0.040912	H2AX/BRCA1/PCNA	3
GO:0045296	MF	GO:0045296	cadherin binding	6/85	333/18432	0.00439614	0.0531219	0.040912	LDHA/LRRC59/YWHAZ/YKT6/CDH2/PKP2	6
GO:0016247	MF	GO:0016247	channel regulator activity	4/85	145/18432	0.00454485	0.0531219	0.040912	CALM1/KCNE1/PKP2/CFTR	4
GO:0070182	MF	GO:0070182	DNA polymerase binding	2/85	22/18432	0.00457252	0.0531219	0.040912	FANCD2/PCNA	2
GO:0019207	MF	GO:0019207	kinase regulator activity	5/85	246/18432	0.00560799	0.0632902	0.0487431	CDKN2A/CALM1/CASP3/TRIB3/DUSP19	5
GO:0140297	MF	GO:0140297	DNA-binding transcription factor binding	7/85	476/18432	0.00640274	0.0702523	0.054105	CDKN2A/PCNA/YWHAZ/E2F1/FKBP4/FOS/STING1	7
GO:0008139	MF	GO:0008139	nuclear localization sequence binding	2/85	27/18432	0.00684494	0.0730744	0.0562785	KPNA2/KPNB1	2
GO:0060090	MF	GO:0060090	molecular adaptor activity	7/85	492/18432	0.007621	0.0792183	0.0610102	E2F1/YKT6/FKBP4/LPL/LRRK2/DUSP19/PKP2	7
GO:0071813	MF	GO:0071813	lipoprotein particle binding	2/85	30/18432	0.00840754	0.0809995	0.062382	HSPD1/LPL	2
GO:0071814	MF	GO:0071814	protein-lipid complex binding	2/85	30/18432	0.00840754	0.0809995	0.062382	HSPD1/LPL	2
GO:0140142	MF	GO:0140142	nucleocytoplasmic carrier activity	2/85	30/18432	0.00840754	0.0809995	0.062382	KPNA2/KPNB1	2
GO:0016791	MF	GO:0016791	phosphatase activity	5/85	276/18432	0.0090001	0.0846438	0.0651887	CDKN3/SGPP2/LRRK2/DUSP19/ALPL	5
GO:0005251	MF	GO:0005251	delayed rectifier potassium channel activity	2/85	33/18432	0.0101143	0.0907986	0.0699289	KCNE1/KCNQ1	2
GO:0030291	MF	GO:0030291	protein serine/threonine kinase inhibitor activity	2/85	33/18432	0.0101143	0.0907986	0.0699289	CDKN2A/CASP3	2
GO:0097718	MF	GO:0097718	disordered domain specific binding	2/85	35/18432	0.0113301	0.0979029	0.0754002	GAPDH/CALM1	2
GO:0004722	MF	GO:0004722	protein serine/threonine phosphatase activity	3/85	101/18432	0.0114013	0.0979029	0.0754002	CDKN3/LRRK2/DUSP19	3
GO:0051087	MF	GO:0051087	chaperone binding	3/85	105/18432	0.0126579	0.10638	0.0819293	TERT/HSPD1/CFTR	3
GO:0015035	MF	GO:0015035	protein-disulfide reductase activity	2/85	39/18432	0.0139436	0.108372	0.0834631	ERO1A/TXNRD1	2
GO:0001221	MF	GO:0001221	transcription coregulator binding	3/85	109/18432	0.0139909	0.108372	0.0834631	EZH2/TERT/FOS	3
GO:0005244	MF	GO:0005244	voltage-gated ion channel activity	4/85	201/18432	0.0139923	0.108372	0.0834631	VDAC1/KCNE1/CNR1/KCNQ1	4
GO:0022832	MF	GO:0022832	voltage-gated channel activity	4/85	201/18432	0.0139923	0.108372	0.0834631	VDAC1/KCNE1/CNR1/KCNQ1	4
GO:0001046	MF	GO:0001046	core promoter sequence-specific DNA binding	2/85	44/18432	0.017539	0.128294	0.0988063	EZH2/FOS	2
GO:0008138	MF	GO:0008138	protein tyrosine/serine/threonine phosphatase activity	2/85	44/18432	0.017539	0.128294	0.0988063	CDKN3/DUSP19	2
GO:0015036	MF	GO:0015036	disulfide oxidoreductase activity	2/85	44/18432	0.017539	0.128294	0.0988063	ERO1A/TXNRD1	2
GO:0042277	MF	GO:0042277	peptide binding	5/85	330/18432	0.0182691	0.131205	0.101048	CAT/KPNA2/PPIF/KPNB1/DHCR24	5
GO:0031072	MF	GO:0031072	heat shock protein binding	3/85	124/18432	0.0196786	0.138804	0.106901	CDK1/KPNB1/FKBP4	3
GO:0022836	MF	GO:0022836	gated channel activity	5/85	341/18432	0.0207234	0.143609	0.110601	VDAC1/KCNE1/CNR1/CFTR/KCNQ1	5
GO:0140359	MF	GO:0140359	ABC-type transporter activity	2/85	49/18432	0.0214827	0.146305	0.112677	CFTR/ABCC6	2
GO:0030674	MF	GO:0030674	protein-macromolecule adaptor activity	5/85	347/18432	0.022149	0.146886	0.113124	YKT6/FKBP4/LPL/LRRK2/DUSP19	5
GO:0016538	MF	GO:0016538	cyclin-dependent protein serine/threonine kinase regulator activity	2/85	50/18432	0.0223117	0.146886	0.113124	CDKN2A/CASP3	2
GO:0061629	MF	GO:0061629	RNA polymerase II-specific DNA-binding transcription factor binding	5/85	350/18432	0.0228852	0.147512	0.113607	CDKN2A/PCNA/FKBP4/FOS/STING1	5
GO:0051018	MF	GO:0051018	protein kinase A binding	2/85	51/18432	0.0231538	0.147512	0.113607	LRRK2/KCNQ1	2
GO:0050661	MF	GO:0050661	NADP binding	2/85	53/18432	0.0248768	0.153448	0.118179	CAT/GAPDH	2
GO:0098632	MF	GO:0098632	cell-cell adhesion mediator activity	2/85	54/18432	0.0257574	0.153448	0.118179	DSP/PKP2	2
GO:0106310	MF	GO:0106310	protein serine kinase activity	5/85	363/18432	0.026259	0.153448	0.118179	CHEK1/CDK1/ERN2/LRRK2/DAPK1	5
GO:0020037	MF	GO:0020037	heme binding	3/85	139/18432	0.0264659	0.153448	0.118179	CAT/CYB5A/CYCS	3
GO:0004601	MF	GO:0004601	peroxidase activity	2/85	55/18432	0.0266506	0.153448	0.118179	CAT/TXNRD1	2
GO:0005080	MF	GO:0005080	protein kinase C binding	2/85	55/18432	0.0266506	0.153448	0.118179	DSP/PKP2	2
GO:0042578	MF	GO:0042578	phosphoric ester hydrolase activity	5/85	365/18432	0.0268049	0.153448	0.118179	CDKN3/SGPP2/LRRK2/DUSP19/ALPL	5
GO:0016684	MF	GO:0016684	oxidoreductase activity, acting on peroxide as acceptor	2/85	57/18432	0.0284741	0.160675	0.123744	CAT/TXNRD1	2
GO:0015631	MF	GO:0015631	tubulin binding	5/85	375/18432	0.0296432	0.164916	0.127011	SPAG5/GAPDH/BRCA1/LRRK2/REEP1	5
GO:0046906	MF	GO:0046906	tetrapyrrole binding	3/85	149/18432	0.0316022	0.173373	0.133524	CAT/CYB5A/CYCS	3
GO:0022843	MF	GO:0022843	voltage-gated cation channel activity	3/85	151/18432	0.0326879	0.176873	0.136219	KCNE1/CNR1/KCNQ1	3
GO:0098631	MF	GO:0098631	cell adhesion mediator activity	2/85	64/18432	0.0352329	0.179637	0.138348	DSP/PKP2	2
GO:0008017	MF	GO:0008017	microtubule binding	4/85	271/18432	0.0366636	0.179637	0.138348	SPAG5/GAPDH/LRRK2/REEP1	4
GO:0015103	MF	GO:0015103	inorganic anion transmembrane transporter activity	3/85	159/18432	0.0372235	0.179637	0.138348	VDAC1/CFTR/ABCC6	3
GO:0097110	MF	GO:0097110	scaffold protein binding	2/85	66/18432	0.0372675	0.179637	0.138348	DSP/KCNQ1	2
GO:0019001	MF	GO:0019001	guanyl nucleotide binding	5/85	401/18432	0.0378913	0.179637	0.138348	SRPRB/FKBP4/LRRK2/DAPK1/STING1	5
GO:0032561	MF	GO:0032561	guanyl ribonucleotide binding	5/85	401/18432	0.0378913	0.179637	0.138348	SRPRB/FKBP4/LRRK2/DAPK1/STING1	5
GO:0044183	MF	GO:0044183	protein folding chaperone	2/85	68/18432	0.0393462	0.179637	0.138348	HSPD1/CLGN	2
GO:0019905	MF	GO:0019905	syntaxin binding	2/85	71/18432	0.042545	0.179637	0.138348	LRRK2/DAPK1	2
GO:0015399	MF	GO:0015399	primary active transmembrane transporter activity	3/85	169/18432	0.043323	0.179637	0.138348	CYB5A/CFTR/ABCC6	3
GO:0004521	MF	GO:0004521	endoribonuclease activity	2/85	72/18432	0.0436323	0.179637	0.138348	POP1/ERN2	2
GO:0048029	MF	GO:0048029	monosaccharide binding	2/85	72/18432	0.0436323	0.179637	0.138348	GPI/PLOD2	2
GO:0016595	MF	GO:0016595	glutamate binding	1/85	10/18432	0.0451809	0.179637	0.138348	GCLC	1
GO:0016671	MF	GO:0016671	oxidoreductase activity, acting on a sulfur group of donors, disulfide as acceptor	1/85	10/18432	0.0451809	0.179637	0.138348	MSRA	1
GO:0019869	MF	GO:0019869	chloride channel inhibitor activity	1/85	10/18432	0.0451809	0.179637	0.138348	CFTR	1
GO:0033204	MF	GO:0033204	ribonuclease P RNA binding	1/85	10/18432	0.0451809	0.179637	0.138348	POP1	1
GO:0050815	MF	GO:0050815	phosphoserine residue binding	1/85	10/18432	0.0451809	0.179637	0.138348	YWHAZ	1
GO:0052740	MF	GO:0052740	1-acyl-2-lysophosphatidylserine acylhydrolase activity	1/85	10/18432	0.0451809	0.179637	0.138348	LPL	1
GO:0070878	MF	GO:0070878	primary miRNA binding	1/85	10/18432	0.0451809	0.179637	0.138348	EZH2	1
GO:0097199	MF	GO:0097199	cysteine-type endopeptidase activity involved in apoptotic signaling pathway	1/85	10/18432	0.0451809	0.179637	0.138348	CASP3	1
GO:1990247	MF	GO:1990247	N6-methyladenosine-containing RNA binding	1/85	10/18432	0.0451809	0.179637	0.138348	IGF2BP1	1
GO:0017022	MF	GO:0017022	myosin binding	2/85	74/18432	0.0458379	0.179637	0.138348	MYOC/ACTC1	2
GO:0003725	MF	GO:0003725	double-stranded RNA binding	2/85	76/18432	0.0480838	0.179637	0.138348	HSPD1/TLR3	2
GO:0017018	MF	GO:0017018	myosin phosphatase activity	2/85	76/18432	0.0480838	0.179637	0.138348	CDKN3/DUSP19	2
GO:0004721	MF	GO:0004721	phosphoprotein phosphatase activity	3/85	177/18432	0.0485408	0.179637	0.138348	CDKN3/LRRK2/DUSP19	3
GO:0004674	MF	GO:0004674	protein serine/threonine kinase activity	5/85	430/18432	0.048611	0.179637	0.138348	CHEK1/CDK1/ERN2/LRRK2/DAPK1	5
GO:0030971	MF	GO:0030971	receptor tyrosine kinase binding	2/85	77/18432	0.0492216	0.179637	0.138348	MYOC/PCNA	2
GO:0004465	MF	GO:0004465	lipoprotein lipase activity	1/85	11/18432	0.0495865	0.179637	0.138348	LPL	1
GO:0005078	MF	GO:0005078	MAP-kinase scaffold activity	1/85	11/18432	0.0495865	0.179637	0.138348	DUSP19	1
GO:0016670	MF	GO:0016670	oxidoreductase activity, acting on a sulfur group of donors, oxygen as acceptor	1/85	11/18432	0.0495865	0.179637	0.138348	ERO1A	1
GO:0019855	MF	GO:0019855	calcium channel inhibitor activity	1/85	11/18432	0.0495865	0.179637	0.138348	CALM1	1
GO:0032404	MF	GO:0032404	mismatch repair complex binding	1/85	11/18432	0.0495865	0.179637	0.138348	PCNA	1
GO:0047134	MF	GO:0047134	protein-disulfide reductase (NAD(P)) activity	1/85	11/18432	0.0495865	0.179637	0.138348	TXNRD1	1
GO:0052739	MF	GO:0052739	phosphatidylserine 1-acylhydrolase activity	1/85	11/18432	0.0495865	0.179637	0.138348	LPL	1
