# Supplementary material for: Combined single-cell transcriptome and Mendelian randomization to identify and validate prognostic genes associated with endoplasmic reticulum stress and butyrate metabolism in lung adenocarcinoma
Source: Front Genet. 2026 Mar 26;17:1781852. doi: 10.3389/fgene.2026.1781852 (PMC13061388; doi:10.3389/fgene.2026.1781852)
Supplement: Supplementary file 6 [file Table9.xlsx]

## Sheet: Sheet1
	p.value	HR (95% CI for HR)	PH test
VDAC1	4.232e-06	1.846 (1.422-2.397)	0.067
TXNRD1	0.007261	1.141 (1.036-1.256)	0.611
GDF15	0.01177	0.8895 (0.812-0.9743)	0.243
TRIB3	0.04473	1.168 (1.004-1.359)	0.382
LPL	0.0158	0.8894 (0.8087-0.9782)	0.396
KCNQ1	0.02008	0.8694 (0.7727-0.9783)	0.492
PKP2	4.04e-07	1.365 (1.21-1.54)	0.097
