# Supplementary material for: Combined single-cell transcriptome and Mendelian randomization to identify and validate prognostic genes associated with endoplasmic reticulum stress and butyrate metabolism in lung adenocarcinoma
Source: Front Genet. 2026 Mar 26;17:1781852. doi: 10.3389/fgene.2026.1781852 (PMC13061388; doi:10.3389/fgene.2026.1781852)
Supplement: Supplementary file 10 [file Table15.csv]

	p.value	HR (95% CI for HR)
MMP12	0.299	1.041 (0.9652-1.122)
IGSF21	0.5214	0.9118 (0.6876-1.209)
ASGR2	0.7354	1.046 (0.8072-1.354)
FLT3	0.00622	0.4613 (0.265-0.803)
CLEC4D	0.6256	0.893 (0.5668-1.407)
GFRA2	0.1234	0.604 (0.318-1.147)
LYPD2	0.8391	0.975 (0.7639-1.245)
FCAR	0.4075	0.8344 (0.5437-1.281)
IL27	0.7508	0.8939 (0.4475-1.786)
CEACAM8	0.09955	0.7051 (0.4653-1.069)
CHRNA3	0.3519	0.7761 (0.4552-1.323)
AWAT2	0.4263	0.7079 (0.3022-1.658)
ST18	0.8996	0.9693 (0.5971-1.573)
