# Supplementary material for: Combined single-cell transcriptome and Mendelian randomization to identify and validate prognostic genes associated with endoplasmic reticulum stress and butyrate metabolism in lung adenocarcinoma
Source: Front Genet. 2026 Mar 26;17:1781852. doi: 10.3389/fgene.2026.1781852 (PMC13061388; doi:10.3389/fgene.2026.1781852)
Supplement: Supplementary file 13 [file Table6.xlsx]

## Sheet: Sheet1
	Method	Q	Q_df	Q_pval
SSR3	Inverse variance weighted	41.322753498 2374	28	0.0501534470 006167
GPI	Inverse variance weighted	59.163730073 8455	45	0.0765469886 340104
ABCC6	Inverse variance weighted	26.152141231 4394	18	0.0963297823 867788
KCNQ1	Inverse variance weighted	8.5109577398 7452	5	0.1302336072 78714
PIGC	Inverse variance weighted	50.758923686 9867	42	0.1665347895 19431
STING1	Inverse variance weighted	89.036205231 2947	78	0.1846272273 43849
FANCD2	Inverse variance weighted	71.567230302 4965	63	0.2147831341 04903
LPL	Inverse variance weighted	79.153258573 7467	71	0.2372709063 34912
TRIB3	Inverse variance weighted	44.554083964 1247	39	0.2495192383 92537
TFG	Inverse variance weighted	168.66617950 4169	161	0.3236059752 37466
SRPRB	Inverse variance weighted	54.360769383 2249	52	0.3846587251 1979
DNAJB11	Inverse variance weighted	11.439914729 4305	11	0.4071777169 33121
CDH2	Inverse variance weighted	166.33301979 496	163	0.4128471360 92384
CALU	Inverse variance weighted	58.507491321 8937	57	0.4198338231 09443
CAT	Inverse variance weighted	57.257718182 8745	56	0.4282247363 56414
LMNB1	Inverse variance weighted	31.681	32	0.482646
PLOD2	Inverse variance weighted	30.818086157 936	32	0.5262656182 38371
VDAC1	Inverse variance weighted	8.9477475466 2853	11	0.6267155844 79388
YWHAZ	Inverse variance weighted	6.7887381305 3765	11	0.8159247352 72548
CPQ	Inverse variance weighted	85.901580502 2482	99	0.8231575539 71225
GDF15	Inverse variance weighted	23.737151918 295	32	0.8537721907 28681
GAPDH	Inverse variance weighted	19.320703098 5103	30	0.9330368670 971
LRRK2	Inverse variance weighted	103.42138740 5253	129	0.9525016934 04165
CD59	Inverse variance weighted	27.758172478 9848	44	0.9733922120 44425
TMED2	Inverse variance weighted	29.498430352 0003	50	0.9907655550 16676
EZH2	Inverse variance weighted	7.3782616337 4758	19	0.9919074541 13222
TXNRD1	Inverse variance weighted	28.960876510 9714	51	0.9945019408 06404
CYCS	Inverse variance weighted	2.59247	11	0.9950908784 18481
ERGIC2	Inverse variance weighted	18.616022735 2677	44	0.9997248269 977
SGPP2	Inverse variance weighted	0.8553898796 4537	10	0.9999163418 06221
BRCA1	Inverse variance weighted	16.292794694 9488	43	0.9999274515 8698
FKBP4	Inverse variance weighted	0.1259945999 6006	6	0.9999602508 85913
MSRA	Inverse variance weighted	94.278383277 059	158	0.9999858799 1632
KPNA2	Inverse variance weighted	3.1454185450 082	20	0.9999938375 49299
CHEK1	Inverse variance weighted	5.1990063587 9236	30	0.9999998867 63443
DUSP19	Inverse variance weighted	6.6771155851 7863	36	0.9999999821 85269
SPAG5	Inverse variance weighted	0.0443077159 791459	8	0.9999999901 39657
