# Supplementary material for: Combined single-cell transcriptome and Mendelian randomization to identify and validate prognostic genes associated with endoplasmic reticulum stress and butyrate metabolism in lung adenocarcinoma
Source: Front Genet. 2026 Mar 26;17:1781852. doi: 10.3389/fgene.2026.1781852 (PMC13061388; doi:10.3389/fgene.2026.1781852)
Supplement: Supplementary file 14 [file Table11.xlsx]

## Sheet: VDAC1
	ID	Description	setSize	enrichmentScore	NES	pvalue	p.adjust	qvalue	rank	leading_edge	core_enrichment
KEGG_CELL_CYCLE	KEGG_CELL_CYCLE	KEGG_CELL_CYCLE	124	0.642128	3.00657	4.78411e-22	8.89844e-20	5.38842e-20	2868	tags=52%, list=15%, signal=45%	CCNB1/CDC25C/PLK1/CCNB2/CCNA2/PTTG1/MAD2L1/BUB1B/CDC6/MCM4/CDC20/ESPL1/CDC25A/CDK1/YWHAZ/ORC1/BUB1/YWHAG/CDK7/PKMYT1/CDC45/CHEK1/TTK/BUB3/ORC6/CCNE1/PCNA/E2F2/MCM6/MCM2/DBF4/MCM7/MCM3/PRKDC/HDAC2/CDK2/E2F1/CDK4/CDC23/TFDP1/MCM5/CDC7/ANAPC7/HDAC1/ORC5/CDC27/RBL1/E2F4/E2F3/CCNE2/YWHAQ/CHEK2/SKP1/ANAPC1/SFN/E2F5/SMC3/MYC/SMC1A/ANAPC11/SKP2/RAD21/ANAPC5/ORC2/ATR
KEGG_SPLICEOSOME	KEGG_SPLICEOSOME	KEGG_SPLICEOSOME	126	0.621654	2.91072	5.83312e-20	5.4248e-18	3.28497e-18	4717	tags=68%, list=24%, signal=52%	SNRPD1/SNRPF/EFTUD2/PRPF4/HNRNPC/THOC3/EIF4A3/SNRPA1/PRPF19/SNRPG/SRSF9/HNRNPK/DDX23/ALYREF/SNRPE/HSPA8/PPIL1/SNRPA/TCERG1/HNRNPA1/SF3B6/PRPF40A/PUF60/SNRPB/MAGOHB/DHX15/U2AF2/SF3B3/ZMAT2/SRSF1/NCBP1/SNRPC/SNRPD2/SF3B4/NCBP2/DDX46/SMNDC1/LSM4/HSPA1B/SF3B2/WBP11/HNRNPM/LSM5/LSM2/HSPA1A/USP39/PLRG1/MAGOH/BUD31/HNRNPU/SNRPB2/DHX8/SNRNP200/SNW1/U2SURP/TXNL4A/LSM3/CDC5L/RBM22/PHF5A/PQBP1/PRPF31/SNRNP2…
KEGG_PROTEASOME	KEGG_PROTEASOME	KEGG_PROTEASOME	44	0.79279	3.07792	4.2308e-16	2.6231e-14	1.58841e-14	2603	tags=80%, list=13%, signal=69%	PSME3/PSMD14/PSMD11/PSMA5/PSMA4/PSMD2/PSMD1/PSMC4/POMP/PSMD7/PSMB7/PSME2/PSMA7/PSMD12/PSMB5/PSMB2/PSMD3/PSMD4/PSMC5/PSMB4/PSMB3/SEM1/PSME4/PSMA3/PSMD8/PSMC6/PSMB8/PSMB6/PSMC2/PSMD13/PSMC1/PSMB1/PSMC3/PSME1/PSMA1
KEGG_RIBOSOME	KEGG_RIBOSOME	KEGG_RIBOSOME	87	0.641706	2.80138	9.35874e-16	4.35181e-14	2.63522e-14	6093	tags=85%, list=32%, signal=58%	MRPL13/RPL22L1/RPL26L1/RPLP0/RPL7/RPL8/RPS2/RPL4/RPL30/RPL6/RPL38/RPS7/RPL23A/RPL17/RPS26/RPS27A/RPL39/RPL41/RPS24/RPSA/RPL37/RPL27/RPL35A/RPL37A/RPS19/RPS16/RPL14/RPL19/RSL24D1/RPL29/RPL12/RPS3/RPS21/RPL7A/RPL36/RPL3L/RPS18/RPS5/RPL35/RPL32/RPL36AL/RPS12/RPS10/RPL24/RPL18/RPS8/RPL27A/RPL23/RPS4X/RPLP1/RPS15/RPL13A/RPL18A/RPS29/RPL10/RPS4Y1/RPL31/RPL10A/RPS20/RPLP2/RPS25/RPL9/RPL28/RPL10L/RPS6/UB…
KEGG_AMINOACYL_TRNA_BIOSYNTHESIS	KEGG_AMINOACYL_TRNA_BIOSYNTHESIS	KEGG_AMINOACYL_TRNA_BIOSYNTHESIS	41	0.769836	2.94661	9.13574e-14	3.39849e-12	2.05795e-12	2364	tags=61%, list=12%, signal=54%	RARS1/YARS2/KARS1/HARS1/MARS1/TARS1/HARS2/GARS1/IARS1/FARSB/DARS1/DARS2/VARS1/FARSA/EPRS1/MARS2/IARS2/YARS1/CARS1/NARS1/AARS1/LARS1/LARS2/TARS2/EARS2
KEGG_HUNTINGTONS_DISEASE	KEGG_HUNTINGTONS_DISEASE	KEGG_HUNTINGTONS_DISEASE	171	0.479801	2.35394	5.55108e-13	1.72084e-11	1.04205e-11	3733	tags=49%, list=19%, signal=40%	VDAC2/ATP5F1B/CYCS/UQCRQ/ATP5MC3/COX5A/CYC1/PPID/UQCRC1/HDAC2/ATP5F1C/POLR2H/NDUFB3/VDAC3/NDUFAB1/COX7C/NDUFS2/AP2S1/COX6C/COX7B/ATP5PD/UQCRH/COX6B1/HDAC1/NDUFB4/POLR2D/CASP3/NDUFA8/NDUFS6/SLC25A5/ATP5MC1/POLR2B/NDUFS4/TFAM/UQCRFS1/NDUFS1/DCTN2/POLR2K/COX6A1/AP2A1/NDUFB9/ATP5F1E/COX7A2L/ATP5MC2/COX7A2/BAX/CLTC/SDHB/COX5B/SOD1/NDUFC1/PLCB3/NDUFS8/AP2M1/UQCRC2/COX6B2/SDHC/UQCRB/POLR2J/CLTB/NDUFA1/T…
KEGG_OXIDATIVE_PHOSPHORYLATION	KEGG_OXIDATIVE_PHOSPHORYLATION	KEGG_OXIDATIVE_PHOSPHORYLATION	116	0.542135	2.52077	1.595e-12	3.79889e-11	2.3004e-11	3733	tags=52%, list=19%, signal=42%	ATP5F1B/UQCRQ/ATP5MC3/COX5A/CYC1/UQCRC1/ATP5F1C/NDUFB3/NDUFAB1/COX7C/NDUFS2/COX6C/COX7B/ATP5PD/UQCRH/COX6B1/NDUFB4/NDUFA8/NDUFS6/ATP5MC1/COX17/PPA1/NDUFS4/UQCRFS1/NDUFS1/COX6A1/ATP5MF/NDUFB9/ATP6V1C1/ATP5F1E/COX7A2L/ATP5MC2/COX7A2/SDHB/COX5B/NDUFC1/NDUFS8/UQCRC2/COX6B2/SDHC/UQCRB/NDUFA1/COX10/NDUFS5/ATP5PF/ATP5ME/NDUFA9/COX8A/NDUFA2/ATP5PB/NDUFV1/ATP6V1D/NDUFS3/UQCRHL/NDUFB10/COX15/ATP5F1D/NDUFB6…
KEGG_PARKINSONS_DISEASE	KEGG_PARKINSONS_DISEASE	KEGG_PARKINSONS_DISEASE	112	0.553382	2.54995	1.63393e-12	3.79889e-11	2.3004e-11	3733	tags=58%, list=19%, signal=47%	VDAC2/ATP5F1B/CYCS/UQCRQ/ATP5MC3/COX5A/CYC1/PPID/UQCRC1/ATP5F1C/NDUFB3/VDAC3/NDUFAB1/COX7C/NDUFS2/COX6C/COX7B/ATP5PD/UQCRH/COX6B1/NDUFB4/CASP3/NDUFA8/NDUFS6/UBA1/SLC25A5/ATP5MC1/NDUFS4/UQCRFS1/NDUFS1/COX6A1/NDUFB9/GPR37/ATP5F1E/COX7A2L/ATP5MC2/COX7A2/SDHB/COX5B/NDUFC1/NDUFS8/UQCRC2/COX6B2/SDHC/UQCRB/NDUFA1/NDUFS5/UCHL1/ATP5PF/NDUFA9/COX8A/NDUFA2/UBE2G1/ATP5PB/UBE2L3/NDUFV1/PARK7/SLC25A6/NDUFS3/UQ…
KEGG_DNA_REPLICATION	KEGG_DNA_REPLICATION	KEGG_DNA_REPLICATION	36	0.766332	2.87388	3.63232e-12	7.5068e-11	4.54571e-11	2926	tags=72%, list=15%, signal=61%	MCM4/FEN1/PCNA/MCM6/MCM2/RFC4/MCM7/MCM3/SSBP1/RFC5/RFC3/DNA2/POLE2/RFC2/POLD2/MCM5/PRIM1/POLE/LIG1/POLE3/PRIM2/POLD1/POLA2/RPA3/POLA1/RNASEH2A
KEGG_PYRIMIDINE_METABOLISM	KEGG_PYRIMIDINE_METABOLISM	KEGG_PYRIMIDINE_METABOLISM	97	0.559999	2.51008	3.56552e-11	6.63186e-10	4.0159e-10	3664	tags=55%, list=19%, signal=44%	RRM2/TK1/NME1/PNP/RRM1/NT5C3A/UCK2/DTYMK/TXNRD1/TYMS/POLR3G/POLE2/UMPS/POLR2H/POLD2/PNPT1/CTPS1/POLR3A/CANT1/PRIM1/POLR1B/CAD/POLE/POLR2D/POLE3/NME4/POLR1A/POLR2B/CDA/PRIM2/POLR2K/POLD1/TYMP/POLR3K/POLR3D/CTPS2/POLR1C/POLA2/POLR1H/DCK/DUT/POLR2J/ENTPD8/DCTD/POLA1/NME2/NUDT2/POLR1E/NT5C/POLR2G/POLR3C/ENTPD5/ITPA
KEGG_RNA_DEGRADATION	KEGG_RNA_DEGRADATION	KEGG_RNA_DEGRADATION	57	0.637878	2.59643	1.9757e-10	3.34074e-09	2.02297e-09	3908	tags=54%, list=20%, signal=44%	HSPA9/HSPD1/ENO1/EXOSC2/PNPT1/PATL1/EXOSC4/CNOT9/LSM4/EXOSC1/EXOSC5/LSM1/EXOSC9/MTREX/LSM5/EXOSC3/LSM2/CNOT6/CNOT2/CNOT10/PAPOLA/ENO2/LSM3/MPHOSPH6/CNOT3/ZCCHC7/EXOSC10/DCPS/LSM7/CNOT1/EDC3
KEGG_NEUROACTIVE_LIGAND_RECEPTOR_INTERACTION	KEGG_NEUROACTIVE_LIGAND_RECEPTOR_INTERACTION	KEGG_NEUROACTIVE_LIGAND_RECEPTOR_INTERACTION	272	-0.40028	-2.0166	1.07685e-09	1.66911e-08	1.01073e-08	5255	tags=39%, list=27%, signal=29%	P2RY2/GHRHR/TBXA2R/GABRE/FPR1/OPRL1/CRHR2/GABRG1/HRH4/GABRB2/GRIK3/CHRM4/S1PR5/DRD5/HTR4/GRIN2B/LPAR3/PTGER2/OPRK1/HTR2A/ADRA2C/CYSLTR2/NPY2R/LHCGR/C5AR1/GABBR1/LPAR6/GRM7/P2RY1/F2RL3/TACR2/APLNR/HTR1F/CHRNE/PLG/P2RX3/ADRA1B/PTGDR/GRIA3/CHRNA10/P2RY13/DRD1/S1PR2/P2RX7/ADORA2A/THRB/GRIN2C/GLP2R/GRM6/CHRNA4/FSHR/HCRTR2/GRM3/GRID2/TSHB/EDNRA/NMUR2/PTGER1/GABRA4/NPY1R/ADCYAP1R1/ADRA1D/P2RX1/LEPR/P2RX…
KEGG_ALZHEIMERS_DISEASE	KEGG_ALZHEIMERS_DISEASE	KEGG_ALZHEIMERS_DISEASE	157	0.440631	2.13872	3.41779e-09	4.89007e-08	2.96116e-08	3733	tags=46%, list=19%, signal=38%	GAPDH/ATP5F1B/CYCS/UQCRQ/ATP5MC3/COX5A/CYC1/ATP2A2/UQCRC1/ATP5F1C/NDUFB3/NDUFAB1/COX7C/NDUFS2/CDK5R1/COX6C/COX7B/HSD17B10/ATP5PD/NAE1/UQCRH/COX6B1/NDUFB4/CASP3/NDUFA8/NDUFS6/FADD/ATP5MC1/NDUFS4/UQCRFS1/NDUFS1/COX6A1/NDUFB9/IDE/ATP5F1E/COX7A2L/ATP5MC2/COX7A2/BACE2/SDHB/COX5B/NCSTN/NDUFC1/PLCB3/NDUFS8/GRIN2D/UQCRC2/COX6B2/SDHC/UQCRB/CDK5/NDUFA1/NDUFS5/PPP3R1/CAPN1/ATP5PF/NDUFA9/COX8A/PSENEN/NDUFA2/…
KEGG_UBIQUITIN_MEDIATED_PROTEOLYSIS	KEGG_UBIQUITIN_MEDIATED_PROTEOLYSIS	KEGG_UBIQUITIN_MEDIATED_PROTEOLYSIS	133	0.440418	2.08383	4.10145e-08	5.44907e-07	3.29967e-07	5084	tags=48%, list=26%, signal=36%	CDC20/UBE2C/UBE2S/ELOC/BRCA1/UBE2D2/PRPF19/CBLC/UBE2K/UBE2Z/CDC23/UBE2R2/UBE2M/UBA6/UBE2N/ANAPC7/CDC27/SAE1/CDC34/DDB1/UBA2/UBA1/UBE2F/UBE3C/UBE2O/SKP1/UBE2D1/ANAPC1/CUL2/HUWE1/UBE2Q1/CUL4B/RNF7/ANAPC11/SKP2/ANAPC5/UBR5/ITCH/UBE2G1/UBE2L3/UBE2H/FZR1/KEAP1/TRIP12/HERC4/CDC26/ELOB/UBE2A/FANCL/UBE2E1/SYVN1/PML/COP1/UBE2B/UBE2E3/CUL1/UBE2L6/TRIM37/UBE2J1/UBE2W/ERCC8/WWP1/VHL/PIAS4
KEGG_VASCULAR_SMOOTH_MUSCLE_CONTRACTION	KEGG_VASCULAR_SMOOTH_MUSCLE_CONTRACTION	KEGG_VASCULAR_SMOOTH_MUSCLE_CONTRACTION	114	-0.483285	-2.15975	5.7268e-08	7.10124e-07	4.30013e-07	3971	tags=46%, list=21%, signal=37%	CALM1/PLA2G12B/MAPK1/PLCB4/KCNMB1/PLCB2/PLA2G12A/ARHGEF12/CACNA1S/ADRA1B/ACTG2/ADORA2A/MYLK3/PRKCB/PRKCQ/IRAG1/ADCY8/ADCY5/CACNA1F/EDNRA/CACNA1D/KCNMB2/ITPR1/ADRA1D/GUCY1B1/ADCY2/PPP1R12B/CACNA1C/PLA2G3/PRKCH/MYLK/PPP1R14A/MYL9/PLA2G5/GNAQ/GUCY1A1/AGTR1/CYP4A22/PTGIR/ADCY4/NPR2/PRKG1/NPR1/CYP4A11/CALCRL/RAMP3/GUCY1A2/MYH11/RAMP2/PLA2G1B/ADRA1A/ADCY9/PRKCE
KEGG_MISMATCH_REPAIR	KEGG_MISMATCH_REPAIR	KEGG_MISMATCH_REPAIR	23	0.763528	2.55653	6.54231e-08	7.60543e-07	4.60544e-07	2863	tags=65%, list=15%, signal=56%	EXO1/PCNA/RFC4/SSBP1/RFC5/RFC3/RFC2/POLD2/MSH2/MSH6/LIG1/POLD1/MSH3/RPA3/PMS2
KEGG_BASE_EXCISION_REPAIR	KEGG_BASE_EXCISION_REPAIR	KEGG_BASE_EXCISION_REPAIR	33	0.687633	2.54914	1.28203e-07	1.40269e-06	8.49393e-07	2112	tags=48%, list=11%, signal=43%	FEN1/NEIL3/PCNA/UNG/APEX2/POLE2/PARP1/POLD2/TDG/POLE/SMUG1/LIG1/POLE3/APEX1/POLD1/LIG3
KEGG_HOMOLOGOUS_RECOMBINATION	KEGG_HOMOLOGOUS_RECOMBINATION	KEGG_HOMOLOGOUS_RECOMBINATION	28	0.718869	2.50875	1.46604e-07	1.5149e-06	9.17344e-07	3994	tags=71%, list=21%, signal=57%	RAD51/BLM/RAD54L/SSBP1/XRCC2/EME1/RAD54B/POLD2/SEM1/BRCA2/RAD50/NBN/POLD1/RPA3/RAD51D/TOP3A/RAD51C/MUS81/XRCC3/POLD4
KEGG_CALCIUM_SIGNALING_PATHWAY	KEGG_CALCIUM_SIGNALING_PATHWAY	KEGG_CALCIUM_SIGNALING_PATHWAY	176	-0.414812	-1.98589	3.03658e-07	2.97266e-06	1.80008e-06	5783	tags=53%, list=30%, signal=38%	ITPR2/CHRM3/ADCY7/CAMK2G/ATP2B2/PRKACA/GRIN2A/CACNA1H/ADCY1/ATP2B4/GNAL/GNA11/PRKACG/PLCG1/TBXA2R/NOS2/CAMK4/PPP3R2/DRD5/HTR4/ATP2B3/CACNA1G/PDGFRB/CHP2/PHKB/HTR2A/CAMK2D/CYSLTR2/LHCGR/BST1/CALM1/PLCB4/PLCB2/SLC8A1/TACR2/GNA14/CACNA1S/RYR1/PLN/P2RX3/ADRA1B/PDGFRA/PLCD4/TRPC1/PHKG1/PLCG2/PDE1A/DRD1/P2RX7/ADORA2A/MYLK3/PRKCB/GRIN2C/ADCY8/CACNA1F/EDNRA/PTGER1/PTK2B/NOS1/CACNA1D/ITPR1/SLC25A4/ADRA1D/…
KEGG_CITRATE_CYCLE_TCA_CYCLE	KEGG_CITRATE_CYCLE_TCA_CYCLE	KEGG_CITRATE_CYCLE_TCA_CYCLE	30	0.660281	2.34447	1.88906e-06	1.75683e-05	1.06384e-05	3842	tags=60%, list=20%, signal=48%	MDH2/CS/ACLY/FH/PDHA1/DLAT/MDH1/IDH2/PC/DLD/SDHB/IDH1/SDHC/IDH3G/OGDHL/SUCLG2/PDHB/IDH3B
KEGG_ONE_CARBON_POOL_BY_FOLATE	KEGG_ONE_CARBON_POOL_BY_FOLATE	KEGG_ONE_CARBON_POOL_BY_FOLATE	17	0.768694	2.35084	2.84876e-06	2.52319e-05	1.52791e-05	544	tags=47%, list=3%, signal=46%	MTHFD2/SHMT2/ATIC/GART/DHFR/MTHFD1L/MTHFD1/TYMS
KEGG_OOCYTE_MEIOSIS	KEGG_OOCYTE_MEIOSIS	KEGG_OOCYTE_MEIOSIS	112	0.430435	1.98342	3.09124e-06	2.6135e-05	1.5826e-05	2167	tags=29%, list=11%, signal=26%	CCNB1/CDC25C/PLK1/CCNB2/PTTG1/MAD2L1/AURKA/CDC20/PPP2CA/ESPL1/CDK1/YWHAZ/BUB1/SGO1/YWHAG/PKMYT1/CCNE1/FBXO5/PPP1CC/CDK2/CDC23/ANAPC7/FBXO43/CDC27/MAP2K1/CCNE2/YWHAQ/PPP1CA/SKP1/ANAPC1/SMC3/PPP2R1A
KEGG_NUCLEOTIDE_EXCISION_REPAIR	KEGG_NUCLEOTIDE_EXCISION_REPAIR	KEGG_NUCLEOTIDE_EXCISION_REPAIR	44	0.592663	2.30094	3.60724e-06	2.91716e-05	1.76647e-05	4978	tags=59%, list=26%, signal=44%	CDK7/PCNA/RAD23B/RFC4/RFC5/RFC3/POLE2/RFC2/POLD2/POLE/DDB1/LIG1/POLE3/POLD1/RAD23A/GTF2H3/CUL4B/RPA3/MNAT1/ERCC3/POLD4/ERCC2/POLE4/CCNH/GTF2H5/ERCC8
KEGG_DILATED_CARDIOMYOPATHY	KEGG_DILATED_CARDIOMYOPATHY	KEGG_DILATED_CARDIOMYOPATHY	90	-0.471658	-2.04113	6.55877e-06	5.08305e-05	3.07802e-05	4354	tags=46%, list=23%, signal=35%	ITGA1/SGCB/ITGA7/CACNG6/TGFB1/SLC8A1/ITGA2B/IGF1/ITGA4/CACNA1S/PLN/ACTC1/TTN/CACNG1/CACNG4/ADCY8/ADCY5/CACNA1F/CACNB1/CACNA1D/ADCY2/CACNA2D3/TGFB2/CACNA1C/RYR2/SGCD/ADCY4/LAMA2/ITGA10/DMD/MYL3/SGCG/ITGA9/CACNB4/CACNA2D2/DES/ADCY9/SGCA/ADRB1/TNNC1/ITGA8
KEGG_HEMATOPOIETIC_CELL_LINEAGE	KEGG_HEMATOPOIETIC_CELL_LINEAGE	KEGG_HEMATOPOIETIC_CELL_LINEAGE	81	-0.480186	-2.04063	7.26818e-06	5.40752e-05	3.27451e-05	4676	tags=44%, list=24%, signal=34%	GYPA/CSF3/ANPEP/ITGA1/CD44/FLT3LG/KITLG/CD4/KIT/CD1D/ITGA2B/FLT3/ITGA4/CD1B/CSF3R/GP1BA/CD55/CD22/EPOR/IL7R/CD9/CD37/CD33/GP5/IL3RA/MME/CD1E/GP9/IL1R1/CD59/CD1C/CD36/IL5RA/CD34/IL6R/IL11RA
KEGG_CELL_ADHESION_MOLECULES_CAMS	KEGG_CELL_ADHESION_MOLECULES_CAMS	KEGG_CELL_ADHESION_MOLECULES_CAMS	112	-0.425104	-1.88936	1.92551e-05	0.000137748	8.34129e-05	6377	tags=59%, list=33%, signal=40%	F11R/CD226/PDCD1LG2/ICOS/CD80/CD86/OCLN/NRXN2/ITGAM/NLGN3/CLDN9/CLDN15/CLDN2/CLDN19/CDH15/ICAM3/SDC3/CNTNAP1/NEO1/NLGN4X/CNTN2/NRCAM/SIGLEC1/CNTN1/SELE/CLDN23/SELPLG/CDH4/NLGN1/SDC4/PTPRC/CD4/ITGAL/ITGA4/CLDN8/CD40LG/CLDN16/CD22/SPN/NCAM2/ICAM1/NRXN1/ALCAM/SDC2/ICAM2/PTPRM/MAG/CLDN5/CADM3/NCAM1/NRXN3/JAM3/NECTIN3/CDH5/CLDN11/CLDN18/PECAM1/CD34/NFASC/CADM1/SELP/NEGR1/ITGA9/ESAM/JAM2/ITGA8
KEGG_P53_SIGNALING_PATHWAY	KEGG_P53_SIGNALING_PATHWAY	KEGG_P53_SIGNALING_PATHWAY	68	0.472832	1.98359	2.48129e-05	0.000169489	0.000102633	4620	tags=47%, list=24%, signal=36%	CCNB1/CCNB2/RRM2/CDK1/GTSE1/CHEK1/CCNE1/CYCS/PMAIP1/CDK2/SERPINB5/CDK4/PERP/CCNE2/CASP3/CHEK2/IGFBP3/SFN/BAX/EI24/SHISA5/TNFRSF10B/ATR/GADD45A/CASP8/CCNG2/COP1/CDKN2A/BBC3/BID/TP53I3/TP53
KEGG_PURINE_METABOLISM	KEGG_PURINE_METABOLISM	KEGG_PURINE_METABOLISM	158	0.360497	1.74962	2.55144e-05	0.000169489	0.000102633	4254	tags=41%, list=22%, signal=32%	PAICS/RRM2/PKM/ATIC/AK4/NME1/PNP/PPAT/GART/RRM1/GMPS/HPRT1/NT5C3A/POLR3G/POLE2/PRPS2/ADA/POLR2H/POLD2/PNPT1/IMPDH2/POLR3A/CANT1/PRIM1/POLR1B/POLE/POLR2D/XDH/POLE3/NME4/POLR1A/POLR2B/PRIM2/POLR2K/POLD1/POLR3K/DGUOK/APRT/POLR3D/POLR1C/POLA2/POLR1H/DCK/ENTPD2/POLR2J/ENTPD8/POLA1/PFAS/NME2/NUDT2/POLR1E/ADSS2/ADSS1/NT5C/POLR2G/POLR3C/ENTPD5/ITPA/PRPS1/ENPP1/POLD4/AMPD2/NUDT5/POLE4/PDE6D
KEGG_PROTEIN_EXPORT	KEGG_PROTEIN_EXPORT	KEGG_PROTEIN_EXPORT	23	0.66766	2.23553	3.03073e-05	0.000194385	0.000117709	5119	tags=78%, list=27%, signal=58%	SEC61G/SEC61A1/SRPRB/HSPA5/SRP72/SEC61B/SRP68/SPCS1/SRP54/SRP19/SPCS2/OXA1L/SRP9/SRPRA/SEC11A/SPCS3/SEC61A2/IMMP1L
KEGG_HYPERTROPHIC_CARDIOMYOPATHY_HCM	KEGG_HYPERTROPHIC_CARDIOMYOPATHY_HCM	KEGG_HYPERTROPHIC_CARDIOMYOPATHY_HCM	83	-0.452113	-1.92591	4.08056e-05	0.000252995	0.0001532	4354	tags=45%, list=23%, signal=35%	ITGA1/SGCB/ITGA7/CACNG6/TGFB1/ACE/SLC8A1/ITGA2B/IGF1/ITGA4/CACNA1S/ACTC1/TTN/PRKAB1/CACNG1/CACNG4/CACNA1F/CACNB1/PRKAG3/CACNA1D/CACNA2D3/TGFB2/CACNA1C/RYR2/SGCD/LAMA2/ITGA10/DMD/MYL3/SGCG/ITGA9/CACNB4/CACNA2D2/DES/SGCA/TNNC1/ITGA8
KEGG_N_GLYCAN_BIOSYNTHESIS	KEGG_N_GLYCAN_BIOSYNTHESIS	KEGG_N_GLYCAN_BIOSYNTHESIS	46	0.515674	2.01841	6.54011e-05	0.000392407	0.00023762	3312	tags=46%, list=17%, signal=38%	MAN2A1/ALG3/RPN2/ALG8/GANAB/RPN1/STT3A/MGAT4B/DOLPP1/B4GALT1/DAD1/DPAGT1/DDOST/RFT1/B4GALT3/ALG10/B4GALT2/STT3B/MOGS/ALG1/DPM1
KEGG_MAPK_SIGNALING_PATHWAY	KEGG_MAPK_SIGNALING_PATHWAY	KEGG_MAPK_SIGNALING_PATHWAY	266	-0.314504	-1.58171	8.48294e-05	0.000493071	0.000298577	5264	tags=38%, list=27%, signal=28%	PLA2G10/PRKACG/PLA2G4B/TAB1/PLA2G6/MAPK11/FGF1/FLNA/MAP3K20/GADD45B/CACNB2/PPP3R2/FGF22/HSPA1L/FAS/PPM1A/CACNA1G/BRAF/MAP2K5/DUSP3/PDGFRB/CHP2/FGFR1/AKT3/FGF17/CACNG6/MAP3K12/NFATC2/PLA2G12B/CRK/MAPK1/TGFB1/MAP3K6/PLA2G12A/FGFR4/BDNF/MAP3K14/CACNA1S/NGF/MKNK1/PDGFRA/NTF3/RRAS/DUSP8/RRAS2/FGF9/PDGFA/MECOM/NR4A1/CACNG1/MAPT/CACNG4/MAPK8IP1/DUSP1/NTRK1/MAP4K2/PRKCB/JUND/SOS2/CACNA1F/CACNB1/FOS/TRAF6…
KEGG_GLYOXYLATE_AND_DICARBOXYLATE_METABOLISM	KEGG_GLYOXYLATE_AND_DICARBOXYLATE_METABOLISM	KEGG_GLYOXYLATE_AND_DICARBOXYLATE_METABOLISM	15	0.735562	2.17451	0.000137204	0.000773331	0.000468287	1390	tags=47%, list=7%, signal=43%	MTHFD2/MTHFD1L/MDH2/CS/MTHFD1/MDH1/PGP
KEGG_RNA_POLYMERASE	KEGG_RNA_POLYMERASE	KEGG_RNA_POLYMERASE	29	0.595172	2.09	0.000191451	0.00104735	0.000634217	3455	tags=55%, list=18%, signal=45%	POLR3G/POLR2H/POLR3A/POLR1B/POLR2D/POLR1A/POLR2B/POLR2K/POLR3K/POLR3D/POLR1C/POLR1H/POLR2J/POLR1E/POLR2G/POLR3C
KEGG_AMINO_SUGAR_AND_NUCLEOTIDE_SUGAR_METABOLISM	KEGG_AMINO_SUGAR_AND_NUCLEOTIDE_SUGAR_METABOLISM	KEGG_AMINO_SUGAR_AND_NUCLEOTIDE_SUGAR_METABOLISM	44	0.499684	1.93997	0.000399497	0.00212304	0.0012856	2455	tags=43%, list=13%, signal=38%	GPI/GNPNAT1/CMAS/GMDS/UGDH/GNPDA1/NANS/UAP1/PMM2/GMPPA/GFPT1/GFUS/GMPPB/PGM2/HK2/PGM3/MPI/UGP2/GALE
KEGG_DRUG_METABOLISM_CYTOCHROME_P450	KEGG_DRUG_METABOLISM_CYTOCHROME_P450	KEGG_DRUG_METABOLISM_CYTOCHROME_P450	70	-0.430217	-1.76298	0.000426121	0.00220163	0.00133319	4032	tags=34%, list=21%, signal=27%	GSTM3/CYP2C8/FMO5/ALDH3B1/ADH1C/ADH7/GSTA5/GSTA4/MAOA/AOX1/CYP3A7/CYP2A13/GSTM2/GSTA3/CYP2A7/MAOB/CYP2A6/FMO4/FMO3/CYP1A2/GSTM5/FMO2/ADH1A/ADH1B
KEGG_ANTIGEN_PROCESSING_AND_PRESENTATION	KEGG_ANTIGEN_PROCESSING_AND_PRESENTATION	KEGG_ANTIGEN_PROCESSING_AND_PRESENTATION	62	0.433152	1.78386	0.000498883	0.0025079	0.00151865	3689	tags=32%, list=19%, signal=26%	HSPA4/PSME3/HSP90AB1/PDIA3/HSP90AA1/CANX/HSPA5/PSME2/HSPA8/CALR/HSPA1B/TAP1/CTSL/HSPA1A/PSME1/CTSB/NFYA/KIR2DL4/TAP2/KIR3DL3
KEGG_BASAL_CELL_CARCINOMA	KEGG_BASAL_CELL_CARCINOMA	KEGG_BASAL_CELL_CARCINOMA	55	-0.464061	-1.81539	0.000513683	0.00251434	0.00152255	4011	tags=38%, list=21%, signal=30%	FZD5/GLI3/PTCH2/BMP4/WNT9A/WNT4/WNT5A/FZD1/TCF7L1/WNT2/FZD8/FZD7/BMP2/SHH/PTCH1/FZD4/WNT3A/WNT11/HHIP/AXIN2/WNT2B
KEGG_FOCAL_ADHESION	KEGG_FOCAL_ADHESION	KEGG_FOCAL_ADHESION	199	-0.326922	-1.59393	0.000527494	0.00251574	0.0015234	4489	tags=34%, list=23%, signal=26%	VEGFB/BRAF/TLN1/PTEN/ITGA1/PDGFRB/RAPGEF1/AKT3/ITGA7/SHC4/BCL2/CRK/PDGFD/RELN/MAPK1/ARHGAP35/PDPK1/ITGA2B/IGF1/PIK3CG/THBS4/ITGA4/PDGFRA/PARVG/LAMA4/LAMC3/PDGFA/FLT4/CCND2/CHAD/MYLK3/PIK3R5/PRKCB/PAK5/SOS2/ILK/COL4A6/CCND3/JUN/CAV1/CAV2/KDR/PIK3R3/FYN/TNN/MYLK/MYL9/PIK3R1/TNR/RAP1A/PARVA/LAMB2/HGF/LAMA2/VWF/SHC3/ITGA10/ITGA9/CAV3/COL6A6/RASGRF1/MAPK10/TNXB/COL4A4/VEGFD/ACTN2/ITGA8
KEGG_MELANOGENESIS	KEGG_MELANOGENESIS	KEGG_MELANOGENESIS	101	-0.385162	-1.67799	0.000888575	0.00413187	0.00250204	5940	tags=50%, list=31%, signal=35%	TCF7L2/FZD6/ADCY7/MAPK3/WNT9B/CAMK2G/PRKACA/ADCY1/POMC/PRKACG/FZD2/WNT7A/CREB1/EP300/ADCY6/GNAI1/CAMK2D/GNAI2/KITLG/FZD5/CALM1/MAPK1/PLCB4/PLCB2/CREBBP/KIT/WNT9A/WNT4/WNT5A/FZD1/MITF/TCF7L1/WNT2/FZD8/FZD7/PRKCB/ADCY8/ADCY5/ADCY2/EDN1/DCT/GNAQ/FZD4/CAMK2A/TYRP1/ADCY4/WNT3A/WNT11/WNT2B/EDNRB/ADCY9
KEGG_PATHOGENIC_ESCHERICHIA_COLI_INFECTION	KEGG_PATHOGENIC_ESCHERICHIA_COLI_INFECTION	KEGG_PATHOGENIC_ESCHERICHIA_COLI_INFECTION	55	0.430647	1.7317	0.00107679	0.00488495	0.00295806	2312	tags=29%, list=12%, signal=26%	YWHAZ/TUBA1C/NCL/KRT18/ACTG1/ARPC3/TUBB/TUBB3/TUBA1B/TUBA4A/YWHAQ/ARPC1A/CDH1/CTTN/TUBB2A/ARPC5L
KEGG_PROGESTERONE_MEDIATED_OOCYTE_MATURATION	KEGG_PROGESTERONE_MEDIATED_OOCYTE_MATURATION	KEGG_PROGESTERONE_MEDIATED_OOCYTE_MATURATION	85	0.366992	1.59506	0.00153877	0.00681454	0.00412652	1410	tags=21%, list=7%, signal=20%	CCNB1/CDC25C/PLK1/CCNB2/CCNA2/MAD2L1/CDC25A/CDK1/BUB1/PKMYT1/HSP90AB1/HSP90AA1/CDK2/CDC23/ANAPC7/CDC27/MAP2K1/KRAS
KEGG_BASAL_TRANSCRIPTION_FACTORS	KEGG_BASAL_TRANSCRIPTION_FACTORS	KEGG_BASAL_TRANSCRIPTION_FACTORS	35	0.500733	1.86974	0.00169241	0.00732065	0.00443299	2764	tags=37%, list=14%, signal=32%	TAF9/GTF2E2/TAF2/GTF2A2/GTF2IRD1/GTF2F2/GTF2H3/TAF7/TAF6/GTF2E1/TAF5L/TAF5/TAF4
KEGG_SYSTEMIC_LUPUS_ERYTHEMATOSUS	KEGG_SYSTEMIC_LUPUS_ERYTHEMATOSUS	KEGG_SYSTEMIC_LUPUS_ERYTHEMATOSUS	117	0.344261	1.59692	0.00182727	0.00772435	0.00467745	5756	tags=51%, list=30%, signal=36%	MACROH2A1/H2AZ1/SNRPD1/H2AX/SSB/SNRPB/H3C2/H2BC17/H2BC5/H2BC7/H2AC14/H4C14/H2BC9/H2AC11/H2AC21/H2AC13/H2BC11/H2AC16/H2AC12/H2BC8/H2BC12/H2AC20/H3C11/H4C9/H3C10/H4C1/H2BC14/ACTN1/H2AC8/H3C8/H2BC18/H2AC17/H3C3/H2AC19/H2BC6/IFNG/H2BC4/H2BC13/H4C5/H3C7/H2AW/H4C3/H3C12/H3C14/H2BC3/H4C2/H2AC4/H4C12/H3C4/H2BC15/H2BC10/H4C15/MACROH2A2/H2BW1/H4C8/H2AC7/H3C13/H2AC18/H4C4/H2BC21
KEGG_VALINE_LEUCINE_AND_ISOLEUCINE_BIOSYNTHESIS	KEGG_VALINE_LEUCINE_AND_ISOLEUCINE_BIOSYNTHESIS	KEGG_VALINE_LEUCINE_AND_ISOLEUCINE_BIOSYNTHESIS	11	0.703596	1.88921	0.0019799	0.00812929	0.00492266	2171	tags=55%, list=11%, signal=48%	IARS1/VARS1/IARS2/PDHA1/LARS1/LARS2
KEGG_JAK_STAT_SIGNALING_PATHWAY	KEGG_JAK_STAT_SIGNALING_PATHWAY	KEGG_JAK_STAT_SIGNALING_PATHWAY	155	-0.329731	-1.54334	0.00201047	0.00812929	0.00492266	5009	tags=34%, list=26%, signal=26%	STAT3/IL20RA/SPRED1/IL10RA/STAT6/EP300/IL12B/CSF3/IL2/JAK1/AKT3/CSF2RB/IL10RB/JAK2/CREBBP/IFNA21/IL13RA2/IFNAR1/PIK3CG/CSF3R/SPRY4/SOCS2/STAT5A/IL20/STAM2/IFNGR1/CCND2/PIK3R5/SOCS5/EPOR/IL7R/STAT5B/SOS2/IL3RA/PIAS1/CCND3/CISH/LEPR/IFNLR1/PIK3R3/SPRY1/SPRY2/IL6ST/PIK3R1/MPL/IL5RA/TSLP/IL6R/LIFR/CTF1/CNTFR/GHR/IL11RA
KEGG_ARACHIDONIC_ACID_METABOLISM	KEGG_ARACHIDONIC_ACID_METABOLISM	KEGG_ARACHIDONIC_ACID_METABOLISM	57	-0.437297	-1.7226	0.00250668	0.00992007	0.00600706	5635	tags=49%, list=29%, signal=35%	GGT1/PLA2G2A/PLA2G10/PLA2G4B/PLA2G6/PTGS1/GGT7/ALOX12/LTA4H/PLA2G12B/CYP2C8/PLA2G12A/PTGIS/ALOX5/EPHX2/ALOX15B/GPX3/ALOX15/PLA2G3/GGT6/PLA2G5/CYP4A22/HPGDS/CYP4A11/PLA2G1B/LTC4S/PTGDS/CYP2U1
KEGG_FRUCTOSE_AND_MANNOSE_METABOLISM	KEGG_FRUCTOSE_AND_MANNOSE_METABOLISM	KEGG_FRUCTOSE_AND_MANNOSE_METABOLISM	34	0.48444	1.79351	0.00271324	0.0105138	0.0063666	2425	tags=38%, list=13%, signal=33%	PFKP/TPI1/ALDOA/GMDS/SORD/PMM2/GMPPA/GFUS/AKR1B10/PFKFB4/GMPPB/HK2/MPI
KEGG_GLYCOLYSIS_GLUCONEOGENESIS	KEGG_GLYCOLYSIS_GLUCONEOGENESIS	KEGG_GLYCOLYSIS_GLUCONEOGENESIS	61	0.404691	1.66137	0.00284622	0.010804	0.00654233	3175	tags=34%, list=16%, signal=29%	GAPDH/PFKP/LDHA/GPI/TPI1/PKM/PGK1/PGAM1/ALDOA/ENO1/PDHA1/ALDH3B2/DLAT/ALDH1B1/PGM2/HK2/DLD/LDHB/ENO2/PGAM4/ALDH7A1
KEGG_LEUKOCYTE_TRANSENDOTHELIAL_MIGRATION	KEGG_LEUKOCYTE_TRANSENDOTHELIAL_MIGRATION	KEGG_LEUKOCYTE_TRANSENDOTHELIAL_MIGRATION	115	-0.34855	-1.55732	0.0033639	0.0123471	0.00747675	6108	tags=47%, list=32%, signal=32%	MYL5/CTNND1/OCLN/ITGAM/CLDN9/ITK/CLDN15/CLDN2/CLDN19/VAV3/MYLPF/CDC42/NCF1/PIK3CD/PLCG1/MAPK11/MSN/CYBB/GNAI1/TXK/GNAI2/CLDN23/NCF2/ARHGAP35/NCF4/ITGAL/PIK3CG/ITGA4/PLCG2/AFDN/CLDN8/CLDN16/PIK3R5/PRKCB/ICAM1/PTK2B/CLDN5/CTNNA3/PIK3R3/RASSF5/JAM3/MYL9/PIK3R1/CDH5/CLDN11/CLDN18/CXCL12/RAP1A/RAPGEF3/PECAM1/RAPGEF4/ESAM/JAM2/ACTN2
KEGG_ALDOSTERONE_REGULATED_SODIUM_REABSORPTION	KEGG_ALDOSTERONE_REGULATED_SODIUM_REABSORPTION	KEGG_ALDOSTERONE_REGULATED_SODIUM_REABSORPTION	42	-0.449585	-1.66345	0.0033855	0.0123471	0.00747675	5742	tags=55%, list=30%, signal=39%	FXYD2/MAPK3/ATP1A1/KCNJ1/PIK3CD/IRS4/ATP1A4/MAPK1/PDPK1/IGF1/PIK3CG/PIK3R5/PRKCB/SCNN1G/SGK1/PIK3R3/SLC9A3R2/NEDD4L/SCNN1B/PIK3R1/ATP1B2/ATP1A2/NR3C2
KEGG_PENTOSE_PHOSPHATE_PATHWAY	KEGG_PENTOSE_PHOSPHATE_PATHWAY	KEGG_PENTOSE_PHOSPHATE_PATHWAY	27	0.508664	1.75448	0.00399636	0.0142947	0.00865608	2746	tags=41%, list=14%, signal=35%	PFKP/GPI/ALDOA/RPE/PRPS2/DERA/PGM2/TKT/TALDO1/PGD/G6PD
KEGG_ECM_RECEPTOR_INTERACTION	KEGG_ECM_RECEPTOR_INTERACTION	KEGG_ECM_RECEPTOR_INTERACTION	83	-0.370187	-1.57692	0.00605382	0.0212455	0.0128651	4460	tags=40%, list=23%, signal=31%	HSPG2/SV2C/ITGA1/CD44/ITGA7/RELN/SDC4/ITGA2B/THBS4/GP6/ITGA4/SV2B/GP1BA/LAMA4/LAMC3/CHAD/COL4A6/GP5/SDC2/GP9/TNN/TNR/CD36/LAMB2/LAMA2/VWF/ITGA10/CD47/ITGA9/COL6A6/TNXB/COL4A4/ITGA8
KEGG_NON_HOMOLOGOUS_END_JOINING	KEGG_NON_HOMOLOGOUS_END_JOINING	KEGG_NON_HOMOLOGOUS_END_JOINING	13	0.645692	1.81972	0.0062116	0.0213955	0.012956	2162	tags=46%, list=11%, signal=41%	FEN1/XRCC4/PRKDC/XRCC5/RAD50/XRCC6
KEGG_PPAR_SIGNALING_PATHWAY	KEGG_PPAR_SIGNALING_PATHWAY	KEGG_PPAR_SIGNALING_PATHWAY	69	-0.382052	-1.56623	0.00674911	0.0228243	0.0138212	4106	tags=36%, list=21%, signal=29%	AQP7/ACSL1/PDPK1/FABP3/HMGCS2/APOA5/SCP2/PLIN1/ILK/OLR1/SLC27A6/APOA1/SLC27A1/RXRA/LPL/CYP4A22/FABP4/CYP7A1/CD36/ACADL/RXRG/CYP27A1/SCD5/CYP4A11/SORBS1
KEGG_CYSTEINE_AND_METHIONINE_METABOLISM	KEGG_CYSTEINE_AND_METHIONINE_METABOLISM	KEGG_CYSTEINE_AND_METHIONINE_METABOLISM	34	0.458257	1.69657	0.00694409	0.0229695	0.0139091	1650	tags=26%, list=9%, signal=24%	LDHA/SMS/GOT2/GOT1/ENOPH1/AHCY/SRM/DNMT3B/IL4I1
KEGG_RETINOL_METABOLISM	KEGG_RETINOL_METABOLISM	KEGG_RETINOL_METABOLISM	64	-0.389931	-1.57844	0.00708606	0.0229695	0.0139091	4072	tags=28%, list=21%, signal=22%	AWAT2/CYP2C8/ADH1C/ADH7/DHRS3/CYP26C1/CYP1A1/ALDH1A2/ALDH1A1/CYP3A7/CYP2A13/CYP2A7/CYP4A22/CYP2A6/CYP4A11/CYP1A2/ADH1A/ADH1B
KEGG_HEDGEHOG_SIGNALING_PATHWAY	KEGG_HEDGEHOG_SIGNALING_PATHWAY	KEGG_HEDGEHOG_SIGNALING_PATHWAY	56	-0.400567	-1.57151	0.00716253	0.0229695	0.0139091	5707	tags=45%, list=30%, signal=32%	WNT9B/PRKACA/CSNK1A1L/PRKACG/BMP6/WNT7A/LRP2/GLI3/PTCH2/BMP4/WNT9A/WNT4/GAS1/WNT5A/IHH/WNT2/BMP2/SHH/PTCH1/BMP5/DHH/WNT3A/WNT11/HHIP/WNT2B
KEGG_OLFACTORY_TRANSDUCTION	KEGG_OLFACTORY_TRANSDUCTION	KEGG_OLFACTORY_TRANSDUCTION	380	-0.250974	-1.30838	0.00778847	0.0245535	0.0148683	9428	tags=53%, list=49%, signal=28%	OR6C65/OR7C2/OR5M1/OR4N5/OR4D10/OR51Q1/OR6C4/OR10G3/OR8B4/OR51B2/OR5D16/OR4C11/OR5L1/OR10K1/OR4A15/OR2M5/OR10A4/OR13G1/OR5AP2/OR2W1/OR13F1/OR8B12/OR4C13/OR8K5/OR5D14/OR11G2/OR5D13/OR2M2/OR5AN1/OR4F16/OR5AS1/OR1K1/OR4S2/OR10H5/OR5F1/OR1N2/OR7D2/OR6C74/OR10J1/OR10H4/OR6S1/OR51F2/OR4X2/OR2A25/OR4E2/OR4Q3/OR4D9/OR8U1/OR14A16/OR8J1/OR4K2/OR2T12/OR5K1/OR10G9/OR7A10/OR51G2/OR8G5/OR2T33/OR5A2/OR10T2/OR5J…
KEGG_CYTOKINE_CYTOKINE_RECEPTOR_INTERACTION	KEGG_CYTOKINE_CYTOKINE_RECEPTOR_INTERACTION	KEGG_CYTOKINE_CYTOKINE_RECEPTOR_INTERACTION	261	-0.278724	-1.39884	0.00816835	0.0253219	0.0153336	4907	tags=30%, list=25%, signal=23%	IL20RA/TNFSF8/CCR6/IL10RA/TNFRSF14/TNFSF10/IL25/IL12B/CCR2/CSF3/FAS/VEGFB/PDGFRB/IL2/FLT3LG/KITLG/CSF2RB/IL10RB/BMPR1A/CCR9/PPBP/AMHR2/CXCR1/EDA/TGFB1/TNFSF15/IFNA21/KIT/CXCL2/IFNAR1/FLT3/PLEKHO2/CSF3R/PDGFRA/XCR1/CCL23/IL17RA/IL20/NGFR/PDGFA/IFNGR1/CX3CL1/ACVR2A/FLT4/CD40LG/CXCR2/EPOR/IL7R/IL3RA/BMP2/LEPR/IFNLR1/KDR/ACVRL1/TGFB2/CXCL16/TNFSF13/IL1R1/IL6ST/GDF5/MPL/BMPR2/CXCL12/CCL16/HGF/TNFRSF19…
KEGG_ARRHYTHMOGENIC_RIGHT_VENTRICULAR_CARDIOMYOPATHY_ARVC	KEGG_ARRHYTHMOGENIC_RIGHT_VENTRICULAR_CARDIOMYOPATHY_ARVC	KEGG_ARRHYTHMOGENIC_RIGHT_VENTRICULAR_CARDIOMYOPATHY_ARVC	74	-0.375347	-1.55715	0.00864465	0.0263591	0.0159616	4354	tags=41%, list=23%, signal=32%	ITGA1/SGCB/ITGA7/CACNG6/SLC8A1/ITGA2B/ITGA4/CACNA1S/TCF7L1/CACNG1/CACNG4/CACNA1F/CACNB1/CACNA1D/CTNNA3/CACNA2D3/CACNA1C/RYR2/SGCD/LAMA2/ITGA10/DMD/SGCG/ITGA9/CACNB4/CACNA2D2/DES/SGCA/ACTN2/ITGA8
KEGG_COMPLEMENT_AND_COAGULATION_CASCADES	KEGG_COMPLEMENT_AND_COAGULATION_CASCADES	KEGG_COMPLEMENT_AND_COAGULATION_CASCADES	69	-0.37606	-1.54167	0.00884587	0.0265376	0.0160697	2939	tags=39%, list=15%, signal=33%	C5/CFI/C3/C5AR1/SERPIND1/PLG/SERPING1/KLKB1/C4B/CD55/C8B/THBD/PROS1/C4A/C6/CD59/MASP1/CPB2/CFD/MASP2/C4BPA/VWF/F10/F8/F11/A2M/C7
KEGG_FATTY_ACID_METABOLISM	KEGG_FATTY_ACID_METABOLISM	KEGG_FATTY_ACID_METABOLISM	42	-0.421781	-1.56058	0.0100019	0.0295295	0.0178815	6632	tags=60%, list=34%, signal=39%	CPT1A/ACADM/ADH5/ACSL4/ACAA1/ADH4/ACSL5/ACAA2/ADH6/ALDH9A1/ACSL6/ACSL1/ADH1C/ADH7/HADH/ACAT1/ACADS/ACADSB/ALDH3A2/ALDH2/CYP4A22/ACADL/CYP4A11/ADH1A/ADH1B
KEGG_CHEMOKINE_SIGNALING_PATHWAY	KEGG_CHEMOKINE_SIGNALING_PATHWAY	KEGG_CHEMOKINE_SIGNALING_PATHWAY	186	-0.288881	-1.40027	0.012325	0.0358196	0.0216904	5746	tags=40%, list=30%, signal=28%	VAV3/ADCY7/MAPK3/CCL17/CDC42/SHC2/NCF1/PIK3CD/PRKACA/ADCY1/PRKACG/TIAM1/CCR4/STAT3/WAS/CCR6/GNGT2/ADCY6/GNAI1/CCR2/HCK/BRAF/GNAI2/AKT3/NFKBIA/JAK2/SHC4/CCR9/PPBP/CRK/MAPK1/PLCB4/CXCR1/PLCB2/CXCL2/DOCK2/PIK3CG/GRK3/FGR/XCR1/CCL23/PREX1/GRK1/CX3CL1/CXCR2/PIK3R5/PRKCB/STAT5B/SOS2/ADCY8/ADCY5/PTK2B/GNG2/ADCY2/FOXO3/PIK3R3/CXCL16/GNG11/GRK5/ARRB2/ELMO1/PIK3R1/RASGRP2/ADCY4/CXCL12/RAP1A/CCL16/SHC3/ARRB…
KEGG_GNRH_SIGNALING_PATHWAY	KEGG_GNRH_SIGNALING_PATHWAY	KEGG_GNRH_SIGNALING_PATHWAY	100	-0.329784	-1.43531	0.0141522	0.0400916	0.0242773	5783	tags=46%, list=30%, signal=32%	ITPR2/ADCY7/MAPK3/CAMK2G/CDC42/HBEGF/MAP3K4/PRKACA/PLA2G2A/ADCY1/PLA2G10/GNA11/PRKACG/PLA2G4B/PLA2G6/MAPK11/GNRH1/ADCY6/CAMK2D/CALM1/PLA2G12B/MAPK1/PLCB4/PLCB2/PLA2G12A/CACNA1S/PRKCB/SOS2/ADCY8/ADCY5/CACNA1F/PTK2B/CACNA1D/ITPR1/JUN/ADCY2/CACNA1C/PLA2G3/PLA2G5/GNAQ/CAMK2A/ADCY4/PLA2G1B/ADCY9/MAP3K3/MAPK10
KEGG_ABC_TRANSPORTERS	KEGG_ABC_TRANSPORTERS	KEGG_ABC_TRANSPORTERS	44	-0.419319	-1.56002	0.0142947	0.0400916	0.0242773	3651	tags=39%, list=19%, signal=31%	ABCA5/ABCB5/ABCD4/ABCD3/ABCC8/ABCC4/ABCB1/ABCG2/ABCC12/ABCC9/CFTR/ABCA3/ABCC6/ABCA9/ABCA6/ABCA10/ABCA8
KEGG_ARGININE_AND_PROLINE_METABOLISM	KEGG_ARGININE_AND_PROLINE_METABOLISM	KEGG_ARGININE_AND_PROLINE_METABOLISM	54	0.374381	1.50225	0.0144416	0.0400916	0.0242773	1657	tags=26%, list=9%, signal=24%	SMS/GOT2/AGMAT/GOT1/ALDH18A1/P4HA1/SRM/ALDH1B1/PYCR3/PYCR1/CKMT1A/P4HA2/CKMT1B/AOC1
KEGG_ALANINE_ASPARTATE_AND_GLUTAMATE_METABOLISM	KEGG_ALANINE_ASPARTATE_AND_GLUTAMATE_METABOLISM	KEGG_ALANINE_ASPARTATE_AND_GLUTAMATE_METABOLISM	32	0.442819	1.62458	0.0146852	0.0401683	0.0243238	5008	tags=53%, list=26%, signal=39%	GOT2/GOT1/PPAT/ACY3/GPT2/CAD/GFPT1/IL4I1/NIT2/ADSS2/ADSS1/GAD1/CPS1/GFPT2/GPT/ADSL/GLUD2
KEGG_SULFUR_METABOLISM	KEGG_SULFUR_METABOLISM	KEGG_SULFUR_METABOLISM	13	-0.606955	-1.67908	0.019126	0.051557	0.0312202	2752	tags=46%, list=14%, signal=40%	PAPSS1/PAPSS2/CHST12/SULT1E1/SULT1A2/SULT1A1
KEGG_LINOLEIC_ACID_METABOLISM	KEGG_LINOLEIC_ACID_METABOLISM	KEGG_LINOLEIC_ACID_METABOLISM	28	-0.467269	-1.5796	0.0200693	0.0533271	0.032292	5447	tags=50%, list=28%, signal=36%	PLA2G2A/PLA2G10/PLA2G4B/PLA2G6/CYP3A43/PLA2G12B/CYP2C8/PLA2G12A/ALOX15/CYP3A7/PLA2G3/PLA2G5/CYP1A2/PLA2G1B
KEGG_PHOSPHATIDYLINOSITOL_SIGNALING_SYSTEM	KEGG_PHOSPHATIDYLINOSITOL_SIGNALING_SYSTEM	KEGG_PHOSPHATIDYLINOSITOL_SIGNALING_SYSTEM	76	-0.3479	-1.45302	0.0206038	0.0539762	0.0326851	5848	tags=50%, list=30%, signal=35%	PIKFYVE/ITPR2/CDS1/PIK3CD/INPP5D/PLCG1/PIK3C2B/INPP1/PIK3C2A/PTEN/DGKH/PIK3C3/CALM1/INPP4A/PI4KA/PLCB4/PLCB2/DGKE/PIP4K2B/PIK3CG/CDIPT/PLCD4/PLCG2/PIK3R5/PRKCB/ITPR1/INPP5J/PIK3R3/SYNJ1/CDS2/ITPKB/PIP5K1B/INPP5A/PLCD1/PIK3R1/INPP5B/PLCE1/INPP5K
KEGG_PENTOSE_AND_GLUCURONATE_INTERCONVERSIONS	KEGG_PENTOSE_AND_GLUCURONATE_INTERCONVERSIONS	KEGG_PENTOSE_AND_GLUCURONATE_INTERCONVERSIONS	28	0.444883	1.55258	0.021532	0.0556244	0.0336832	5759	tags=57%, list=30%, signal=40%	RPE/UGDH/XYLB/UGP2/UGT2B11/UGT1A3/RPEL1/UGT2B28/UGT2A3/UGT1A8/UGT1A10/UGT1A9/UGT1A7/AKR1B1/UGT2B7/UGT2B10
KEGG_WNT_SIGNALING_PATHWAY	KEGG_WNT_SIGNALING_PATHWAY	KEGG_WNT_SIGNALING_PATHWAY	150	-0.296413	-1.37682	0.022806	0.0581084	0.0351873	4333	tags=31%, list=22%, signal=24%	CHP2/CAMK2D/SFRP1/FZD5/NFATC2/FRAT1/NFAT5/PLCB4/PLCB2/CREBBP/LRP6/WNT9A/WNT4/PPP2CB/WNT5A/DAAM1/FZD1/TCF7L1/WNT2/FZD8/FZD7/CCND2/PRKCB/SFRP5/CCND3/JUN/NFATC3/PPP3CC/SMAD4/DKK2/CTNNBIP1/NKD2/FZD4/CAMK2A/NKD1/SOX17/WNT3A/WNT11/NFATC1/PPP2R5A/PRICKLE2/AXIN2/WIF1/PRICKLE1/WNT2B/DAAM2/MAPK10
KEGG_LONG_TERM_DEPRESSION	KEGG_LONG_TERM_DEPRESSION	KEGG_LONG_TERM_DEPRESSION	69	-0.348312	-1.42791	0.0272637	0.0685278	0.0414967	5783	tags=52%, list=30%, signal=37%	ITPR2/MAPK3/PLA2G2A/PRKG2/PLA2G10/GNA11/PLA2G4B/PLA2G6/GNAI1/BRAF/GNAI2/PLA2G12B/GNAZ/MAPK1/PLCB4/PLCB2/CRH/PLA2G12A/IGF1/RYR1/PPP2CB/GRIA3/PRKCB/PPP1R17/GRID2/NOS1/ITPR1/GUCY1B1/PLA2G3/PLA2G5/GNAQ/GUCY1A1/PRKG1/GUCY1A2/PLA2G1B/GRIA1
KEGG_PORPHYRIN_AND_CHLOROPHYLL_METABOLISM	KEGG_PORPHYRIN_AND_CHLOROPHYLL_METABOLISM	KEGG_PORPHYRIN_AND_CHLOROPHYLL_METABOLISM	41	0.398522	1.52538	0.0306089	0.0759101	0.0459671	5759	tags=46%, list=30%, signal=33%	HCCS/EPRS1/HMBS/CP/EARS2/CPOX/COX10/UGT2B11/COX15/UGT1A3/UGT2B28/UROS/UGT2A3/UGT1A8/UGT1A10/UGT1A9/UGT1A7/UGT2B7/UGT2B10
KEGG_GLUTATHIONE_METABOLISM	KEGG_GLUTATHIONE_METABOLISM	KEGG_GLUTATHIONE_METABOLISM	48	0.358023	1.40642	0.0346439	0.0847863	0.051342	4994	tags=48%, list=26%, signal=36%	RRM2/SMS/RRM1/GSS/SRM/GGCT/GCLM/IDH2/GPX2/IDH1/GCLC/PGD/GSR/G6PD/OPLAH/GSTO2/MGST1/GSTO1/GSTP1/LAP3/TXNDC12/ODC1/GSTZ1
KEGG_AXON_GUIDANCE	KEGG_AXON_GUIDANCE	KEGG_AXON_GUIDANCE	129	-0.296978	-1.35039	0.0377185	0.0911122	0.0551726	5470	tags=41%, list=28%, signal=30%	NTN3/LIMK2/SLIT1/SRGAP2/EFNB3/EPHA7/NTN1/PLXNC1/SEMA3E/EFNB2/PPP3R2/ABLIM1/GNAI1/RGS3/CHP2/GNAI2/NFATC2/NFAT5/MAPK1/SEMA6C/SEMA3B/ARHGEF12/CFL2/ROBO3/PLXNB1/EPHA3/SRGAP3/EPHA4/FES/SEMA6A/PAK5/DCC/UNC5C/SEMA4A/EPHB6/LRRC4C/EPHA5/SEMA3D/NFATC3/PPP3CC/FYN/NTN4/NTNG1/SEMA3G/PLXNA2/CXCL12/NFATC1/SEMA5A/SLIT2/DPYSL2/SEMA6D/ROBO2/SLIT3
KEGG_FC_EPSILON_RI_SIGNALING_PATHWAY	KEGG_FC_EPSILON_RI_SIGNALING_PATHWAY	KEGG_FC_EPSILON_RI_SIGNALING_PATHWAY	78	-0.325058	-1.36713	0.0455342	0.108581	0.0657511	5836	tags=55%, list=30%, signal=39%	MAP2K7/PIK3CA/IL5/RAF1/LAT/FCER1G/AKT1/PRKCD/LCP2/TNF/IL4/VAV3/MAPK3/PIK3CD/PLA2G2A/PLA2G10/INPP5D/PLA2G4B/PLCG1/PLA2G6/MAPK11/AKT3/PLA2G12B/MAPK1/PDPK1/PLA2G12A/PIK3CG/PLCG2/GAB2/PIK3R5/PRKCB/SOS2/PIK3R3/FYN/BTK/PLA2G3/PLA2G5/PIK3R1/FCER1A/PLA2G1B/MS4A2/MAPK10/PRKCE
KEGG_NEUROTROPHIN_SIGNALING_PATHWAY	KEGG_NEUROTROPHIN_SIGNALING_PATHWAY	KEGG_NEUROTROPHIN_SIGNALING_PATHWAY	126	-0.28869	-1.30684	0.0496454	0.116887	0.0707802	4446	tags=44%, list=23%, signal=34%	MAPK3/BAD/CAMK2G/CDC42/SHC2/PIK3CD/FRS2/IRS4/PLCG1/MAPK11/CAMK4/BRAF/MAP2K5/IRAK3/RAPGEF1/CAMK2D/AKT3/NFKBIA/SHC4/CALM1/SH2B1/BCL2/CRK/MAPK1/PDPK1/BDNF/PIK3CG/NGF/NTF3/ARHGDIB/PLCG2/SH2B3/NGFR/NTRK1/PIK3R5/SOS2/TRAF6/JUN/FOXO3/PIK3R3/KIDINS220/NTF4/SORT1/PIK3R1/CAMK2A/NTRK2/RPS6KA1/RPS6KA5/RAP1A/GAB1/SHC3/RPS6KA2/NTRK3/MAP3K3/MAPK10

## Sheet: TXNRD1
	ID	Description	setSize	enrichmentScore	NES	pvalue	p.adjust	qvalue	rank	leading_edge	core_enrichment
KEGG_CELL_CYCLE	KEGG_CELL_CYCLE	KEGG_CELL_CYCLE	124	0.645578	3.01596	1.01179e-21	1.88192e-19	1.03309e-19	2145	tags=48%, list=11%, signal=43%	CCNA2/MAD2L1/CCNB1/BUB1B/ORC1/PLK1/CCNB2/BUB1/ESPL1/YWHAG/CDK1/CDC6/TTK/ANAPC7/BUB3/ANAPC5/CDC25A/CDC25C/YWHAZ/CDC20/CHEK1/MCM4/DBF4/CDC45/ORC6/YWHAQ/MCM6/CDK2/ORC5/MCM2/PCNA/ORC2/CDC7/E2F2/PKMYT1/MYC/CCNE1/ANAPC1/PTTG1/CDC27/E2F3/CDK4/PRKDC/RAD21/SMC3/E2F1/HDAC2/TFDP1/CCNE2/MCM7/CDK7/SFN/ATR/SKP2/RBL1/E2F5/ORC4/MCM3/ANAPC11/CHEK2
KEGG_SPLICEOSOME	KEGG_SPLICEOSOME	KEGG_SPLICEOSOME	126	0.573344	2.68567	1.42987e-15	1.32978e-13	7.29986e-14	3726	tags=56%, list=19%, signal=45%	EIF4A3/HNRNPC/SRSF9/PRPF40A/SNRPA1/PRPF4/SNRPF/SMNDC1/SNRPD1/SNRPG/MAGOHB/HNRNPK/ALYREF/TRA2B/PPIL1/NCBP1/SF3B6/DDX23/HSPA8/U2SURP/SNRPE/SNRNP27/HSPA1B/PUF60/THOC3/SRSF1/EFTUD2/SNRPB/NCBP2/SNRPC/USP39/DHX15/LSM4/PLRG1/WBP11/TCERG1/HNRNPU/HSPA1A/BUD31/SNRNP40/SNRNP200/LSM2/DDX46/PRPF19/CDC5L/LSM3/HNRNPA3/SF3B4/SRSF2/SNRPD2/HNRNPA1/U2AF2/SF3B3/SRSF3/RBM17/DHX8/PHF5A/SNRPA/TXNL4A/LSM5/SF3B2/RBMX/MAG…
KEGG_PROTEASOME	KEGG_PROTEASOME	KEGG_PROTEASOME	44	0.778827	3.06128	3.24086e-15	2.00933e-13	1.10303e-13	3221	tags=77%, list=17%, signal=65%	PSMD14/PSMD1/PSMD7/PSMD11/POMP/PSMA4/PSME3/PSMD2/PSMD12/PSME4/PSMA5/PSMA3/PSMB7/PSMD3/PSMB5/PSMB6/PSMD4/PSMC2/PSMB2/PSMC6/PSMB3/PSMC4/PSMB4/PSMA7/PSMD8/PSMC1/IFNG/PSMA1/SEM1/PSMB1/PSMC5/PSMD6/PSMA6/PSME2
KEGG_OXIDATIVE_PHOSPHORYLATION	KEGG_OXIDATIVE_PHOSPHORYLATION	KEGG_OXIDATIVE_PHOSPHORYLATION	116	0.531115	2.45955	2.88169e-11	1.33999e-09	7.35589e-10	3643	tags=45%, list=19%, signal=37%	ATP5F1B/NDUFS1/ATP5MC3/NDUFB3/NDUFB4/CYC1/COX15/COX17/COX5A/ATP6V1C1/COX7A2L/ATP6V1A/COX6A1/SDHC/NDUFS2/UQCRFS1/ATP5F1C/NDUFA8/NDUFA10/NDUFB5/ATP6V1E2/COX10/NDUFAB1/SDHB/UQCRH/COX7A2/ATP5MC2/UQCRC2/ATP5PD/ATP6V0A2/NDUFA9/ATP5MC1/UQCRC1/ATP5F1A/COX7B2/COX5B/COX6C/ATP5PB/ATP5MF/COX6B1/ATP6V1H/NDUFB9/COX7B/NDUFS6/UQCRQ/PPA2/ATP6V1G1/COX8A/NDUFB6/PPA1/SDHD/NDUFC1
KEGG_PARKINSONS_DISEASE	KEGG_PARKINSONS_DISEASE	KEGG_PARKINSONS_DISEASE	113	0.53229	2.4565	7.01187e-11	2.60842e-09	1.4319e-09	3643	tags=45%, list=19%, signal=37%	UCHL1/ATP5F1B/NDUFS1/VDAC2/ATP5MC3/VDAC1/NDUFB3/NDUFB4/CYC1/VDAC3/CYCS/PPID/COX5A/COX7A2L/COX6A1/SDHC/NDUFS2/UQCRFS1/ATP5F1C/NDUFA8/UBE2G1/NDUFA10/NDUFB5/NDUFAB1/SDHB/UQCRH/COX7A2/ATP5MC2/UQCRC2/ATP5PD/CASP3/NDUFA9/ATP5MC1/UQCRC1/ATP5F1A/COX7B2/COX5B/COX6C/ATP5PB/COX6B1/NDUFB9/COX7B/NDUFS6/UQCRQ/SLC25A5/APAF1/COX8A/NDUFB6/GPR37/SDHD/NDUFC1
KEGG_HUNTINGTONS_DISEASE	KEGG_HUNTINGTONS_DISEASE	KEGG_HUNTINGTONS_DISEASE	172	0.458106	2.25284	1.19145e-10	3.6935e-09	2.02756e-09	3332	tags=37%, list=17%, signal=31%	ATP5F1B/NDUFS1/VDAC2/ATP5MC3/VDAC1/NDUFB3/NDUFB4/CYC1/TFAM/VDAC3/CYCS/PPID/COX5A/COX7A2L/COX6A1/POLR2B/SDHC/DCTN2/NDUFS2/SOD2/CLTC/SOD1/POLR2K/UQCRFS1/ATP5F1C/NDUFA8/HDAC2/POLR2H/NDUFA10/NDUFB5/NDUFAB1/SDHB/UQCRH/COX7A2/ATP5MC2/UQCRC2/ATP5PD/POLR2D/CASP3/NDUFA9/ATP5MC1/UQCRC1/SP1/ATP5F1A/PLCB1/COX7B2/COX5B/COX6C/ATP5PB/COX6B1/AP2S1/NDUFB9/COX7B/NDUFS6/UQCRQ/AP2M1/SLC25A5/APAF1/COX8A/AP2A1/CASP8/N…
KEGG_DNA_REPLICATION	KEGG_DNA_REPLICATION	KEGG_DNA_REPLICATION	36	0.738051	2.76951	3.9091e-10	1.0387e-08	5.70199e-09	4068	tags=83%, list=21%, signal=66%	RFC3/DNA2/RFC5/PRIM1/MCM4/RFC4/MCM6/MCM2/POLE2/PCNA/PRIM2/FEN1/SSBP1/MCM7/POLE/POLE3/POLD3/RFC2/MCM3/RNASEH2A/POLE4/MCM5/RPA3/RPA1/LIG1/RNASEH1/POLD2/POLA2/RFC1/POLD1
KEGG_RNA_DEGRADATION	KEGG_RNA_DEGRADATION	KEGG_RNA_DEGRADATION	57	0.634396	2.57834	1.16016e-09	2.69737e-08	1.48073e-08	3370	tags=53%, list=17%, signal=44%	HSPD1/PNPT1/CNOT9/HSPA9/EXOSC2/LSM1/PATL1/CNOT2/EXOSC3/PAPOLA/LSM4/ENO1/EXOSC1/CNOT10/C1D/EXOSC8/EXOSC5/EXOSC9/CNOT7/XRN2/LSM2/LSM3/ZCCHC7/CNOT1/EDC3/MTREX/LSM5/EXOSC4/PAPOLG/DIS3
KEGG_AMINOACYL_TRNA_BIOSYNTHESIS	KEGG_AMINOACYL_TRNA_BIOSYNTHESIS	KEGG_AMINOACYL_TRNA_BIOSYNTHESIS	41	0.695253	2.68003	1.32359e-09	2.73541e-08	1.50161e-08	4358	tags=68%, list=23%, signal=53%	DARS2/IARS1/MARS1/DARS1/YARS2/TARS1/MARS2/RARS1/FARSB/IARS2/EPRS1/NARS1/GARS1/LARS2/VARS1/KARS1/AARS1/CARS1/YARS1/PARS2/TARS2/WARS1/EARS2/NARS2/SARS2/HARS2/FARSA/PSTK
KEGG_UBIQUITIN_MEDIATED_PROTEOLYSIS	KEGG_UBIQUITIN_MEDIATED_PROTEOLYSIS	KEGG_UBIQUITIN_MEDIATED_PROTEOLYSIS	133	0.470218	2.21552	6.7121e-09	1.24845e-07	6.85341e-08	4125	tags=47%, list=21%, signal=37%	UBE2N/UBE2K/ANAPC7/ANAPC5/CDC20/CUL2/BRCA1/UBE2C/TRIM37/UBE2D1/UBA2/ELOC/UBE2S/UBA6/ANAPC1/CDC27/UBE2E1/UBE2R2/COP1/TRIP12/UBE2G1/UBE2F/UBE3C/HERC4/RNF7/CBLC/SKP2/UBE3B/UBE2M/ANAPC11/FANCL/HUWE1/UBA3/CUL4A/ITCH/UBE2A/UBE2D3/SAE1/PRPF19/UBE3A/CUL3/UBE2Z/UBE2E3/WWP1/UBE2D2/CUL4B/UBE2Q1/CDC26/KEAP1/UBR5/ANAPC13/SKP1/BIRC2/DDB1/BIRC3/UBE2Q2/MDM2/SMURF1/CUL1/UBE2O/BIRC6/UBE4A
KEGG_PYRIMIDINE_METABOLISM	KEGG_PYRIMIDINE_METABOLISM	KEGG_PYRIMIDINE_METABOLISM	96	0.515849	2.30791	1.51405e-08	2.56012e-07	1.40539e-07	4068	tags=53%, list=21%, signal=42%	RRM2/UMPS/DTYMK/PRIM1/PNPT1/TK1/POLE2/PRIM2/CTPS1/NME1/POLR3G/TYMS/POLR2B/RRM1/DCK/UCK2/POLR2K/POLR1B/POLR3B/POLR2H/PNP/POLR1A/POLE/POLE3/POLR3A/POLR2D/POLD3/ENTPD8/DUT/CAD/POLR3D/POLE4/NT5C/NT5C3A/NUDT2/NME4/TYMP/POLR3K/POLR3C/NME2/CDA/POLR1C/POLR2J/ENTPD4/NT5C2/CANT1/POLD2/POLR2A/POLA2/POLR1D/POLD1
KEGG_CELL_ADHESION_MOLECULES_CAMS	KEGG_CELL_ADHESION_MOLECULES_CAMS	KEGG_CELL_ADHESION_MOLECULES_CAMS	112	-0.489343	-2.19314	5.94505e-08	9.21483e-07	5.05851e-07	4982	tags=46%, list=26%, signal=35%	CD6/SIGLEC1/ITGA4/ICOSLG/JAM3/MADCAM1/ITGAM/CD40/PTPRM/CLDN15/NRXN1/NLGN2/ITGB2/ITGAL/CD4/NFASC/CLDN11/OCLN/NCAM1/CLDN5/PECAM1/NCAM2/MAG/SDC4/CLDN18/CDH5/ICAM2/SDC3/SELP/ICAM1/ITGB8/CD22/CD40LG/SPN/SELPLG/CADM3/CLDN16/SDC1/CD34/NECTIN3/CLDN2/NRXN2/NRXN3/CADM1/JAM2/CDH4/NEGR1/CLDN9/ITGA9/ESAM/ITGA8/SDC2
KEGG_VASCULAR_SMOOTH_MUSCLE_CONTRACTION	KEGG_VASCULAR_SMOOTH_MUSCLE_CONTRACTION	KEGG_VASCULAR_SMOOTH_MUSCLE_CONTRACTION	114	-0.474966	-2.13465	7.04948e-08	1.00862e-06	5.53684e-07	3849	tags=44%, list=20%, signal=35%	ADCY6/PLA2G2C/CALCRL/ITPR3/PRKCD/CALM1/GNAQ/ARHGEF1/ADORA2A/CYP4A11/ADCY8/AGTR1/KCNMB1/ADRA1D/ARAF/CACNA1D/MYLK/CACNA1F/PLCB2/RAMP3/CYP4A22/ADCY4/GUCY1A2/PRKCH/PPP1R14A/IRAG1/ADCY5/PRKG1/GUCY1B1/PPP1R12B/CACNA1C/EDNRA/PRKACA/PLA2G3/ADCY2/ACTG2/NPR2/PLA2G5/GNA11/RAMP2/NPR1/PTGIR/ADRA1B/ADRA1A/PRKCE/GUCY1A1/MYL9/PLA2G1B/MYH11/ADCY9
KEGG_ALZHEIMERS_DISEASE	KEGG_ALZHEIMERS_DISEASE	KEGG_ALZHEIMERS_DISEASE	157	0.427713	2.06359	1.11378e-07	1.47974e-06	8.12307e-07	3928	tags=39%, list=20%, signal=32%	ATP2A2/ATP5F1B/NDUFS1/GAPDH/ATP5MC3/PPP3R1/NDUFB3/NDUFB4/CYC1/CYCS/COX5A/COX7A2L/COX6A1/SDHC/NDUFS2/IDE/UQCRFS1/TNFRSF1A/ADAM17/ATP5F1C/NDUFA8/NDUFA10/NDUFB5/NDUFAB1/SDHB/UQCRH/COX7A2/ATP5MC2/UQCRC2/ATP5PD/CASP3/NDUFA9/ATP5MC1/UQCRC1/ATP5F1A/PLCB1/COX7B2/COX5B/COX6C/NAE1/ATP5PB/ADAM10/COX6B1/NDUFB9/COX7B/NDUFS6/ATF6/ATP2A1/UQCRQ/NCSTN/HSD17B10/APAF1/COX8A/CASP8/NDUFB6/GRIN2D/SDHD/NDUFC1/CALML3/CD…
KEGG_NEUROACTIVE_LIGAND_RECEPTOR_INTERACTION	KEGG_NEUROACTIVE_LIGAND_RECEPTOR_INTERACTION	KEGG_NEUROACTIVE_LIGAND_RECEPTOR_INTERACTION	272	-0.36256	-1.82872	2.20623e-07	2.73573e-06	1.50179e-06	6166	tags=44%, list=32%, signal=30%	CHRNA1/P2RY2/LTB4R2/GRIN2C/ADRA2B/CHRND/PTGDR/HRH4/HTR1F/GRM5/P2RX7/CRHR2/LTB4R/CNR2/TACR2/GHRHR/HTR2A/DRD4/SSTR1/GRM2/CHRNB1/GRM7/F2R/ADORA3/AGTR2/CHRNE/NMUR2/APLNR/TBXA2R/GABRP/TSPO/THRB/LHCGR/OPRL1/NPY1R/P2RY13/HTR2B/GABRB2/CHRNA4/DRD5/P2RY8/CHRM2/P2RY11/OPRK1/CHRNB3/GRM3/PLG/ADRB3/MC2R/PTGER3/NMBR/NMUR1/CHRM1/GABBR1/S1PR1/CHRNA10/GRIN3B/P2RX3/CALCRL/GLRB/TSHB/P2RX6/ADCYAP1R1/TACR1/P2RY14/HCRT…
KEGG_NUCLEOTIDE_EXCISION_REPAIR	KEGG_NUCLEOTIDE_EXCISION_REPAIR	KEGG_NUCLEOTIDE_EXCISION_REPAIR	44	0.612538	2.40766	7.03465e-07	8.17779e-06	4.48922e-06	4068	tags=59%, list=21%, signal=47%	RAD23B/RFC3/RFC5/RFC4/GTF2H3/POLE2/PCNA/POLE/POLE3/CDK7/POLD3/ERCC3/RFC2/CUL4A/POLE4/GTF2H1/RPA3/RPA1/LIG1/CUL4B/MNAT1/DDB1/RAD23A/POLD2/RFC1/POLD1
KEGG_OOCYTE_MEIOSIS	KEGG_OOCYTE_MEIOSIS	KEGG_OOCYTE_MEIOSIS	112	0.450555	2.07705	1.1982e-06	1.31097e-05	7.19663e-06	1570	tags=27%, list=8%, signal=25%	PPP1CC/MAD2L1/CCNB1/SGO1/PLK1/CCNB2/BUB1/ESPL1/YWHAG/CDK1/AURKA/ANAPC7/ANAPC5/CDC25C/PPP3R1/YWHAZ/CDC20/YWHAQ/FBXO5/CDK2/PKMYT1/CCNE1/ANAPC1/PTTG1/CDC27/SMC3/CCNE2/MAP2K1/PPP2CA/FBXO43
KEGG_MISMATCH_REPAIR	KEGG_MISMATCH_REPAIR	KEGG_MISMATCH_REPAIR	23	0.729696	2.43063	1.27651e-06	1.31906e-05	7.24099e-06	4188	tags=78%, list=22%, signal=61%	EXO1/RFC3/RFC5/RFC4/PCNA/MSH2/SSBP1/MSH6/POLD3/RFC2/RPA3/RPA1/LIG1/POLD2/RFC1/PMS2/POLD1/MLH1
KEGG_HOMOLOGOUS_RECOMBINATION	KEGG_HOMOLOGOUS_RECOMBINATION	KEGG_HOMOLOGOUS_RECOMBINATION	28	0.680119	2.37623	1.91426e-06	1.87396e-05	1.02872e-05	4860	tags=75%, list=25%, signal=56%	BLM/RAD51/RAD54L/EME1/XRCC2/BRCA2/RAD54B/SSBP1/NBN/POLD3/SEM1/RAD51C/RPA3/RPA1/POLD2/POLD1/RAD50/MRE11/TOP3A/RAD52/RAD51D
KEGG_HEMATOPOIETIC_CELL_LINEAGE	KEGG_HEMATOPOIETIC_CELL_LINEAGE	KEGG_HEMATOPOIETIC_CELL_LINEAGE	81	-0.476408	-2.03073	5.81449e-06	5.15279e-05	2.82864e-05	5560	tags=53%, list=29%, signal=38%	IL7/ITGA2B/ITGA3/IL7R/CD5/ITGA4/CD55/ITGAM/GP1BA/IL4R/CD1D/GP9/CD36/ITGB3/CD44/ITGA1/TPO/FCER2/MME/IL4/CD33/FLT3/CD4/CSF2/IL6R/GP5/FLT3LG/CSF3R/CSF1/IL3RA/CD22/EPOR/CD1B/CD1A/CD34/ANPEP/CD37/CD59/IL5RA/IL1R1/CD1E/CD1C/IL11RA
KEGG_BASAL_CELL_CARCINOMA	KEGG_BASAL_CELL_CARCINOMA	KEGG_BASAL_CELL_CARCINOMA	55	-0.536762	-2.10812	5.81767e-06	5.15279e-05	2.82864e-05	5292	tags=53%, list=27%, signal=38%	APC/BMP2/LEF1/SMO/FZD9/WNT2/WNT5B/AXIN2/WNT4/WNT10A/SUFU/TCF7L2/BMP4/GLI1/WNT7A/WNT5A/PTCH2/FZD4/WNT3A/TCF7L1/GLI3/FZD2/WNT11/PTCH1/SHH/WNT2B/HHIP/FZD1/FZD8
KEGG_CITRATE_CYCLE_TCA_CYCLE	KEGG_CITRATE_CYCLE_TCA_CYCLE	KEGG_CITRATE_CYCLE_TCA_CYCLE	30	0.653028	2.30015	1.01208e-05	8.53451e-05	4.68504e-05	3834	tags=60%, list=20%, signal=48%	IDH1/DLD/CS/DLAT/MDH1/SDHC/FH/ACLY/MDH2/SDHB/SUCLA2/SUCLG2/PDHB/SUCLG1/IDH3A/SDHD/IDH2/PDHA2
KEGG_PROTEIN_EXPORT	KEGG_PROTEIN_EXPORT	KEGG_PROTEIN_EXPORT	23	0.695543	2.31686	1.08316e-05	8.53451e-05	4.68504e-05	3997	tags=70%, list=21%, signal=55%	SRP72/SRPRB/SEC61A1/SRP9/SEC61B/SPCS1/SPCS3/SRP54/SRP68/SEC61G/SPCS2/HSPA5/SEC61A2/SRPRA/SEC11A/IMMP2L
KEGG_ASCORBATE_AND_ALDARATE_METABOLISM	KEGG_ASCORBATE_AND_ALDARATE_METABOLISM	KEGG_ASCORBATE_AND_ALDARATE_METABOLISM	25	0.675442	2.3096	1.10123e-05	8.53451e-05	4.68504e-05	1453	tags=32%, list=8%, signal=30%	UGDH/UGT1A4/UGT1A3/UGT1A7/UGT1A6/UGT1A1/ALDH1B1/UGT1A5
KEGG_LEUKOCYTE_TRANSENDOTHELIAL_MIGRATION	KEGG_LEUKOCYTE_TRANSENDOTHELIAL_MIGRATION	KEGG_LEUKOCYTE_TRANSENDOTHELIAL_MIGRATION	115	-0.411367	-1.84588	2.05021e-05	0.000152535	8.37348e-05	6037	tags=50%, list=31%, signal=34%	CLDN1/NCF2/SIPA1/CTNNA3/CLDN3/NCF1/F11R/EZR/TXK/CLDN23/ACTB/PRKCB/ITGA4/MAPK11/NOX1/JAM3/ITGAM/RAPGEF4/CTNNA2/PIK3CG/CLDN15/RAC2/PIK3R5/PLCG2/MMP2/VAV1/MYLPF/ITGB2/ITGAL/MSN/CLDN11/PIK3CD/OCLN/AFDN/CLDN5/PECAM1/CXCL12/CTNND1/RAP1A/CLDN18/CDH5/ICAM1/NCF4/GNAI2/CLDN16/PLCG1/CLDN2/PTK2B/PIK3R3/PIK3R1/JAM2/MYL9/ACTN2/CLDN9/RAPGEF3/ESAM/RASSF5
KEGG_PENTOSE_AND_GLUCURONATE_INTERCONVERSIONS	KEGG_PENTOSE_AND_GLUCURONATE_INTERCONVERSIONS	KEGG_PENTOSE_AND_GLUCURONATE_INTERCONVERSIONS	28	0.639855	2.23555	2.43309e-05	0.000174059	9.55505e-05	1630	tags=39%, list=8%, signal=36%	UGDH/RPE/UGP2/UGT1A4/UGT1A3/UGT1A7/UGT1A6/UGT1A1/RPEL1/UGT1A5/AKR1B1
KEGG_DILATED_CARDIOMYOPATHY	KEGG_DILATED_CARDIOMYOPATHY	KEGG_DILATED_CARDIOMYOPATHY	90	-0.449696	-1.95569	3.81604e-05	0.000262882	0.00014431	6437	tags=58%, list=33%, signal=39%	PLN/ITGA2/SGCB/CACNG1/TNF/IGF1/CACNG4/CACNB3/CACNA2D4/ITGA2B/ITGA3/TPM2/ACTB/ADCY1/ITGA4/TTN/TGFB3/CACNG6/ITGB3/ITGA1/ADCY6/TPM1/ITGA7/CACNB4/MYL3/ADCY8/CACNA1D/CACNA1F/RYR2/ITGB8/ADCY4/ADCY5/LAMA2/CACNA1C/PRKACA/DMD/ADCY2/SGCD/SGCG/ADRB1/TGFB1/TGFB2/TNNC1/CACNA2D3/CACNA2D2/DES/ITGA10/ITGA9/ITGA8/CACNB1/SGCA/ADCY9
KEGG_PENTOSE_PHOSPHATE_PATHWAY	KEGG_PENTOSE_PHOSPHATE_PATHWAY	KEGG_PENTOSE_PHOSPHATE_PATHWAY	27	0.634365	2.20907	5.21321e-05	0.000346306	0.000190106	1407	tags=41%, list=7%, signal=38%	PGD/G6PD/TALDO1/RPE/DERA/PFKP/ALDOA/TKT/GPI/RPEL1/PGM2
KEGG_MELANOGENESIS	KEGG_MELANOGENESIS	KEGG_MELANOGENESIS	101	-0.414888	-1.82521	6.26907e-05	0.000392786	0.000215621	5127	tags=42%, list=27%, signal=31%	LEF1/PRKCB/ADCY1/EDN1/FZD9/CREBBP/WNT2/MAPK3/WNT5B/WNT4/WNT10A/ADCY6/DCT/POMC/MITF/CALM1/GNAQ/GNAO1/TCF7L2/CAMK2B/ADCY8/WNT7A/WNT5A/EDNRB/PLCB2/CAMK2A/FZD4/ADCY4/WNT3A/ADCY5/CREB3L1/TCF7L1/FZD2/GNAI2/PRKACA/ADCY2/TYRP1/WNT11/WNT2B/FZD1/FZD8/ADCY9
KEGG_CALCIUM_SIGNALING_PATHWAY	KEGG_CALCIUM_SIGNALING_PATHWAY	KEGG_CALCIUM_SIGNALING_PATHWAY	177	-0.362961	-1.7169	6.33525e-05	0.000392786	0.000215621	6137	tags=50%, list=32%, signal=34%	PPP3R2/LTB4R2/GRIN2C/GRM5/ERBB2/P2RX7/SPHK2/CALML6/TACR2/HTR2A/CACNA1H/PLCB4/F2R/PLCD4/TBXA2R/MYLK3/PRKCB/LHCGR/ADCY1/PPP3CC/PHKA2/HTR2B/CAMK4/PDGFRA/DRD5/CHRM2/ATP2B2/ADRB3/NOS1/PTGER3/TNNC2/CHRM1/P2RX3/ITPR3/RYR1/PLCG2/PDGFRB/PDE1C/CALM1/ATP2B3/P2RX6/TACR1/GNAQ/ADORA2A/PTGER1/HTR4/SLC25A4/CAMK2B/ADCY8/AGTR1/CACNA1G/P2RX1/ADRA1D/CACNA1D/EDNRB/MYLK/CACNA1F/PLCB2/CAMK2A/RYR2/ADCY4/GNA14/P2RX2/PLCD…
KEGG_BASE_EXCISION_REPAIR	KEGG_BASE_EXCISION_REPAIR	KEGG_BASE_EXCISION_REPAIR	33	0.5815	2.10628	6.90982e-05	0.000414589	0.00022759	4483	tags=61%, list=23%, signal=47%	NEIL3/TDG/UNG/POLE2/PCNA/FEN1/SMUG1/POLE/PARP1/POLE3/POLD3/MBD4/POLE4/LIG3/LIG1/POLD2/POLD1/APEX1/POLB/HMGB1
KEGG_FOCAL_ADHESION	KEGG_FOCAL_ADHESION	KEGG_FOCAL_ADHESION	199	-0.348695	-1.69016	8.42732e-05	0.000489838	0.000268898	5303	tags=40%, list=27%, signal=29%	ITGA3/TNC/CCND3/TLN1/ACTB/MYLK3/PRKCB/SOS2/ITGA4/COL6A2/CCND1/DOCK1/MAPK3/PDGFRA/ZYX/PIK3CG/PDGFD/COL11A2/LAMA4/FLT4/ITGB3/ITGA1/RAC2/PIK3R5/CAPN2/FLNB/PDGFC/PAK5/PDGFRB/SHC2/ITGA7/VAV1/MYLPF/BCL2/VEGFB/BAD/PIK3CD/HGF/TNR/RAP1A/SHC4/AKT1/PDPK1/CCND2/TLN2/MYLK/VWF/FLNA/PARVG/ITGB8/COL6A6/LAMA2/ILK/CHAD/KDR/VEGFD/CAV3/COL4A6/PARVA/PIP5K1C/FYN/PIK3R3/EGFR/PIK3R1/PDGFA/TNXB/COL4A4/MYL9/ACTN2/THBS4/TN…
KEGG_GLYCOLYSIS_GLUCONEOGENESIS	KEGG_GLYCOLYSIS_GLUCONEOGENESIS	KEGG_GLYCOLYSIS_GLUCONEOGENESIS	61	0.465719	1.9327	9.34131e-05	0.00052651	0.00028903	2910	tags=34%, list=15%, signal=29%	GAPDH/TPI1/PFKP/PGAM1/ALDOA/DLD/GPI/DLAT/LDHA/PKM/PGK1/ALDH1B1/ALDH3B2/PGM2/LDHB/ENO1/PGAM4/ALDH3A1/PFKM/PGK2/PDHB
KEGG_GLUTATHIONE_METABOLISM	KEGG_GLUTATHIONE_METABOLISM	KEGG_GLUTATHIONE_METABOLISM	48	0.508284	2.03192	0.000100419	0.000534472	0.0002934	1360	tags=27%, list=7%, signal=25%	GCLM/GSR/GCLC/PGD/IDH1/G6PD/RRM2/GPX2/MGST1/RRM1/SMS/ODC1/GSTP1
KEGG_MAPK_SIGNALING_PATHWAY	KEGG_MAPK_SIGNALING_PATHWAY	KEGG_MAPK_SIGNALING_PATHWAY	266	-0.316736	-1.59372	0.000100573	0.000534472	0.0002934	4985	tags=37%, list=26%, signal=28%	RAPGEF2/PRKCB/SOS2/MAP3K4/HSPA2/MAPK11/MAP3K12/MAP4K2/MAPKAPK3/PPP3CC/MAPK7/PLA2G6/TGFB3/DUSP10/FGF13/MAPK3/PDGFRA/ARRB1/MAP4K1/FGF7/CACNG6/BDNF/MAPK8IP3/FGF22/MAP3K5/DUSP1/RASGRF2/FGF2/NTRK1/RAC2/FLNB/GADD45B/PTPN5/PLA2G2C/FGF17/MRAS/PDGFRB/CACNB4/FGF1/ARRB2/FGF9/FGFR1/FGF20/NGF/MAP3K1/TAB1/NTF4/CACNA1G/IKBKB/NTF3/RAP1A/NFATC2/RRAS/NTRK2/AKT1/DUSP8/MAPK8IP1/TRAF6/CACNA1D/CACNA1F/RRAS2/MKNK2/FLNA…
KEGG_SYSTEMIC_LUPUS_ERYTHEMATOSUS	KEGG_SYSTEMIC_LUPUS_ERYTHEMATOSUS	KEGG_SYSTEMIC_LUPUS_ERYTHEMATOSUS	117	0.388329	1.8022	0.000207154	0.0010703	0.000587542	4660	tags=50%, list=24%, signal=38%	H2AZ1/SSB/SNRPD1/H3C2/H2BC4/SNRPB/H2AX/H2BC17/IFNG/H2BC12/H2AC13/H4C8/H3C10/H2BC11/H2AC21/H2BC7/H2BC13/H2BC5/H2BC15/H4C9/H2BC9/H4C1/H2AC19/H2BC14/MACROH2A1/H2BC8/H3Y1/H2BC3/H4C14/H3C7/H3C8/H3C12/H2AC8/H4C2/H2AC12/H2AC11/H4C3/RO60/H2AC14/H2BC18/H4C15/H2AC16/H3C14/C8G/H4C5/H3C11/H2AC6/H4C12/H2BC21/H2AC18/C1S/H3C15/H3C1/H2AC4/H4C13/C9/H2AC17/H2AW
KEGG_PORPHYRIN_AND_CHLOROPHYLL_METABOLISM	KEGG_PORPHYRIN_AND_CHLOROPHYLL_METABOLISM	KEGG_PORPHYRIN_AND_CHLOROPHYLL_METABOLISM	41	0.526971	2.03134	0.000244042	0.00122681	0.00067346	2970	tags=41%, list=15%, signal=35%	FECH/COX15/EPRS1/UGT1A4/UGT1A3/UGT1A7/HMBS/UGT1A6/HCCS/UGT1A1/COX10/UGT1A5/FTH1/BLVRB/CPOX/UROS/UGT1A9
KEGG_PURINE_METABOLISM	KEGG_PURINE_METABOLISM	KEGG_PURINE_METABOLISM	158	0.352134	1.70161	0.000286422	0.00140196	0.000769611	4068	tags=41%, list=21%, signal=32%	RRM2/PAICS/ATIC/PRIM1/PNPT1/PPAT/GMPS/GART/POLE2/PRIM2/NME1/PKM/POLR3G/POLR2B/RRM1/NUDT5/DCK/POLR2K/POLR1B/ADA/POLR3B/POLR2H/PNP/POLR1A/POLE/POLE3/POLR3A/AK4/POLR2D/POLD3/ENTPD8/HPRT1/POLR3D/ADSS1/POLE4/DGUOK/NT5C/NT5C3A/NUDT2/PDE6D/NME4/POLR3K/PDE10A/ADSS2/POLR3C/NME2/PRPS2/POLR1C/APRT/POLR2J/ENTPD4/NT5C2/CANT1/GDA/ADCY10/POLD2/POLR2A/IMPDH2/POLA2/PRUNE1/PKLR/ENPP1/POLR1D/POLD1
KEGG_HEDGEHOG_SIGNALING_PATHWAY	KEGG_HEDGEHOG_SIGNALING_PATHWAY	KEGG_HEDGEHOG_SIGNALING_PATHWAY	56	-0.473641	-1.86461	0.000301423	0.00143756	0.000789151	4875	tags=43%, list=25%, signal=32%	SMO/WNT2/WNT5B/GAS1/WNT4/WNT10A/BMP7/DHH/SUFU/BMP4/GLI1/WNT7A/WNT5A/IHH/PTCH2/WNT3A/GLI3/PRKACA/WNT11/BMP5/PTCH1/SHH/WNT2B/HHIP
KEGG_ECM_RECEPTOR_INTERACTION	KEGG_ECM_RECEPTOR_INTERACTION	KEGG_ECM_RECEPTOR_INTERACTION	83	-0.41056	-1.75837	0.000409466	0.00190402	0.00104522	5571	tags=48%, list=29%, signal=34%	THBS3/ITGA2B/ITGA3/TNC/AGRN/ITGA4/COL6A2/GP6/GP1BA/COL11A2/CD47/LAMA4/GP9/CD36/ITGB3/CD44/ITGA1/ITGA7/GP5/SV2C/TNR/SDC4/HSPG2/VWF/SDC3/ITGB8/COL6A6/LAMA2/CHAD/SDC1/COL4A6/TNXB/COL4A4/THBS4/TNN/ITGA10/LAMB2/ITGA9/ITGA8/SDC2
KEGG_CYTOKINE_CYTOKINE_RECEPTOR_INTERACTION	KEGG_CYTOKINE_CYTOKINE_RECEPTOR_INTERACTION	KEGG_CYTOKINE_CYTOKINE_RECEPTOR_INTERACTION	261	-0.305034	-1.5294	0.000431169	0.00195603	0.00107377	4532	tags=31%, list=23%, signal=24%	EDA2R/TGFB3/PDGFRA/IL4R/IL2/ACVR2A/CCR4/CD40/TNFRSF10C/PLEKHO2/FLT4/TNFRSF13B/EDAR/TPO/IL1RAP/CCL23/CCL28/PDGFC/LTB/PDGFRB/IFNAR1/IL20/CXCL16/ACVRL1/BMP7/MPL/IL17RA/IL4/CCR7/TNFSF15/VEGFB/CCR6/FLT3/CSF2/INHBB/IFNAR2/LIFR/IL20RA/IL6R/FLT3LG/CSF3R/HGF/CCL16/CXCL12/CSF1/AMHR2/NGFR/XCR1/IL10RB/TNFSF13/IL3RA/LEPR/EDA/TGFBR2/CCR9/CD40LG/EPOR/TNFRSF14/KDR/VEGFD/CCL14/TNFSF10/CCL17/IL6ST/IFNLR1/TSLP/TGFB…
KEGG_GLYOXYLATE_AND_DICARBOXYLATE_METABOLISM	KEGG_GLYOXYLATE_AND_DICARBOXYLATE_METABOLISM	KEGG_GLYOXYLATE_AND_DICARBOXYLATE_METABOLISM	15	0.705676	2.05875	0.00057786	0.0025591	0.00140482	3736	tags=67%, list=19%, signal=54%	MTHFD2/CS/MDH1/MDH2/MTHFD1L/MTHFD1/PGP/HAO1/AFMID/GRHPR
KEGG_ONE_CARBON_POOL_BY_FOLATE	KEGG_ONE_CARBON_POOL_BY_FOLATE	KEGG_ONE_CARBON_POOL_BY_FOLATE	17	0.666476	2.04133	0.000637795	0.00275883	0.00151447	2166	tags=47%, list=11%, signal=42%	MTHFD2/ATIC/GART/TYMS/SHMT2/MTHFD1L/DHFR/MTHFD1
KEGG_RNA_POLYMERASE	KEGG_RNA_POLYMERASE	KEGG_RNA_POLYMERASE	29	0.553672	1.94417	0.000677502	0.00286399	0.00157219	4398	tags=59%, list=23%, signal=45%	POLR3G/POLR2B/POLR2K/POLR1B/POLR3B/POLR2H/POLR1A/POLR3A/POLR2D/POLR3D/POLR3K/POLR3C/POLR1C/POLR2J/POLR2A/POLR1D/POLR2G
KEGG_STARCH_AND_SUCROSE_METABOLISM	KEGG_STARCH_AND_SUCROSE_METABOLISM	KEGG_STARCH_AND_SUCROSE_METABOLISM	51	0.442015	1.78618	0.0020265	0.00837619	0.00459814	1453	tags=24%, list=8%, signal=22%	UGDH/PYGL/GPI/UGP2/UGT1A4/UGT1A3/UGT1A7/GBE1/UGT1A6/UGT1A1/PGM2/UGT1A5
KEGG_GNRH_SIGNALING_PATHWAY	KEGG_GNRH_SIGNALING_PATHWAY	KEGG_GNRH_SIGNALING_PATHWAY	100	-0.371144	-1.63293	0.0021503	0.00868579	0.00476809	4961	tags=40%, list=26%, signal=30%	PRKCB/SOS2/ADCY1/MAP3K4/MAPK11/MAPK7/PLA2G6/MAPK3/ADCY6/PLA2G2C/ITPR3/PRKCD/MMP2/CALM1/HBEGF/GNAQ/PLD2/CAMK2B/MAP3K1/ADCY8/CACNA1D/CACNA1F/PLCB2/CAMK2A/ADCY4/MAP2K7/ADCY5/CACNA1C/PRKACA/PLA2G3/ADCY2/PLA2G5/GNA11/PTK2B/EGFR/PLA2G1B/JUN/MAPK10/MAP3K3/ADCY9
KEGG_AXON_GUIDANCE	KEGG_AXON_GUIDANCE	KEGG_AXON_GUIDANCE	129	-0.344876	-1.58027	0.00223593	0.00868579	0.00476809	4687	tags=36%, list=24%, signal=27%	PPP3CC/NRP1/NFATC3/ABLIM2/MAPK3/UNC5B/EPHB4/SEMA3B/RAC2/SLIT1/PAK5/SRGAP2/LRRC4C/LIMK2/DCC/ROBO3/EPHA3/CXCL12/NTN4/NFATC2/RGS3/EPHA2/SEMA6C/SEMA3G/NTN1/EFNB2/SRGAP3/SEMA4A/GNAI2/UNC5C/EFNB1/PLXNA2/EFNB3/NTNG1/FYN/PLXNB2/PLXNB1/SLIT2/NFATC1/SEMA5A/SLIT3/EPHB6/SEMA6D/EPHA4/DPYSL2/ROBO2
KEGG_HYPERTROPHIC_CARDIOMYOPATHY_HCM	KEGG_HYPERTROPHIC_CARDIOMYOPATHY_HCM	KEGG_HYPERTROPHIC_CARDIOMYOPATHY_HCM	83	-0.383322	-1.64171	0.00224149	0.00868579	0.00476809	6726	tags=55%, list=35%, signal=36%	PRKAG3/PRKAB1/ACTC1/ITGA2/SGCB/CACNG1/TNF/IGF1/CACNG4/CACNB3/CACNA2D4/ACE/ITGA2B/ITGA3/TPM2/ACTB/ITGA4/TTN/TGFB3/CACNG6/ITGB3/ITGA1/TPM1/ITGA7/CACNB4/MYL3/CACNA1D/CACNA1F/RYR2/ITGB8/LAMA2/CACNA1C/DMD/SGCD/SGCG/TGFB1/TGFB2/TNNC1/CACNA2D3/CACNA2D2/DES/ITGA10/ITGA9/ITGA8/CACNB1/SGCA
KEGG_P53_SIGNALING_PATHWAY	KEGG_P53_SIGNALING_PATHWAY	KEGG_P53_SIGNALING_PATHWAY	68	0.433588	1.83522	0.00240253	0.0091198	0.00500634	1701	tags=28%, list=9%, signal=26%	CCNB1/RRM2/CCNB2/CDK1/CHEK1/GTSE1/SERPINB5/CDK2/CYCS/CCNE1/CDK4/TP53I3/COP1/CCNE2/PERP/SFN/PMAIP1/ATR/CASP3
KEGG_BASAL_TRANSCRIPTION_FACTORS	KEGG_BASAL_TRANSCRIPTION_FACTORS	KEGG_BASAL_TRANSCRIPTION_FACTORS	35	0.499746	1.85267	0.00257463	0.00957762	0.00525766	5897	tags=66%, list=31%, signal=46%	GTF2E1/GTF2E2/GTF2H3/GTF2F2/TAF9/TAF2/GTF2A2/TAF5/TAF5L/TAF13/TAF6/GTF2H1/TAF1L/GTF2IRD1/TAF4/TBPL2/TAF7L/TBP/TBPL1/TAF4B/TAF11/GTF2A1/GTF2H2
KEGG_CYSTEINE_AND_METHIONINE_METABOLISM	KEGG_CYSTEINE_AND_METHIONINE_METABOLISM	KEGG_CYSTEINE_AND_METHIONINE_METABOLISM	34	0.497139	1.82271	0.00270733	0.00987381	0.00542026	5483	tags=65%, list=28%, signal=46%	ENOPH1/LDHA/SMS/GOT1/LDHB/GOT2/DNMT3B/AHCY/TAT/SDS/DNMT3A/SRM/MAT1A/BHMT/AMD1/IL4I1/DNMT3L/CBS/AHCYL1/MTAP/CTH/LDHAL6B
KEGG_N_GLYCAN_BIOSYNTHESIS	KEGG_N_GLYCAN_BIOSYNTHESIS	KEGG_N_GLYCAN_BIOSYNTHESIS	46	0.460576	1.82465	0.00381754	0.0136551	0.00749598	4375	tags=48%, list=23%, signal=37%	ALG10/B4GALT1/STT3B/ALG3/RPN1/ALG8/RPN2/RFT1/DOLPP1/STT3A/ALG11/B4GALT3/DPM1/ALG10B/ALG2/ALG14/GANAB/DDOST/MAN2A1/DAD1/DPAGT1/TUSC3
KEGG_AMINO_SUGAR_AND_NUCLEOTIDE_SUGAR_METABOLISM	KEGG_AMINO_SUGAR_AND_NUCLEOTIDE_SUGAR_METABOLISM	KEGG_AMINO_SUGAR_AND_NUCLEOTIDE_SUGAR_METABOLISM	44	0.455318	1.78968	0.00404016	0.0141787	0.00778343	2659	tags=34%, list=14%, signal=29%	UGDH/GNPNAT1/CMAS/GPI/UGP2/GFPT1/PGM2/UAP1/PGM3/PMM2/NANP/GMPPA/GALK2/NANS/GNPDA1
KEGG_NON_HOMOLOGOUS_END_JOINING	KEGG_NON_HOMOLOGOUS_END_JOINING	KEGG_NON_HOMOLOGOUS_END_JOINING	13	0.669074	1.87929	0.00421044	0.0145026	0.00796126	4644	tags=69%, list=24%, signal=53%	XRCC5/FEN1/PRKDC/XRCC4/XRCC6/DCLRE1C/RAD50/MRE11/DNTT
KEGG_INTESTINAL_IMMUNE_NETWORK_FOR_IGA_PRODUCTION	KEGG_INTESTINAL_IMMUNE_NETWORK_FOR_IGA_PRODUCTION	KEGG_INTESTINAL_IMMUNE_NETWORK_FOR_IGA_PRODUCTION	33	-0.473751	-1.67672	0.0049315	0.0166774	0.00915512	5089	tags=45%, list=26%, signal=34%	MAP3K14/ITGA4/ICOSLG/MADCAM1/IL2/CD40/TNFRSF13B/CCL28/IL4/CXCL12/TNFSF13/CCR9/CD40LG/TGFB1/PIGR
KEGG_NEUROTROPHIN_SIGNALING_PATHWAY	KEGG_NEUROTROPHIN_SIGNALING_PATHWAY	KEGG_NEUROTROPHIN_SIGNALING_PATHWAY	126	-0.32312	-1.47463	0.00600312	0.0199389	0.0109455	4639	tags=37%, list=24%, signal=29%	KIDINS220/MAPK7/CAMK4/MAPK3/PIK3CG/BDNF/MAP3K5/NTRK1/PIK3R5/PLCG2/PRKCD/SHC2/CALM1/BCL2/BAD/NGF/PIK3CD/CAMK2B/MAP3K1/NTF4/IKBKB/NTF3/RAP1A/SHC4/NGFR/NTRK2/AKT1/PDPK1/TRAF6/FOXO3/CAMK2A/MAP2K7/SORT1/RPS6KA5/SH2B1/PLCG1/GAB1/PIK3R3/NTRK3/PIK3R1/JUN/RPS6KA1/RPS6KA2/ARHGDIB/MAPK10/MAP3K3/SHC3
KEGG_CHEMOKINE_SIGNALING_PATHWAY	KEGG_CHEMOKINE_SIGNALING_PATHWAY	KEGG_CHEMOKINE_SIGNALING_PATHWAY	186	-0.29174	-1.39246	0.00621546	0.020282	0.0111339	5385	tags=38%, list=28%, signal=28%	PREX1/HCK/GNG12/NFKBIA/CCR2/JAK2/PPBP/CXCR2/DOCK2/PRKCB/SOS2/ADCY1/GNG8/ELMO1/MAPK3/PIK3CG/CCR4/GRK4/ARRB1/GRK3/GNGT2/RAC2/PIK3R5/ADCY6/TIAM2/CCL23/CCL28/FGR/PRKCD/SHC2/TIAM1/VAV1/CXCL16/ARRB2/CCR7/PRKCZ/CCR6/STAT5B/PIK3CD/WAS/ADCY8/CCL16/CXCL12/IKBKB/RAP1A/SHC4/XCR1/AKT1/GNG2/FOXO3/GRK5/PLCB2/ADCY4/CCR9/ADCY5/GNG11/GNAI2/PRKACA/GRK1/CCL14/ADCY2/CCL17/PTK2B/PIK3R3/PIK3R1/RASGRP2/CX3CR1/CX3CL1/ADC…
KEGG_FRUCTOSE_AND_MANNOSE_METABOLISM	KEGG_FRUCTOSE_AND_MANNOSE_METABOLISM	KEGG_FRUCTOSE_AND_MANNOSE_METABOLISM	34	0.468933	1.7193	0.007213	0.0231313	0.012698	4609	tags=50%, list=24%, signal=38%	AKR1B10/TPI1/PFKP/MTMR2/ALDOA/SORD/AKR1B1/PMM2/GMPPA/KHK/PFKM/PFKFB4/GMPPB/GMDS/MTMR7/PHPT1/HK1
KEGG_ALANINE_ASPARTATE_AND_GLUTAMATE_METABOLISM	KEGG_ALANINE_ASPARTATE_AND_GLUTAMATE_METABOLISM	KEGG_ALANINE_ASPARTATE_AND_GLUTAMATE_METABOLISM	32	0.47163	1.68933	0.00797225	0.0251329	0.0137968	3843	tags=44%, list=20%, signal=35%	PPAT/NIT2/GFPT1/GOT1/GOT2/CAD/ADSS1/CPS1/ADSS2/GLUD2/GLUD1/GPT2/IL4I1/GPT
KEGG_PROGESTERONE_MEDIATED_OOCYTE_MATURATION	KEGG_PROGESTERONE_MEDIATED_OOCYTE_MATURATION	KEGG_PROGESTERONE_MEDIATED_OOCYTE_MATURATION	85	0.358574	1.58229	0.00892572	0.0276697	0.0151894	2215	tags=26%, list=11%, signal=23%	CCNA2/MAD2L1/CCNB1/PLK1/CCNB2/BUB1/CDK1/ANAPC7/ANAPC5/CDC25A/CDC25C/CDK2/PKMYT1/ANAPC1/CDC27/KRAS/HSP90AA1/MAP2K1/HSP90AB1/ANAPC11/PIK3CB/GNAI3
KEGG_PYRUVATE_METABOLISM	KEGG_PYRUVATE_METABOLISM	KEGG_PYRUVATE_METABOLISM	40	0.447496	1.71143	0.00908821	0.0277116	0.0152124	1783	tags=28%, list=9%, signal=25%	ME1/DLD/DLAT/LDHA/PKM/MDH1/ALDH1B1/MDH2/LDHB/AKR1B1/ACAT2
KEGG_ANTIGEN_PROCESSING_AND_PRESENTATION	KEGG_ANTIGEN_PROCESSING_AND_PRESENTATION	KEGG_ANTIGEN_PROCESSING_AND_PRESENTATION	62	0.394478	1.64484	0.0101665	0.0304996	0.0167428	4792	tags=40%, list=25%, signal=30%	CTSL/PSME3/HSPA4/HSPA8/HSP90AA1/HSPA1B/KIR2DL4/CANX/HSP90AB1/HSPA1A/KLRC1/CTSB/KLRC2/TAP1/KLRC3/PDIA3/PSME2/HSPA5/KIR3DL3/KLRD1/NFYA/TAP2/IFNA8/NFYB/IFNA2
KEGG_COMPLEMENT_AND_COAGULATION_CASCADES	KEGG_COMPLEMENT_AND_COAGULATION_CASCADES	KEGG_COMPLEMENT_AND_COAGULATION_CASCADES	69	-0.355782	-1.46814	0.0112916	0.0333245	0.0182936	2250	tags=26%, list=12%, signal=23%	SERPIND1/VWF/SERPING1/CFD/C8B/C4BPA/KLKB1/MASP2/F8/PLAT/F10/CD59/C6/F11/A2M/C4A/C7/C4B
KEGG_JAK_STAT_SIGNALING_PATHWAY	KEGG_JAK_STAT_SIGNALING_PATHWAY	KEGG_JAK_STAT_SIGNALING_PATHWAY	155	-0.305996	-1.43648	0.0114665	0.0333245	0.0182936	5371	tags=34%, list=28%, signal=25%	IFNGR1/IL24/CCND3/JAK2/IL7R/SOS2/CCND1/IL2RG/CREBBP/IL4R/PIK3CG/IL2/SOCS2/PIK3R5/TPO/IFNAR1/IL20/MPL/IL4/CSF2/IFNAR2/LIFR/IL20RA/IL6R/STAT5B/PIK3CD/CSF3R/STAT5A/IL13RA2/AKT1/CCND2/TYK2/IL10RB/SPRED1/IL3RA/LEPR/EPOR/SOCS1/SPRED2/IL6ST/IFNLR1/PIK3R3/TSLP/PIK3R1/IL5RA/CISH/CNTFR/GHR/SPRY2/SPRY4/CTF1/IL11RA/SPRY1
KEGG_PPAR_SIGNALING_PATHWAY	KEGG_PPAR_SIGNALING_PATHWAY	KEGG_PPAR_SIGNALING_PATHWAY	69	-0.352814	-1.4559	0.0128055	0.0366435	0.0201155	4319	tags=38%, list=22%, signal=29%	RXRB/HMGCS2/CD36/AQP7/RXRA/OLR1/ACSL5/FABP4/ACOX2/CYP4A11/SLC27A6/SCP2/ACADL/ACAA1/LPL/PDPK1/PLIN1/CYP7A1/FABP3/CYP27A1/CYP4A22/ILK/SORBS1/RXRG/SCD5/SLC27A1
KEGG_PATHOGENIC_ESCHERICHIA_COLI_INFECTION	KEGG_PATHOGENIC_ESCHERICHIA_COLI_INFECTION	KEGG_PATHOGENIC_ESCHERICHIA_COLI_INFECTION	55	0.389182	1.57994	0.0130482	0.0367723	0.0201863	3648	tags=35%, list=19%, signal=28%	TUBA1C/YWHAZ/ARPC3/YWHAQ/TUBA1B/NCL/TUBB3/NCK1/ARPC1A/TUBA4A/ITGB1/CTTN/KRT18/ARPC5L/ACTG1/ARPC5/TUBB/ARPC2/TUBB4A
KEGG_ARRHYTHMOGENIC_RIGHT_VENTRICULAR_CARDIOMYOPATHY_ARVC	KEGG_ARRHYTHMOGENIC_RIGHT_VENTRICULAR_CARDIOMYOPATHY_ARVC	KEGG_ARRHYTHMOGENIC_RIGHT_VENTRICULAR_CARDIOMYOPATHY_ARVC	74	-0.369218	-1.55002	0.0141116	0.0389179	0.0213641	6243	tags=51%, list=32%, signal=35%	SGCB/CACNG1/CTNNA3/CACNG4/CACNB3/CACNA2D4/ITGA2B/ITGA3/LEF1/ACTB/ITGA4/GJA1/CTNNA2/CACNG6/ITGB3/ITGA1/ITGA7/CACNB4/TCF7L2/CACNA1D/CACNA1F/RYR2/ITGB8/LAMA2/TCF7L1/CACNA1C/DMD/SGCD/SGCG/CACNA2D3/ACTN2/CACNA2D2/DES/ITGA10/ITGA9/ITGA8/CACNB1/SGCA
KEGG_VALINE_LEUCINE_AND_ISOLEUCINE_BIOSYNTHESIS	KEGG_VALINE_LEUCINE_AND_ISOLEUCINE_BIOSYNTHESIS	KEGG_VALINE_LEUCINE_AND_ISOLEUCINE_BIOSYNTHESIS	11	0.646364	1.71828	0.0142281	0.0389179	0.0213641	3834	tags=55%, list=20%, signal=44%	IARS1/IARS2/LARS2/VARS1/PDHB/PDHA2
KEGG_REGULATION_OF_AUTOPHAGY	KEGG_REGULATION_OF_AUTOPHAGY	KEGG_REGULATION_OF_AUTOPHAGY	35	0.441512	1.63678	0.0177941	0.0479668	0.0263315	4928	tags=40%, list=26%, signal=30%	ATG3/PRKAA2/IFNG/ATG5/ULK1/PIK3R4/GABARAPL1/ATG12/ATG7/INS/BECN1/IFNA8/IFNA2/BECN2
KEGG_ASTHMA	KEGG_ASTHMA	KEGG_ASTHMA	16	-0.560454	-1.6385	0.0215061	0.0571447	0.0313698	4255	tags=44%, list=22%, signal=34%	CD40/IL4/PRG2/CD40LG/EPX/MS4A2/FCER1A
KEGG_TERPENOID_BACKBONE_BIOSYNTHESIS	KEGG_TERPENOID_BACKBONE_BIOSYNTHESIS	KEGG_TERPENOID_BACKBONE_BIOSYNTHESIS	15	0.565174	1.64885	0.022307	0.0577882	0.031723	3153	tags=40%, list=16%, signal=33%	PDSS1/FDPS/ACAT2/IDI2/IDI1/HMGCR
KEGG_METABOLISM_OF_XENOBIOTICS_BY_CYTOCHROME_P450	KEGG_METABOLISM_OF_XENOBIOTICS_BY_CYTOCHROME_P450	KEGG_METABOLISM_OF_XENOBIOTICS_BY_CYTOCHROME_P450	68	0.381067	1.61292	0.0223696	0.0577882	0.031723	1453	tags=19%, list=8%, signal=18%	AKR1C2/AKR1C3/AKR1C1/AKR1C4/MGST1/UGT1A4/UGT1A3/UGT1A7/UGT1A6/UGT1A1/GSTP1/ALDH3B2/UGT1A5
KEGG_FC_EPSILON_RI_SIGNALING_PATHWAY	KEGG_FC_EPSILON_RI_SIGNALING_PATHWAY	KEGG_FC_EPSILON_RI_SIGNALING_PATHWAY	78	-0.356413	-1.51697	0.023083	0.0588141	0.0322862	4961	tags=40%, list=26%, signal=30%	PRKCB/SOS2/MAPK11/PLA2G6/MAPK3/PIK3CG/RAC2/PIK3R5/PLA2G2C/PLCG2/PRKCD/VAV1/IL4/CSF2/PIK3CD/INPP5D/AKT1/PDPK1/BTK/MAP2K7/PLCG1/PLA2G3/PLA2G5/FYN/PIK3R3/PIK3R1/PRKCE/MS4A2/PLA2G1B/MAPK10/FCER1A
KEGG_VASOPRESSIN_REGULATED_WATER_REABSORPTION	KEGG_VASOPRESSIN_REGULATED_WATER_REABSORPTION	KEGG_VASOPRESSIN_REGULATED_WATER_REABSORPTION	44	-0.400818	-1.5083	0.0265939	0.0668441	0.0366943	2681	tags=27%, list=14%, signal=24%	AQP3/CREB5/AVPR2/AQP4/CREB3L1/PRKACA/DYNC2H1/VAMP2/RAB11B/AQP2/ARHGDIB/ADCY9
KEGG_GALACTOSE_METABOLISM	KEGG_GALACTOSE_METABOLISM	KEGG_GALACTOSE_METABOLISM	26	0.468543	1.61927	0.0270313	0.0670377	0.0368006	2442	tags=31%, list=13%, signal=27%	GLA/PFKP/UGP2/B4GALT1/PGM2/AKR1B1/PFKM/GALK2
KEGG_DRUG_METABOLISM_OTHER_ENZYMES	KEGG_DRUG_METABOLISM_OTHER_ENZYMES	KEGG_DRUG_METABOLISM_OTHER_ENZYMES	51	0.365106	1.47539	0.0284714	0.06968	0.038251	3321	tags=31%, list=17%, signal=26%	UMPS/GMPS/TK1/UGT1A4/UGT1A3/UGT1A7/UCK2/UGT1A6/UGT1A1/UGT1A5/TPMT/HPRT1/TYMP/UGT1A9/CDA/NAT2
KEGG_ALDOSTERONE_REGULATED_SODIUM_REABSORPTION	KEGG_ALDOSTERONE_REGULATED_SODIUM_REABSORPTION	KEGG_ALDOSTERONE_REGULATED_SODIUM_REABSORPTION	42	-0.406995	-1.52709	0.0301218	0.0727618	0.0399428	5017	tags=55%, list=26%, signal=41%	IGF1/INSR/IRS1/NEDD4L/PRKCB/SGK1/MAPK3/PIK3CG/PIK3R5/ATP1A1/ATP1A4/KCNJ1/PIK3CD/PDPK1/SCNN1G/HSD11B2/PIK3R3/PIK3R1/ATP1A2/SCNN1B/NR3C2/ATP1B2/SLC9A3R2
KEGG_REGULATION_OF_ACTIN_CYTOSKELETON	KEGG_REGULATION_OF_ACTIN_CYTOSKELETON	KEGG_REGULATION_OF_ACTIN_CYTOSKELETON	212	-0.258295	-1.26776	0.0309914	0.0739027	0.0405691	5484	tags=39%, list=28%, signal=28%	F2R/ITGA2B/ABI2/ITGA3/APC/GNG12/NCKAP1L/DIAPH2/ARHGEF12/ACTB/MYLK3/SOS2/ITGA4/DOCK1/ITGAM/FGF13/ARHGEF7/MAPK3/PDGFRA/PIK3CG/PDGFD/CHRM2/FGF7/FGF22/ITGB3/PIP5K1B/ITGA1/FGF2/RAC2/CHRM1/PIK3R5/TIAM2/PDGFC/MYH9/PAK5/FGF17/MRAS/PDGFRB/ITGA7/TIAM1/VAV1/MYLPF/ITGB2/FGF1/ITGAL/MSN/ARHGEF1/LIMK2/PIP4K2B/FGF9/FGFR1/FGF20/PIK3CD/IQGAP2/WAS/CYFIP2/RRAS/ARAF/BAIAP2/MYLK/RRAS2/ITGB8/ARHGEF6/PIP5K1C/SLC9A1/FGD3…
KEGG_ARGININE_AND_PROLINE_METABOLISM	KEGG_ARGININE_AND_PROLINE_METABOLISM	KEGG_ARGININE_AND_PROLINE_METABOLISM	54	0.376084	1.53528	0.0321829	0.0757725	0.0415955	4079	tags=39%, list=21%, signal=31%	AGMAT/ALDH18A1/P4HA1/SMS/ODC1/GOT1/ALDH1B1/PYCR1/GOT2/CKMT1A/CKMT1B/CPS1/PYCR3/OAT/SRM/GLUD2/GLUD1/AMD1/AOC1/LAP3/NOS3
KEGG_RIBOFLAVIN_METABOLISM	KEGG_RIBOFLAVIN_METABOLISM	KEGG_RIBOFLAVIN_METABOLISM	16	0.528577	1.57655	0.0350358	0.0814581	0.0447167	4458	tags=50%, list=23%, signal=38%	ACP1/MTMR2/RFK/FLAD1/ACP3/ENPP1/MTMR7/PHPT1
KEGG_PROPANOATE_METABOLISM	KEGG_PROPANOATE_METABOLISM	KEGG_PROPANOATE_METABOLISM	32	0.412746	1.47841	0.036645	0.0841479	0.0461932	3691	tags=41%, list=19%, signal=33%	PCCB/LDHA/ALDH1B1/LDHB/SUCLA2/HADHA/ACAT2/ECHS1/SUCLG2/EHHADH/ACACA/SUCLG1/ACADM
KEGG_LEISHMANIA_INFECTION	KEGG_LEISHMANIA_INFECTION	KEGG_LEISHMANIA_INFECTION	57	-0.362571	-1.43571	0.0390074	0.0884802	0.0485715	6015	tags=47%, list=31%, signal=33%	NCF2/TNF/IL12B/NCF1/MYD88/FCGR2A/IFNGR1/NFKBIA/PTGS2/JAK2/PRKCB/ITGA4/MAPK11/ITGAM/TGFB3/MAPK3/C3/ITGB2/IL4/TAB1/TRAF6/NCF4/FOS/TGFB1/TGFB2/JUN/TLR2
KEGG_O_GLYCAN_BIOSYNTHESIS	KEGG_O_GLYCAN_BIOSYNTHESIS	KEGG_O_GLYCAN_BIOSYNTHESIS	30	-0.445087	-1.54276	0.0426115	0.0941487	0.0516832	931	tags=23%, list=5%, signal=22%	GALNT5/GCNT4/ST3GAL2/GALNT18/GALNT10/GALNT16/GALNT17
KEGG_WNT_SIGNALING_PATHWAY	KEGG_WNT_SIGNALING_PATHWAY	KEGG_WNT_SIGNALING_PATHWAY	150	-0.286256	-1.33322	0.043445	0.0941487	0.0516832	4699	tags=31%, list=24%, signal=24%	CCND1/PPP3CC/FZD9/CREBBP/WNT2/NFATC3/WNT5B/SFRP1/AXIN2/PORCN/WNT4/RAC2/WNT10A/PPP2R5A/FRAT1/DKK2/TCF7L2/CAMK2B/WIF1/WNT7A/NFATC2/CCND2/WNT5A/SFRP5/PLCB2/CAMK2A/SOX17/FZD4/WNT3A/TCF7L1/FZD2/PRKACA/DAAM1/WNT11/PPP2R5B/NFATC1/NKD1/WNT2B/DAAM2/NKD2/FZD1/JUN/FZD8/MAPK10/PRICKLE1/CTNNBIP1/PRICKLE2
KEGG_PHOSPHATIDYLINOSITOL_SIGNALING_SYSTEM	KEGG_PHOSPHATIDYLINOSITOL_SIGNALING_SYSTEM	KEGG_PHOSPHATIDYLINOSITOL_SIGNALING_SYSTEM	76	-0.32535	-1.37835	0.0434885	0.0941487	0.0516832	5526	tags=39%, list=29%, signal=28%	INPP4A/PLCB4/INPP1/INPP5E/PLCD4/PRKCB/PIK3CG/PIP5K1B/PIK3R5/ITPR3/PLCG2/CALM1/PIP4K2B/PIK3CD/CDIPT/INPP5D/PI4KA/PLCB2/PLCD1/INPP5B/PLCG1/INPP5K/INPP5A/PIP5K1C/ITPKB/PIK3R3/PIK3R1/SYNJ1/PLCE1/INPP5J
KEGG_RIBOSOME	KEGG_RIBOSOME	KEGG_RIBOSOME	87	0.312935	1.38094	0.0435311	0.0941487	0.0516832	5567	tags=36%, list=29%, signal=25%	MRPL13/RPL22L1/RPLP0/RPL26L1/RPL3L/RPL17/RPL6/RSL24D1/RPS7/RPL35A/RPL41/RPS27A/RPS4Y1/RPL4/RPL7/RPS26/RPL10L/RPSA/RPL8/RPS17/RPS24/RPS10/RPL38/RPL37A/RPS3/RPL24/RPL27/RPL23A/RPL30/RPS2/RPS16
KEGG_VIRAL_MYOCARDITIS	KEGG_VIRAL_MYOCARDITIS	KEGG_VIRAL_MYOCARDITIS	50	-0.353535	-1.36449	0.0454545	0.0971787	0.0533465	4699	tags=52%, list=24%, signal=39%	CAV1/MYH14/SGCB/MYH15/MYH7B/ACTB/CCND1/CD55/CD40/MYH3/RAC2/MYH9/ITGB2/ITGAL/ICAM1/CD40LG/LAMA2/DMD/SGCD/SGCG/FYN/MYH10/MYH1/MYH2/MYH11/SGCA
KEGG_TGF_BETA_SIGNALING_PATHWAY	KEGG_TGF_BETA_SIGNALING_PATHWAY	KEGG_TGF_BETA_SIGNALING_PATHWAY	85	-0.311914	-1.33888	0.0461538	0.0975524	0.0535517	5599	tags=44%, list=29%, signal=31%	COMP/ID3/THBS3/SMAD4/BMP2/NODAL/BMPR2/ZFYVE9/ID2/CREBBP/TGFB3/MAPK3/ACVR2A/CDKN2B/SMAD9/LEFTY1/ACVRL1/BMP7/INHBB/RBL2/BMP4/AMHR2/NOG/LTBP1/TGFBR2/SMURF2/ID4/DCN/BMP5/TGFB1/TGFB2/GDF5/THBS4/GDF7/SMAD7/SMAD6/LEFTY2
KEGG_LONG_TERM_DEPRESSION	KEGG_LONG_TERM_DEPRESSION	KEGG_LONG_TERM_DEPRESSION	69	-0.328928	-1.35733	0.0491525	0.102723	0.0563903	5994	tags=45%, list=31%, signal=31%	PLA2G10/GRM5/IGF1/PLA2G4B/BRAF/PLCB4/PRKCB/PLA2G6/MAPK3/NOS1/PPP1R17/PLA2G2C/ITPR3/RYR1/CRH/GNAQ/GRIA3/GNAO1/ARAF/PLCB2/GUCY1A2/PRKG1/GUCY1B1/GNAI2/PLA2G3/PLA2G5/GNA11/GRIA1/GNAZ/GUCY1A1/PLA2G1B

## Sheet: GDF15
	ID	Description	setSize	enrichmentScore	NES	pvalue	p.adjust	qvalue	rank	leading_edge	core_enrichment
KEGG_OLFACTORY_TRANSDUCTION	KEGG_OLFACTORY_TRANSDUCTION	KEGG_OLFACTORY_TRANSDUCTION	380	-0.391007	-2.22683	3.3148e-17	6.16553e-15	3.62884e-15	7202	tags=60%, list=37%, signal=38%	OR8G1/OR4K14/OR5M1/OR5D18/OR10A2/OR4K13/OR5A1/OR5D13/OR5H6/GRK3/OR2F2/OR5C1/OR2AE1/OR2J2/OR51G1/OR56A3/OR52E4/OR2L13/OR8H1/OR8U1/OR5AC2/OR6B1/OR13C9/OR51F1/OR5J2/OR2Z1/OR4C3/OR4A5/OR6C6/OR10Z1/OR1A1/OR52B2/OR7C2/OR4M1/OR10C1/OR2A1/OR11L1/OR8K1/OR11H4/OR5AN1/OR1K1/OR6C4/OR4A15/OR10A3/OR7D2/OR2T34/OR4P4/OR8J3/OR2V2/OR1A2/OR4C12/OR13C8/OR12D3/OR2G6/OR4C46/OR4D2/OR2AT4/OR10R2/OR11H6/OR1F1/OR1S2/OR5T2…
KEGG_NATURAL_KILLER_CELL_MEDIATED_CYTOTOXICITY	KEGG_NATURAL_KILLER_CELL_MEDIATED_CYTOTOXICITY	KEGG_NATURAL_KILLER_CELL_MEDIATED_CYTOTOXICITY	126	-0.526716	-2.66189	1.59726e-13	1.48546e-11	8.74292e-12	4142	tags=48%, list=21%, signal=38%	IFNA13/GRB2/ICAM2/ITGAL/NFATC2/KRAS/CD48/RAF1/BRAF/RAC2/RAET1E/FYN/TNFRSF10D/IFNGR1/PPP3CC/MAPK1/PPP3R2/PIK3R5/IFNA1/PIK3R1/NFAT5/PRKCA/CD247/MAP2K1/PRKCB/SH3BP2/MICB/SH2D1A/FAS/SOS2/PIK3CG/KLRK1/PIK3CB/PPP3CB/FCER1G/CD244/KIR2DL1/PPP3R1/FASLG/PRF1/KIR3DL1/FCGR3B/LCP2/SOS1/KIR3DL2/PPP3CA/KIR2DL3/PTPN11/PIK3CA/NRAS/KLRC2/IFNG/SH2D1B/FCGR3A/KLRC1/GZMB/KIR2DL4/KLRC3/NCR1/KLRD1
KEGG_FOCAL_ADHESION	KEGG_FOCAL_ADHESION	KEGG_FOCAL_ADHESION	199	-0.439959	-2.32756	6.95327e-13	4.31103e-11	2.53733e-11	4094	tags=45%, list=21%, signal=36%	COL5A1/ARHGAP35/PDGFRB/COL4A6/CCND1/IGF1/GRB2/COL6A6/FLNA/ACTN3/EGFR/TNC/LAMB4/RAF1/BRAF/RAC2/COL6A1/COL6A2/COL6A3/COL4A2/FYN/ITGA2/HGF/ACTN1/RAPGEF1/MAPK1/PDGFB/PPP1CB/PIK3R5/CRK/COL5A3/COL3A1/PIK3R1/DIAPH1/COL11A1/PRKCA/MET/COL1A2/COL5A2/LAMA1/CRKL/THBS1/MAP2K1/PRKCB/COL4A1/ITGAV/CCND2/RHOA/GSK3B/ITGA4/RAP1B/PXN/TLN1/SOS2/PIK3CG/PDGFRA/PARVB/ROCK2/ITGA1/PIK3CB/RAP1A/LAMC1/RELN/PTEN/FLT1/ZYX/BIR…
KEGG_GRAFT_VERSUS_HOST_DISEASE	KEGG_GRAFT_VERSUS_HOST_DISEASE	KEGG_GRAFT_VERSUS_HOST_DISEASE	19	-0.862355	-2.78965	1.54462e-10	7.18249e-09	4.22738e-09	2439	tags=84%, list=13%, signal=74%	CD80/IL1B/FAS/IL1A/CD86/IL6/KIR2DL1/FASLG/PRF1/KIR3DL1/KIR3DL2/KIR2DL3/IFNG/KLRC1/GZMB/KLRD1
KEGG_CHEMOKINE_SIGNALING_PATHWAY	KEGG_CHEMOKINE_SIGNALING_PATHWAY	KEGG_CHEMOKINE_SIGNALING_PATHWAY	186	-0.422427	-2.21169	3.29752e-10	1.22668e-08	7.21983e-09	4122	tags=41%, list=21%, signal=33%	GNGT2/GRB2/CCL7/PRKACB/GNB1/KRAS/NFKBIA/PLCB1/CXCL3/GNG12/RAF1/FGR/GNAI2/BRAF/CCR2/RAC2/CCL4L2/CXCR2/PLCB4/NCF1/CXCR1/MAPK1/PPBP/CCL11/PF4/PIK3R5/TIAM1/GRK5/FOXO3/CRK/HCK/PIK3R1/CXCL12/CCL8/CCR5/CRKL/MAP2K1/CCR1/PRKCB/PREX1/ITK/RHOA/CCL21/GSK3B/RAP1B/PXN/DOCK2/GNG11/SOS2/PIK3CG/CXCL5/CHUK/GNG2/ROCK2/XCL1/PIK3CB/CXCR6/RAP1A/CCL5/ADCY3/XCL2/CCL26/WASL/CXCL9/SOS1/STAT1/ROCK1/CCL4/CXCL10/CXCL11/AKT3/…
KEGG_OXIDATIVE_PHOSPHORYLATION	KEGG_OXIDATIVE_PHOSPHORYLATION	KEGG_OXIDATIVE_PHOSPHORYLATION	116	0.527128	2.25085	5.23797e-10	1.62377e-08	9.557e-09	6393	tags=66%, list=33%, signal=44%	ATP6V0E2/NDUFB10/NDUFA2/UQCR10/LHPP/ATP6V0D1/NDUFS3/NDUFA6/ATP5F1D/NDUFB7/NDUFS7/UQCRQ/ATP6AP1/NDUFS8/COX7C/ATP6V0E1/ATP6V0A1/NDUFA4/COX4I1/COX5B/ATP5MC2/NDUFA1/NDUFS5/ATP4B/NDUFV1/COX5A/NDUFAB1/ATP6V0C/ATP5MC1/NDUFA11/NDUFC1/ATP5F1E/ATP6V1C2/ATP6V0B/NDUFB4/COX7A2/NDUFV3/COX7B/COX6B1/NDUFA3/NDUFS6/COX8A/NDUFB1/ATP6V1B1/COX6A1/ATP6V1E1/ATP5MC3/TCIRG1/UQCR11/ATP5PO/ATP5ME/ATP5PF/UQCRC2/NDUFS2/NDUFB…
KEGG_CELL_CYCLE	KEGG_CELL_CYCLE	KEGG_CELL_CYCLE	124	-0.462987	-2.33529	1.98973e-09	5.28698e-08	3.11175e-08	3187	tags=40%, list=16%, signal=34%	PTTG2/TGFB2/CDC20/CCNE2/CCNB3/CDK2/MCM4/ANAPC10/ATM/CCNB1/ANAPC5/CCNA1/MCM6/STAG2/CDC25A/BUB1B/YWHAQ/ORC1/BUB1/CCNB2/CDC7/ATR/SMAD2/MAD2L1/SMAD4/CCND2/MAD1L1/TTK/CUL1/GSK3B/CDK1/YWHAZ/CHEK1/ANAPC1/SKP2/BUB3/CCNA2/ORC5/YWHAB/RBL1/YWHAG/PRKDC/SMC3/RB1/DBF4/MYC/CDC27/STAG1/RAD21/CDK6
KEGG_REGULATION_OF_ACTIN_CYTOSKELETON	KEGG_REGULATION_OF_ACTIN_CYTOSKELETON	KEGG_REGULATION_OF_ACTIN_CYTOSKELETON	212	-0.378146	-2.01926	8.10776e-09	1.88505e-07	1.10948e-07	3903	tags=36%, list=20%, signal=29%	CD14/KRAS/ACTN3/MYH10/EGFR/GNG12/IQGAP1/RAF1/PFN3/BRAF/ARHGEF12/RAC2/CYFIP1/PFN2/ITGA2/ACTN1/MAPK1/PDGFB/PPP1CB/PIK3R5/FGF7/CHRM5/TIAM1/WASF1/CRK/F2R/PIK3R1/DIAPH1/MRAS/MSN/APC/SSH2/FGF5/CRKL/MAP2K1/ITGAV/ARHGEF6/RHOA/PIKFYVE/ITGAE/ITGA4/NCKAP1/PXN/ARPC5/ABI2/SOS2/NCKAP1L/PIK3CG/PDGFRA/FGF2/DIAPH2/ROCK2/ITGA1/PIK3CB/ARHGEF4/WASL/MYLK/PPP1CC/SOS1/WASF2/ITGA6/ROCK1/ARPC2/SSH1/FN1/PIP4K2A/PIK3CA/NRA…
KEGG_SYSTEMIC_LUPUS_ERYTHEMATOSUS	KEGG_SYSTEMIC_LUPUS_ERYTHEMATOSUS	KEGG_SYSTEMIC_LUPUS_ERYTHEMATOSUS	117	-0.46065	-2.29724	1.0164e-08	2.10056e-07	1.23632e-07	5000	tags=53%, list=26%, signal=40%	H2AC20/H4C1/H2AC17/H2AC8/H2BC12/H2AC16/H2AZ2/H4C3/H4C14/H3C13/H2AC11/H4C4/H4C13/H2AC4/ACTN3/C1R/H2AC18/H4C12/H4C5/H2BC14/H2AZ1/H2BC5/H2BC8/H4C15/FCGR2B/H4C9/H4C8/H4C2/H2AC12/H2BC18/H3C7/ACTN1/H2BC15/H3C11/H2BC3/CD80/H2AC21/C1S/H3C2/H2AC7/H2BC11/H3C12/H2BC7/H2BC6/H2AC14/C1QA/C1QC/H2BC13/RO60/H2BC21/C1QB/H2AC13/CD86/H3C10/H2AC6/H2BC17/H2BC4/FCGR3B/FCGR2A/FCGR1A/IFNG/FCGR3A
KEGG_ANTIGEN_PROCESSING_AND_PRESENTATION	KEGG_ANTIGEN_PROCESSING_AND_PRESENTATION	KEGG_ANTIGEN_PROCESSING_AND_PRESENTATION	62	-0.538295	-2.33006	3.27801e-07	6.0971e-06	3.58856e-06	1615	tags=31%, list=8%, signal=28%	CD8B/B2M/TAP1/HSP90AA1/CREB1/KIR2DL1/KIR3DL1/CTSL/NFYB/KIR3DL2/KLRC4/CD8A/KIR2DL3/KLRC2/TAP2/KLRC1/KIR2DL4/KLRC3/KLRD1
KEGG_PATHWAYS_IN_CANCER	KEGG_PATHWAYS_IN_CANCER	KEGG_PATHWAYS_IN_CANCER	324	-0.303313	-1.71255	8.68228e-07	1.46809e-05	8.64073e-06	4094	tags=35%, list=21%, signal=28%	IGF1/GRB2/CBLB/MSH2/PML/EP300/CKS1B/KRAS/NFKBIA/EGFR/RUNX1T1/PIAS1/CDKN2B/LAMB4/RAF1/BIRC5/BRAF/TPR/MAX/RAC2/MSH3/COL4A2/STAT5A/MMP1/TGFB2/CCNE2/ITGA2/HGF/TRAF6/CDK2/DCC/RARB/FZD7/PPARG/BMP2/WNT2/TGFBR2/MAPK1/CCNA1/PDGFB/PIK3R5/FGF7/RAD51/PLD1/CRK/ARNT/PIK3R1/NCOA4/NOS2/PRKCA/MET/APC/MSH6/FGF5/LAMA1/TPM3/CRKL/MAP2K1/SMAD2/PRKCB/SMAD4/COL4A1/FZD6/ITGAV/SLC2A1/RHOA/GSK3B/FZD4/RALBP1/FAS/APPL1/SOS2/…
KEGG_T_CELL_RECEPTOR_SIGNALING_PATHWAY	KEGG_T_CELL_RECEPTOR_SIGNALING_PATHWAY	KEGG_T_CELL_RECEPTOR_SIGNALING_PATHWAY	108	-0.407998	-2.0067	2.908e-06	4.50739e-05	2.65291e-05	4089	tags=43%, list=21%, signal=34%	GRB2/CBLB/GRAP2/NFATC2/KRAS/NFKBIA/MAP3K7/RAF1/MALT1/FYN/PPP3CC/MAPK1/PPP3R2/PIK3R5/MAPK14/PIK3R1/NFAT5/DLG1/CD247/MAP2K1/BCL10/PRKCQ/ITK/ICOS/RHOA/GSK3B/CD8B/SOS2/PIK3CG/CD3G/CHUK/PIK3CB/PPP3CB/PPP3R1/PTPRC/LCP2/SOS1/PPP3CA/CD8A/AKT3/PIK3CA/NRAS/IFNG/CBL/PAK2/NCK1
KEGG_PARKINSONS_DISEASE	KEGG_PARKINSONS_DISEASE	KEGG_PARKINSONS_DISEASE	113	0.468735	1.98527	3.65357e-06	5.22742e-05	3.07669e-05	6230	tags=56%, list=32%, signal=38%	NDUFB10/NDUFA2/UQCR10/SLC25A6/SLC25A4/NDUFS3/NDUFA6/UBE2J2/ATP5F1D/SLC6A3/NDUFB7/NDUFS7/SEPTIN5/UQCRQ/NDUFS8/CASP9/COX7C/NDUFA4/COX4I1/COX5B/ATP5MC2/NDUFA1/PARK7/NDUFS5/NDUFV1/COX5A/NDUFAB1/ATP5MC1/NDUFC1/ATP5F1E/NDUFB4/COX7A2/NDUFV3/UBA1/COX7B/COX6B1/NDUFA3/NDUFS6/COX8A/NDUFB1/COX6A1/ATP5MC3/UQCR11/UBE2L3/ATP5PO/ATP5PF/UQCRC2/NDUFS2/NDUFB9/UQCRC1/NDUFB2/ATP5PD/PRKN/SLC25A5/COX6C/SLC18A1/SDHB/NDU…
KEGG_SMALL_CELL_LUNG_CANCER	KEGG_SMALL_CELL_LUNG_CANCER	KEGG_SMALL_CELL_LUNG_CANCER	84	-0.458664	-2.12826	7.90066e-06	0.000104966	6.17796e-05	3952	tags=48%, list=20%, signal=38%	CKS1B/NFKBIA/PIAS1/CDKN2B/LAMB4/MAX/COL4A2/CCNE2/ITGA2/TRAF6/CDK2/RARB/PIK3R5/PIK3R1/NOS2/LAMA1/APAF1/COL4A1/ITGAV/SKP2/PIK3CG/CHUK/PIK3CB/LAMC1/TRAF3/PTEN/BIRC3/LAMC2/RB1/LAMA4/MYC/ITGA6/LAMA3/BIRC2/FN1/AKT3/PIK3CA/LAMB1/ITGB1/CDK6
KEGG_CYTOKINE_CYTOKINE_RECEPTOR_INTERACTION	KEGG_CYTOKINE_CYTOKINE_RECEPTOR_INTERACTION	KEGG_CYTOKINE_CYTOKINE_RECEPTOR_INTERACTION	261	-0.304061	-1.67511	1.07061e-05	0.000127268	7.49057e-05	3781	tags=30%, list=20%, signal=25%	EGFR/TNFRSF1A/CXCL3/IL7/IL12A/IL20RB/CCR2/IL26/CCL4L2/IL24/CXCR2/TGFB2/IL9R/HGF/IFNK/IL21/IL2RA/TNFRSF10D/PLEKHO2/IFNGR1/TNFRSF8/TNFRSF9/CXCR1/BMP2/TGFBR2/IFNE/PDGFB/BMPR1B/PPBP/CCL11/PF4/IL11/IFNA1/IL1RAP/IL10RA/BMPR1A/CXCL12/TNFSF8/MET/LEPR/CCL8/CCR5/CCR1/IL1R2/IL1B/TNFSF4/CCL21/CSF2RB/IL2RB/FAS/IL12RB1/PDGFRA/IL18/CXCL5/IL1A/XCL1/CXCR6/CCL5/IL6/XCL2/FASLG/CCL26/BMPR2/IL7R/FLT1/TNFSF13B/CXCL9/T…
KEGG_OOCYTE_MEIOSIS	KEGG_OOCYTE_MEIOSIS	KEGG_OOCYTE_MEIOSIS	112	-0.39534	-1.95136	1.09478e-05	0.000127268	7.49057e-05	4094	tags=41%, list=21%, signal=33%	IGF1/PRKACB/CDC25C/ESPL1/PLK1/PPP2R1B/AURKA/PTTG2/ITPR1/CDC20/CCNE2/CDK2/PPP3CC/ANAPC10/CCNB1/MAPK1/ANAPC5/PPP3R2/PPP1CB/PPP2CB/FBXO43/YWHAQ/CAMK2A/BUB1/CALM1/CCNB2/MAP2K1/MAD2L1/CUL1/CDK1/PPP2R5C/YWHAZ/ANAPC1/SGO1/PPP3CB/YWHAB/SLK/ADCY3/YWHAG/PPP3R1/FBXO5/PPP2R5E/SMC3/PPP1CC/CDC27/PPP3CA
KEGG_RIBOSOME	KEGG_RIBOSOME	KEGG_RIBOSOME	87	0.48448	1.97746	1.40193e-05	0.000153387	9.02789e-05	8162	tags=70%, list=42%, signal=41%	RPLP1/RPLP2/RPS27L/RPS28/RPS9/RPS4X/RPL13/RPL19/UBA52/RPS21/RPL26L1/RPS15/RPS16/RPL36/RPL18/RPL27A/RPL28/RPL13A/RPS13/RPL18A/RPL3/RPL23A/RPS19/RPL24/RPL10A/RPL3L/RPS2/RPL34/RPL10/RPS5/RPL23/FAU/RPS11/RPL37A/RPL29/RPL39/RPL38/RPL22/RPL37/RPL9/RPS17/RPS20/RPS23/RPS15A/RPL11/RPS8/RPL31/RPL15/RPS7/RPL41/RPL14/RPL27/RPL32/RPL4/RPS27/RPS24/RPL8/RPS18/RPS26/RPS12/RPS6
KEGG_HUNTINGTONS_DISEASE	KEGG_HUNTINGTONS_DISEASE	KEGG_HUNTINGTONS_DISEASE	172	0.400017	1.78677	1.90825e-05	0.000197186	0.000116057	3354	tags=33%, list=17%, signal=27%	CREB3L1/BBC3/DNALI1/NDUFB10/DNAL4/NDUFA2/AP2A2/BAX/UQCR10/CREB3L4/TP53/SLC25A6/SLC25A4/POLR2E/NDUFS3/NDUFA6/ATP5F1D/POLR2L/NDUFB7/NDUFS7/UQCRQ/NDUFS8/POLR2F/CASP9/COX7C/NDUFA4/POLR2I/COX4I1/COX5B/ATP5MC2/NDUFA1/NDUFS5/POLR2C/NDUFV1/COX5A/NDUFAB1/ATP5MC1/NDUFC1/ATP5F1E/NDUFB4/DNAH3/COX7A2/NDUFV3/COX7B/COX6B1/DNAI2/NDUFA3/NDUFS6/COX8A/POLR2J/PLCB2/CREB3/NDUFB1/SOD1/DNAH2/HDAC1
KEGG_FC_GAMMA_R_MEDIATED_PHAGOCYTOSIS	KEGG_FC_GAMMA_R_MEDIATED_PHAGOCYTOSIS	KEGG_FC_GAMMA_R_MEDIATED_PHAGOCYTOSIS	95	-0.405974	-1.93655	2.53263e-05	0.000241922	0.000142387	2743	tags=35%, list=14%, signal=30%	NCF1/MAPK1/PIK3R5/PLD1/WASF1/CRK/HCK/PIK3R1/PRKCA/CRKL/MAP2K1/PRKCB/ASAP2/PIKFYVE/DNM1L/DOCK2/ARPC5/PIK3CG/MARCKS/ARF6/PIK3CB/SPHK1/PTPRC/WASL/FCGR2A/FCGR1A/WASF2/ARPC2/AKT3/PIK3CA/ASAP1/FCGR3A/CFL2
KEGG_ECM_RECEPTOR_INTERACTION	KEGG_ECM_RECEPTOR_INTERACTION	KEGG_ECM_RECEPTOR_INTERACTION	83	-0.426945	-1.97881	2.60131e-05	0.000241922	0.000142387	5678	tags=54%, list=29%, signal=38%	CD47/ITGB7/THBS2/GP6/LAMA2/CD36/VTN/ITGA3/LAMB3/ITGB3/COL5A1/COL4A6/SV2B/COL6A6/TNC/LAMB4/COL6A1/COL6A2/COL6A3/COL4A2/ITGA2/SV2A/COL5A3/COL3A1/COL11A1/COL1A2/HMMR/COL5A2/LAMA1/THBS1/COL4A1/ITGAV/ITGA4/ITGA1/LAMC1/RELN/LAMC2/CD44/LAMA4/ITGA6/LAMA3/FN1/ITGA5/LAMB1/ITGB1
KEGG_DRUG_METABOLISM_CYTOCHROME_P450	KEGG_DRUG_METABOLISM_CYTOCHROME_P450	KEGG_DRUG_METABOLISM_CYTOCHROME_P450	70	0.498907	1.9615	4.46201e-05	0.000395207	0.000232606	5039	tags=43%, list=26%, signal=32%	UGT2B15/CYP2D6/ADH1C/MGST2/GSTA1/GSTP1/GSTZ1/GSTM4/FMO5/GSTA2/ALDH3B2/GSTA5/CYP2A6/CYP2B6/GSTM2/ADH7/CYP2C18/UGT2B10/ALDH3A1/GSTA4/CYP2C19/CYP2A13/CYP2A7/FMO4/CYP2E1/MAOA/UGT2B11/UGT1A8/ADH6/GSTM1
KEGG_GLUTATHIONE_METABOLISM	KEGG_GLUTATHIONE_METABOLISM	KEGG_GLUTATHIONE_METABOLISM	48	0.549207	1.9877	7.76467e-05	0.000656468	0.000386376	3378	tags=44%, list=17%, signal=36%	GGT7/GGT6/IDH2/MGST2/GPX4/GSTA1/GGT1/GSTP1/GSTZ1/GGT5/OPLAH/GSTM4/GSTA2/GSTA5/GSTM2/GPX2/RRM2B/GSTA4/TXNDC12/GSS/GGCT
KEGG_NOD_LIKE_RECEPTOR_SIGNALING_PATHWAY	KEGG_NOD_LIKE_RECEPTOR_SIGNALING_PATHWAY	KEGG_NOD_LIKE_RECEPTOR_SIGNALING_PATHWAY	62	-0.45699	-1.97812	0.000112568	0.000910332	0.000535793	4481	tags=52%, list=23%, signal=40%	NFKB1/NOD2/CXCL8/CCL7/NFKBIA/MAP3K7/CARD8/CARD6/ERBIN/NLRP3/TRAF6/MAPK1/SUGT1/CCL11/MAPK14/CCL8/CASP1/NLRC4/IL1B/NAIP/IL18/CHUK/HSP90AA1/CCL5/IL6/TAB2/BIRC3/TNFAIP3/BIRC2/MEFV/RIPK2/CASP5
KEGG_AXON_GUIDANCE	KEGG_AXON_GUIDANCE	KEGG_AXON_GUIDANCE	129	-0.345413	-1.75499	0.000211294	0.00163753	0.000963796	2882	tags=29%, list=15%, signal=25%	DCC/SEMA3A/PPP3CC/EPHA5/MAPK1/PPP3R2/SLIT2/UNC5C/NFAT5/CXCL12/MET/RASA1/RHOA/GSK3B/PLXNC1/SEMA6A/ROBO1/SEMA5A/ABLIM3/EPHA6/NRP1/EFNB2/SRGAP2/ROCK2/L1CAM/PPP3CB/PPP3R1/SEMA3D/SRGAP1/SEMA3C/PPP3CA/ROCK1/GNAI3/NRAS/ITGB1/PAK2/CFL2/NCK1
KEGG_RENAL_CELL_CARCINOMA	KEGG_RENAL_CELL_CARCINOMA	KEGG_RENAL_CELL_CARCINOMA	70	-0.430288	-1.93343	0.000237619	0.00176789	0.00104052	3115	tags=49%, list=16%, signal=41%	GRB2/EP300/KRAS/RAF1/BRAF/TGFB2/HGF/RAPGEF1/MAPK1/PDGFB/PIK3R5/CRK/ARNT/PIK3R1/MET/CRKL/MAP2K1/SLC2A1/GAB1/RAP1B/SOS2/PIK3CG/PIK3CB/RAP1A/SOS1/HIF1A/PTPN11/AKT3/PIK3CA/NRAS/CUL2/VEGFC/ETS1/PAK2
KEGG_PEROXISOME	KEGG_PEROXISOME	KEGG_PEROXISOME	78	0.459433	1.84173	0.000286792	0.00205167	0.00120755	3702	tags=42%, list=19%, signal=34%	DECR2/PEX16/IDH2/PEX11G/MVK/BAAT/PRDX5/ECH1/HMGCL/PMVK/ACOX2/MPV17/ACSL5/PEX14/PXMP4/PEX11B/PEX10/AMACR/ACAA1/SLC25A17/PEX7/MLYCD/MPV17L/PHYH/PEX11A/ACOX3/ABCD1/CRAT/SOD1/HAO2/XDH/EPHX2/PEX6
KEGG_ARACHIDONIC_ACID_METABOLISM	KEGG_ARACHIDONIC_ACID_METABOLISM	KEGG_ARACHIDONIC_ACID_METABOLISM	57	0.504356	1.90285	0.000329942	0.00227293	0.00133778	5980	tags=53%, list=31%, signal=36%	GGT7/GGT6/PLA2G10/GPX4/PLA2G2C/PLA2G6/PLA2G3/GGT1/LTC4S/CYP2J2/GGT5/CBR1/PLA2G1B/CYP2B6/CYP2C18/GPX2/PLA2G2F/EPHX2/ALOX15B/PTGES2/CYP2C19/ALOX12B/CYP2E1/ALOX15/GPX1/CYP2C9/HPGDS/PLA2G4A/PLA2G12B/PLA2G4B
KEGG_FATTY_ACID_METABOLISM	KEGG_FATTY_ACID_METABOLISM	KEGG_FATTY_ACID_METABOLISM	42	0.530803	1.87092	0.000513923	0.00339212	0.00199649	3724	tags=43%, list=19%, signal=35%	GCDH/ECI1/ACADS/HADH/ADH1C/ACADVL/ALDH7A1/ACSL5/ACAA1/ALDH2/ACAA2/ADH7/ECHS1/ACOX3/CPT1B/ACADSB/CPT2/ALDH3A2
KEGG_UBIQUITIN_MEDIATED_PROTEOLYSIS	KEGG_UBIQUITIN_MEDIATED_PROTEOLYSIS	KEGG_UBIQUITIN_MEDIATED_PROTEOLYSIS	133	-0.322928	-1.64083	0.000528879	0.00339212	0.00199649	4032	tags=40%, list=21%, signal=32%	CBLB/PML/FANCL/HERC2/PIAS1/UBE2Q2/SMURF1/SMURF2/UBE3B/UBA3/UBE2C/FBXW8/CDC20/TRAF6/RCHY1/HUWE1/HERC1/ANAPC10/UBE2N/ANAPC5/UBE2E3/KLHL9/UBE2E1/UBE4A/CUL5/BIRC6/UBE2L6/CUL1/UBE2G1/ERCC8/HERC4/WWP1/BRCA1/UBA2/ANAPC1/SKP2/UBE2K/TRIP12/UBE3A/HERC3/UBE2D1/UBE3C/UBR5/UBA6/NEDD4/BIRC3/UBE2D3/ITCH/CDC27/BIRC2/CUL2/CBL/UBE2E2
KEGG_JAK_STAT_SIGNALING_PATHWAY	KEGG_JAK_STAT_SIGNALING_PATHWAY	KEGG_JAK_STAT_SIGNALING_PATHWAY	155	-0.314898	-1.62976	0.000637959	0.00395534	0.00232799	4514	tags=35%, list=23%, signal=27%	SPRED1/STAT4/IL21R/OSMR/IL5/CCND1/IFNA13/GRB2/CBLB/EP300/PIAS1/IL7/IL12A/IL20RB/IL26/IL24/STAT5A/IL9R/IFNK/IL21/IL2RA/IFNGR1/IFNE/PIK3R5/IL11/IFNA1/IL10RA/PIK3R1/LEPR/CCND2/CSF2RB/IL2RB/IL12RB1/SOS2/PIK3CG/PIK3CB/IL6/SOCS5/SOCS4/IL7R/SOS1/MYC/JAK1/STAT1/PTPN11/IL15RA/AKT3/STAM/PIK3CA/IL12RB2/IFNG/JAK2/CBL/IL15
KEGG_TOLL_LIKE_RECEPTOR_SIGNALING_PATHWAY	KEGG_TOLL_LIKE_RECEPTOR_SIGNALING_PATHWAY	KEGG_TOLL_LIKE_RECEPTOR_SIGNALING_PATHWAY	102	-0.352423	-1.70245	0.00072606	0.00426451	0.00250996	3903	tags=36%, list=20%, signal=29%	CD14/NFKBIA/RIPK1/MAP3K7/IL12A/TLR7/TICAM2/TRAF6/MAPK1/PIK3R5/IFNA1/CD80/MAPK14/PIK3R1/TBK1/TLR1/MAP2K1/IL1B/PIK3CG/MAP2K4/TLR6/CD86/CHUK/PIK3CB/CCL5/IL6/TAB2/TRAF3/TLR4/CXCL9/TLR8/STAT1/CCL4/CXCL10/CXCL11/AKT3/PIK3CA
KEGG_LYSOSOME	KEGG_LYSOSOME	KEGG_LYSOSOME	121	0.40248	1.72873	0.00073368	0.00426451	0.00250996	6096	tags=54%, list=32%, signal=37%	GNPTG/CTSH/NEU1/SGSH/FUCA1/NAGLU/AGA/ARSA/AP1M2/CD63/GGA1/GUSB/NAPSA/IDUA/CTSD/CTSF/ATP6V0D1/LGMN/SMPD1/NAGPA/DNASE2/ATP6AP1/ABCB9/AP1B1/ATP6V0A1/AP3B2/GLB1/ATP6V0C/ATP6V0B/NPC2/SLC11A2/SUMF1/AP3D1/NAGA/HEXA/CTNS/CTSE/AP1S1/LAMP1/CTSA/AP4M1/TCIRG1/CLTA/ASAH1/MAN2B1/LAPTM4A/CD164/AP4B1/ACP2/AP3S2/ATP6V0A4/CLN5/CTSG/GBA/ATP6V0D2/GGA2/GALNS/AP1M1/GNS/CLN3/CTSZ/PLA2G15/LAPTM4B/GAA/GGA3
KEGG_ADHERENS_JUNCTION	KEGG_ADHERENS_JUNCTION	KEGG_ADHERENS_JUNCTION	73	-0.407528	-1.83627	0.000923957	0.00520776	0.00306512	4083	tags=42%, list=21%, signal=34%	PTPRB/EP300/ACTN3/EGFR/NECTIN3/MAP3K7/IQGAP1/RAC2/FYN/PTPRM/ACTN1/TGFBR2/MAPK1/WASF1/MET/SMAD2/SMAD4/SNAI1/SSX2IP/RHOA/PTPN1/TJP1/YES1/WASL/TGFBR1/CSNK2A2/WASF2/FER/PARD3/VCL/SNAI2
KEGG_METABOLISM_OF_XENOBIOTICS_BY_CYTOCHROME_P450	KEGG_METABOLISM_OF_XENOBIOTICS_BY_CYTOCHROME_P450	KEGG_METABOLISM_OF_XENOBIOTICS_BY_CYTOCHROME_P450	68	0.457734	1.79031	0.000957381	0.00522048	0.00307261	5039	tags=37%, list=26%, signal=27%	UGT2B15/ADH1C/MGST2/GSTA1/DHDH/GSTP1/GSTZ1/GSTM4/GSTA2/ALDH3B2/GSTA5/CYP2B6/GSTM2/ADH7/CYP2C18/UGT2B10/ALDH3A1/GSTA4/EPHX1/CYP2C19/CYP2E1/UGT2B11/UGT1A8/ADH6/GSTM1
KEGG_PROGESTERONE_MEDIATED_OOCYTE_MATURATION	KEGG_PROGESTERONE_MEDIATED_OOCYTE_MATURATION	KEGG_PROGESTERONE_MEDIATED_OOCYTE_MATURATION	85	-0.377754	-1.76335	0.000982349	0.00522048	0.00307261	4246	tags=44%, list=22%, signal=34%	SPDYC/IGF1/PRKACB/CDC25C/KRAS/PLK1/RAF1/GNAI2/BRAF/CCNB3/CDK2/ANAPC10/CCNB1/MAPK1/ANAPC5/CCNA1/PIK3R5/MAPK14/CDC25A/PIK3R1/BUB1/CCNB2/MAP2K1/MAD2L1/CDK1/PDE3A/ANAPC1/PIK3CG/CCNA2/PDE3B/PIK3CB/HSP90AA1/ADCY3/CDC27/AKT3/GNAI3/PIK3CA
KEGG_LEISHMANIA_INFECTION	KEGG_LEISHMANIA_INFECTION	KEGG_LEISHMANIA_INFECTION	57	-0.426355	-1.82524	0.00123475	0.00637953	0.00375479	3115	tags=46%, list=16%, signal=38%	NFKBIA/MAP3K7/IL12A/TGFB2/TRAF6/IFNGR1/NCF1/MAPK1/NCF2/MAPK14/NOS2/PRKCB/IL1B/ITGA4/IL1A/TAB2/TLR4/FCGR3B/FCGR2A/FCGR1A/JAK1/STAT1/IFNG/JAK2/FCGR3A/ITGB1
KEGG_VALINE_LEUCINE_AND_ISOLEUCINE_DEGRADATION	KEGG_VALINE_LEUCINE_AND_ISOLEUCINE_DEGRADATION	KEGG_VALINE_LEUCINE_AND_ISOLEUCINE_DEGRADATION	44	0.502133	1.7885	0.00132025	0.00663691	0.00390628	3724	tags=48%, list=19%, signal=39%	BCAT2/ACAD8/ACADS/HADH/HIBCH/HMGCL/ALDH7A1/ABAT/IVD/HMGCS2/HSD17B10/OXCT2/ACAA1/ALDH2/ACAA2/MCCC2/MCEE/ECHS1/ACADSB/PCCA/ALDH3A2
KEGG_NEUROTROPHIN_SIGNALING_PATHWAY	KEGG_NEUROTROPHIN_SIGNALING_PATHWAY	KEGG_NEUROTROPHIN_SIGNALING_PATHWAY	126	-0.325572	-1.64536	0.00153091	0.00749341	0.00441038	2826	tags=31%, list=15%, signal=27%	KIDINS220/RAPGEF1/MAPK1/IRAK3/PIK3R5/MAPK14/FOXO3/CRK/PIK3R1/YWHAQ/CAMK2A/CALM1/CRKL/MAP2K1/ZNF274/GAB1/RHOA/GSK3B/RAP1B/IRS1/YWHAZ/CAMK4/SOS2/PIK3CG/PSEN1/BDNF/PIK3CB/RAP1A/YWHAB/SH2B3/YWHAG/FASLG/PRDM4/SOS1/PTPN11/AKT3/PIK3CA/NRAS/RIPK2
KEGG_PANCREATIC_CANCER	KEGG_PANCREATIC_CANCER	KEGG_PANCREATIC_CANCER	70	-0.387277	-1.74017	0.00212712	0.0101447	0.00597087	2646	tags=44%, list=14%, signal=38%	KRAS/EGFR/RAF1/BRAF/RAC2/TGFB2/TGFBR2/MAPK1/PIK3R5/RAD51/PLD1/PIK3R1/MAP2K1/SMAD2/SMAD4/ARHGEF6/RALBP1/PIK3CG/CHUK/BRCA2/PIK3CB/TGFBR1/RB1/JAK1/STAT1/RALB/RALA/AKT3/PIK3CA/VEGFC/CDK6
KEGG_BUTANOATE_METABOLISM	KEGG_BUTANOATE_METABOLISM	KEGG_BUTANOATE_METABOLISM	34	0.542115	1.8258	0.00280162	0.0130275	0.00766758	3724	tags=47%, list=19%, signal=38%	ACADS/HADH/HMGCL/ACSM3/ALDH7A1/ABAT/BDH1/HMGCS2/OXCT2/ACSM1/ALDH2/ECHS1/GAD1/ALDH5A1/PDHA1/ALDH3A2
KEGG_B_CELL_RECEPTOR_SIGNALING_PATHWAY	KEGG_B_CELL_RECEPTOR_SIGNALING_PATHWAY	KEGG_B_CELL_RECEPTOR_SIGNALING_PATHWAY	75	-0.371214	-1.69308	0.00302812	0.0137373	0.00808536	4089	tags=44%, list=21%, signal=35%	GRB2/NFATC2/KRAS/NFKBIA/CD72/RAF1/RAC2/MALT1/BTK/FCGR2B/PPP3CC/MAPK1/PPP3R2/PIK3R5/PIK3R1/NFAT5/MAP2K1/PRKCB/BCL10/GSK3B/SOS2/PIK3CG/LILRB3/CHUK/PIK3CB/PPP3CB/PIK3AP1/PPP3R1/SOS1/PPP3CA/AKT3/PIK3CA/NRAS
KEGG_TGF_BETA_SIGNALING_PATHWAY	KEGG_TGF_BETA_SIGNALING_PATHWAY	KEGG_TGF_BETA_SIGNALING_PATHWAY	85	-0.356358	-1.66347	0.00314185	0.0139139	0.00818928	4442	tags=41%, list=23%, signal=32%	ZFYVE16/PPP2CA/NODAL/DCN/EP300/CDKN2B/SMURF1/PPP2R1B/RPS6KB1/SMURF2/TGFB2/BMP2/TGFBR2/MAPK1/BMPR1B/PPP2CB/ZFYVE9/BMPR1A/SP1/THBS1/SMAD2/SMAD4/CUL1/RHOA/GDF6/FST/ROCK2/ACVR1C/RBL1/BMPR2/TGFBR1/MYC/INHBA/ROCK1/IFNG
KEGG_LINOLEIC_ACID_METABOLISM	KEGG_LINOLEIC_ACID_METABOLISM	KEGG_LINOLEIC_ACID_METABOLISM	28	0.528494	1.71668	0.0033894	0.0146611	0.00862906	6432	tags=57%, list=33%, signal=38%	PLA2G10/PLA2G2C/PLA2G6/PLA2G3/CYP2J2/PLA2G1B/CYP2C18/PLA2G2F/CYP2C19/CYP2E1/ALOX15/CYP2C9/PLA2G4A/PLA2G12B/PLA2G4B/CYP2C8
KEGG_PORPHYRIN_AND_CHLOROPHYLL_METABOLISM	KEGG_PORPHYRIN_AND_CHLOROPHYLL_METABOLISM	KEGG_PORPHYRIN_AND_CHLOROPHYLL_METABOLISM	41	0.495907	1.74739	0.00363884	0.0153824	0.00905357	5004	tags=39%, list=26%, signal=29%	HMOX2/UGT2B15/GUSB/PPOX/BLVRA/ALAS1/BLVRB/EARS2/MMAB/UROS/UROD/UGT2B10/CP/UGT2B11/UGT1A8/HMBS
KEGG_RETINOL_METABOLISM	KEGG_RETINOL_METABOLISM	KEGG_RETINOL_METABOLISM	64	0.430638	1.67831	0.00385677	0.0159413	0.00938255	4891	tags=34%, list=25%, signal=26%	UGT2B15/DGAT1/PNPLA4/ADH1C/LRAT/BCO1/DGAT2/CYP2A6/DHRS3/CYP2B6/ADH7/CYP2C18/UGT2B10/CYP2C19/CYP2A13/CYP2A7/RDH10/RETSAT/ALDH1A1/UGT2B11/UGT1A8/ADH6
KEGG_ALPHA_LINOLENIC_ACID_METABOLISM	KEGG_ALPHA_LINOLENIC_ACID_METABOLISM	KEGG_ALPHA_LINOLENIC_ACID_METABOLISM	18	0.604108	1.75088	0.00451034	0.0182374	0.010734	5980	tags=67%, list=31%, signal=46%	PLA2G10/PLA2G2C/PLA2G6/PLA2G3/PLA2G1B/ACOX3/PLA2G2F/FADS2/ACOX1/PLA2G4A/PLA2G12B/PLA2G4B
KEGG_TYROSINE_METABOLISM	KEGG_TYROSINE_METABOLISM	KEGG_TYROSINE_METABOLISM	42	0.479461	1.68996	0.00477257	0.0188872	0.0111164	5053	tags=50%, list=26%, signal=37%	LCMT1/ADH1C/FAH/GSTZ1/COMT/TPO/ALDH3B2/ADH7/HEMK1/BUD23/GOT1/ALDH3A1/LCMT2/TAT/NAA80/MAOA/HGD/GOT2/ADH6/TYRP1/DDC
KEGG_HOMOLOGOUS_RECOMBINATION	KEGG_HOMOLOGOUS_RECOMBINATION	KEGG_HOMOLOGOUS_RECOMBINATION	28	-0.480444	-1.72965	0.00510919	0.0197981	0.0116525	3627	tags=39%, list=19%, signal=32%	TOP3A/EME1/MRE11/XRCC2/RAD54L/RAD54B/RAD51/BLM/POLD3/BRCA2/NBN
KEGG_HISTIDINE_METABOLISM	KEGG_HISTIDINE_METABOLISM	KEGG_HISTIDINE_METABOLISM	29	0.536083	1.75618	0.00531059	0.0201586	0.0118647	5240	tags=55%, list=27%, signal=40%	LCMT1/UROC1/AOC1/ALDH7A1/ALDH3B2/ALDH2/ACY3/HEMK1/HNMT/BUD23/ALDH3A1/ALDH3A2/LCMT2/MAOA/DDC/HAL
KEGG_TAURINE_AND_HYPOTAURINE_METABOLISM	KEGG_TAURINE_AND_HYPOTAURINE_METABOLISM	KEGG_TAURINE_AND_HYPOTAURINE_METABOLISM	10	0.698124	1.68813	0.00564891	0.021014	0.0123681	3103	tags=70%, list=16%, signal=59%	GGT7/GGT6/BAAT/GGT1/GGT5/GAD1/CSAD
KEGG_ERBB_SIGNALING_PATHWAY	KEGG_ERBB_SIGNALING_PATHWAY	KEGG_ERBB_SIGNALING_PATHWAY	87	-0.332579	-1.55665	0.0063	0.0226921	0.0133559	2643	tags=41%, list=14%, signal=36%	NRG3/GRB2/CBLB/KRAS/EGFR/RAF1/BRAF/RPS6KB1/STAT5A/MAPK1/PIK3R5/NRG1/CRK/PIK3R1/AREG/PRKCA/CAMK2A/CRKL/MAP2K1/PRKCB/GAB1/GSK3B/SOS2/PIK3CG/MAP2K4/PIK3CB/ABL2/SOS1/MYC/EREG/AKT3/PIK3CA/NRAS/CBL/PAK2/NCK1
KEGG_DNA_REPLICATION	KEGG_DNA_REPLICATION	KEGG_DNA_REPLICATION	36	-0.439871	-1.69182	0.00634403	0.0226921	0.0133559	5339	tags=50%, list=28%, signal=36%	SSBP1/POLA2/POLA1/RNASEH2B/MCM7/RFC4/POLE3/RNASEH1/DNA2/MCM4/MCM6/PRIM2/RFC3/POLE2/RFC5/POLD3/RFC1/PRIM1
KEGG_BASAL_TRANSCRIPTION_FACTORS	KEGG_BASAL_TRANSCRIPTION_FACTORS	KEGG_BASAL_TRANSCRIPTION_FACTORS	35	-0.445918	-1.71191	0.00686046	0.0240763	0.0141706	2703	tags=31%, list=14%, signal=27%	TBPL2/GTF2I/TAF13/GTF2H1/TAF4B/GTF2E1/TAF5/TAF2/GTF2H3/GTF2A1/STON1
KEGG_ALZHEIMERS_DISEASE	KEGG_ALZHEIMERS_DISEASE	KEGG_ALZHEIMERS_DISEASE	157	0.336324	1.48349	0.00794542	0.0273676	0.0161077	5196	tags=41%, list=27%, signal=31%	BAD/NDUFB10/NDUFA2/CACNA1F/UQCR10/CAPN1/NDUFS3/CALML6/NDUFA6/ATP5F1D/NDUFB7/NDUFS7/UQCRQ/NDUFS8/CASP9/COX7C/NDUFA4/HSD17B10/COX4I1/CALML5/COX5B/ATP5MC2/NDUFA1/NDUFS5/BACE2/NDUFV1/COX5A/NDUFAB1/ATP5MC1/NDUFC1/ATP5F1E/ATP2A3/NDUFB4/COX7A2/CACNA1D/NDUFV3/ITPR3/COX7B/COX6B1/PSENEN/NDUFA3/NDUFS6/COX8A/PLCB2/NDUFB1/CDK5/COX6A1/ATP5MC3/UQCR11/ATP5PO/ATP5PF/UQCRC2/GRIN1/NDUFS2/APBB1/NDUFB9/UQCRC1/MAPK3/N…
KEGG_PATHOGENIC_ESCHERICHIA_COLI_INFECTION	KEGG_PATHOGENIC_ESCHERICHIA_COLI_INFECTION	KEGG_PATHOGENIC_ESCHERICHIA_COLI_INFECTION	55	-0.370421	-1.57546	0.0101172	0.0339305	0.0199704	2269	tags=25%, list=12%, signal=23%	YWHAQ/PRKCA/TUBA1B/RHOA/YWHAZ/ARPC5/ROCK2/WASL/TLR4/TUBB6/ROCK1/ARPC2/ITGB1/NCK1
KEGG_MATURITY_ONSET_DIABETES_OF_THE_YOUNG	KEGG_MATURITY_ONSET_DIABETES_OF_THE_YOUNG	KEGG_MATURITY_ONSET_DIABETES_OF_THE_YOUNG	23	0.554369	1.72874	0.0102156	0.0339305	0.0199704	1994	tags=30%, list=10%, signal=27%	FOXA2/MNX1/HNF1B/FOXA3/HES1/PDX1/HNF1A
KEGG_ALLOGRAFT_REJECTION	KEGG_ALLOGRAFT_REJECTION	KEGG_ALLOGRAFT_REJECTION	17	-0.570169	-1.78812	0.0129408	0.0416756	0.0245289	2439	tags=53%, list=13%, signal=46%	IL5/IL12A/CD80/FAS/CD86/FASLG/PRF1/IFNG/GZMB
KEGG_CHRONIC_MYELOID_LEUKEMIA	KEGG_CHRONIC_MYELOID_LEUKEMIA	KEGG_CHRONIC_MYELOID_LEUKEMIA	73	-0.345452	-1.55657	0.0131786	0.0416756	0.0245289	4089	tags=41%, list=21%, signal=33%	GRB2/CBLB/KRAS/NFKBIA/RAF1/BRAF/STAT5A/TGFB2/TGFBR2/MAPK1/PIK3R5/CRK/PIK3R1/CRKL/MAP2K1/SMAD4/SOS2/PIK3CG/CHUK/PIK3CB/TGFBR1/RB1/SOS1/MYC/PTPN11/AKT3/PIK3CA/NRAS/CBL/CDK6
KEGG_ARGININE_AND_PROLINE_METABOLISM	KEGG_ARGININE_AND_PROLINE_METABOLISM	KEGG_ARGININE_AND_PROLINE_METABOLISM	54	0.430087	1.60328	0.0132197	0.0416756	0.0245289	5135	tags=52%, list=27%, signal=38%	ALDH4A1/PRODH/PYCR2/AOC1/ALDH7A1/ASS1/GLS2/ASL/SAT2/AZIN2/ALDH2/CKM/GAMT/SAT1/GOT1/OAT/ALDH3A2/NAGS/PYCR1/NOS3/MAOA/CKMT1B/GOT2/GLUD2/ALDH18A1/PYCR3/CKMT2/ACY1
KEGG_GLIOMA	KEGG_GLIOMA	KEGG_GLIOMA	65	-0.347591	-1.51369	0.0137192	0.0422934	0.0248926	4316	tags=43%, list=22%, signal=34%	PDGFRB/CCND1/IGF1/GRB2/KRAS/EGFR/RAF1/BRAF/MAPK1/PDGFB/PIK3R5/PIK3R1/PRKCA/CAMK2A/CALM1/MAP2K1/PRKCB/SOS2/PIK3CG/PDGFRA/PIK3CB/PTEN/RB1/SOS1/AKT3/PIK3CA/NRAS/CDK6
KEGG_STEROID_BIOSYNTHESIS	KEGG_STEROID_BIOSYNTHESIS	KEGG_STEROID_BIOSYNTHESIS	17	0.584717	1.66182	0.0140687	0.0422934	0.0248926	5425	tags=65%, list=28%, signal=47%	TM7SF2/FDFT1/HSD17B7/CEL/DHCR24/DHCR7/EBP/SC5D/LSS/NSDHL/CYP27B1
KEGG_AUTOIMMUNE_THYROID_DISEASE	KEGG_AUTOIMMUNE_THYROID_DISEASE	KEGG_AUTOIMMUNE_THYROID_DISEASE	32	-0.446178	-1.67223	0.0140978	0.0422934	0.0248926	4349	tags=34%, list=23%, signal=27%	IL5/IFNA13/TSHB/TSHR/IFNA1/CD80/FAS/CD86/FASLG/PRF1/GZMB
KEGG_SPHINGOLIPID_METABOLISM	KEGG_SPHINGOLIPID_METABOLISM	KEGG_SPHINGOLIPID_METABOLISM	39	0.457194	1.59089	0.0148508	0.0438451	0.0258059	1998	tags=31%, list=10%, signal=28%	PLPP2/NEU1/GAL3ST1/ARSA/SMPD3/DEGS2/SMPD2/SGPP2/SPHK2/SMPD1/CERK/GLB1
KEGG_WNT_SIGNALING_PATHWAY	KEGG_WNT_SIGNALING_PATHWAY	KEGG_WNT_SIGNALING_PATHWAY	150	-0.267777	-1.38998	0.0169744	0.0491745	0.0289426	4401	tags=34%, list=23%, signal=26%	PPP2CA/WNT9A/CCND1/SFRP1/PRKACB/EP300/NFATC2/PLCB1/MAP3K7/PPP2R1B/RAC2/DKK2/PLCB4/DKK1/CHD8/SFRP2/FZD7/DAAM1/PPP3CC/PRICKLE1/WNT2/PPP3R2/CSNK1A1/TBL1XR1/PPP2CB/NFAT5/PRKCA/APC/CAMK2A/SMAD2/PRKCB/SMAD4/FZD6/VANGL1/CCND2/CUL1/RHOA/GSK3B/FZD4/PPP2R5C/FOSL1/PSEN1/ROCK2/PPP3CB/PPP3R1/PPP2R5E/SENP2/CSNK2A2/MYC/PPP3CA/ROCK1
KEGG_SELENOAMINO_ACID_METABOLISM	KEGG_SELENOAMINO_ACID_METABOLISM	KEGG_SELENOAMINO_ACID_METABOLISM	26	0.504487	1.60448	0.0171846	0.0491745	0.0289426	2943	tags=31%, list=15%, signal=26%	GGT7/GGT6/SEPHS2/LCMT1/GGT1/GGT5/HEMK1/BUD23
KEGG_INSULIN_SIGNALING_PATHWAY	KEGG_INSULIN_SIGNALING_PATHWAY	KEGG_INSULIN_SIGNALING_PATHWAY	137	-0.261868	-1.332	0.019487	0.0548315	0.0322721	2993	tags=24%, list=15%, signal=21%	PRKAG2/HK3/RAPGEF1/MAPK1/EIF4E/PPP1CB/PIK3R5/PRKCI/CRK/PIK3R1/CALM1/CRKL/MAP2K1/GSK3B/PDE3A/IRS1/SOS2/PIK3CG/PTPN1/HK2/FOXO1/PRKAR2A/PDE3B/PIK3CB/SOCS4/PRKAB2/PPP1CC/SOS1/PYGL/AKT3/PIK3CA/NRAS/CBL
KEGG_COLORECTAL_CANCER	KEGG_COLORECTAL_CANCER	KEGG_COLORECTAL_CANCER	62	-0.339116	-1.4679	0.0197511	0.0548315	0.0322721	3999	tags=44%, list=21%, signal=35%	MSH2/KRAS/RAF1/BIRC5/BRAF/RAC2/MSH3/TGFB2/DCC/TGFBR2/MAPK1/PIK3R5/PIK3R1/APC/MSH6/MAP2K1/SMAD2/SMAD4/RHOA/GSK3B/APPL1/PIK3CG/PIK3CB/TGFBR1/MYC/AKT3/PIK3CA
KEGG_RNA_DEGRADATION	KEGG_RNA_DEGRADATION	KEGG_RNA_DEGRADATION	57	-0.357359	-1.52986	0.0219458	0.0591616	0.0348206	3273	tags=35%, list=17%, signal=29%	CNOT7/ZCCHC7/PAPOLB/EXOSC2/DDX6/CNOT6L/EXOSC3/EXOSC9/DCP2/PAPOLA/MTREX/CNOT10/CNOT1/DIS3/CNOT4/PATL1/PAPOLG/LSM6/DCP1A/XRN1
KEGG_GLYCEROPHOSPHOLIPID_METABOLISM	KEGG_GLYCEROPHOSPHOLIPID_METABOLISM	KEGG_GLYCEROPHOSPHOLIPID_METABOLISM	76	0.383875	1.53096	0.021947	0.0591616	0.0348206	3516	tags=33%, list=18%, signal=27%	PLPP2/ACHE/LYPLA2/PLA2G10/CDIPT/PLA2G2C/PLA2G6/CHKA/PLA2G3/AGPAT2/LPCAT1/DGKQ/PCYT2/TAZ/PEMT/PTDSS2/PLA2G1B/MBOAT7/ETNK2/MBOAT1/AGPAT3/PLA2G2F/CHKB/GPD1/PLD2
KEGG_TYPE_I_DIABETES_MELLITUS	KEGG_TYPE_I_DIABETES_MELLITUS	KEGG_TYPE_I_DIABETES_MELLITUS	23	-0.472352	-1.6003	0.0253148	0.0672652	0.0395901	2439	tags=57%, list=13%, signal=49%	HSPD1/PTPRN/CPE/IL12A/CD80/IL1B/FAS/IL1A/CD86/FASLG/PRF1/IFNG/GZMB
KEGG_NON_SMALL_CELL_LUNG_CANCER	KEGG_NON_SMALL_CELL_LUNG_CANCER	KEGG_NON_SMALL_CELL_LUNG_CANCER	54	-0.344158	-1.46151	0.0320239	0.0831156	0.0489192	4288	tags=44%, list=22%, signal=35%	CCND1/GRB2/KRAS/EGFR/RAF1/BRAF/RARB/MAPK1/PIK3R5/FOXO3/PIK3R1/PRKCA/MAP2K1/PRKCB/SOS2/PIK3CG/PIK3CB/RB1/SOS1/AKT3/PIK3CA/NRAS/STK4/CDK6
KEGG_LONG_TERM_POTENTIATION	KEGG_LONG_TERM_POTENTIATION	KEGG_LONG_TERM_POTENTIATION	70	-0.323911	-1.45544	0.0325586	0.0831156	0.0489192	4065	tags=39%, list=21%, signal=31%	PRKACB/EP300/KRAS/PLCB1/GNAQ/RAF1/BRAF/PLCB4/ITPR1/PPP3CC/MAPK1/PPP3R2/PPP1CB/PRKCA/CAMK2A/CALM1/MAP2K1/PRKCB/RAP1B/CAMK4/RAP1A/PPP3CB/PPP3R1/PPP1CC/PPP3CA/NRAS/PPP1R12A
KEGG_FRUCTOSE_AND_MANNOSE_METABOLISM	KEGG_FRUCTOSE_AND_MANNOSE_METABOLISM	KEGG_FRUCTOSE_AND_MANNOSE_METABOLISM	34	0.466209	1.57016	0.0329807	0.0831156	0.0489192	1876	tags=29%, list=10%, signal=27%	FCSK/MPI/ALDOB/PFKL/GMPPB/GMPPA/PMM1/GMDS/PHPT1/GFUS
KEGG_APOPTOSIS	KEGG_APOPTOSIS	KEGG_APOPTOSIS	87	-0.295641	-1.38376	0.0334106	0.0831156	0.0489192	2840	tags=30%, list=15%, signal=26%	TNFRSF10D/PPP3CC/ATM/PPP3R2/IRAK3/PIK3R5/IL1RAP/PIK3R1/APAF1/IL1B/CSF2RB/CFLAR/FAS/PIK3CG/IL1A/CHUK/PRKAR2A/PIK3CB/PPP3CB/PPP3R1/FASLG/BIRC3/PPP3CA/BIRC2/AKT3/PIK3CA
KEGG_ARRHYTHMOGENIC_RIGHT_VENTRICULAR_CARDIOMYOPATHY_ARVC	KEGG_ARRHYTHMOGENIC_RIGHT_VENTRICULAR_CARDIOMYOPATHY_ARVC	KEGG_ARRHYTHMOGENIC_RIGHT_VENTRICULAR_CARDIOMYOPATHY_ARVC	74	-0.320086	-1.45336	0.0335143	0.0831156	0.0489192	5718	tags=47%, list=30%, signal=33%	CACNB2/ITGB7/LAMA2/ACTN4/ITGA3/SGCG/CTNNA3/GJA1/CACNG4/ITGB3/CACNA1C/CACNG8/CACNG7/RYR2/ATP2A2/ACTN3/ITGA2/CACNG2/ACTN1/SGCD/CDH2/CACNG1/ITGAV/DSP/ITGA4/DSG2/ITGA1/SGCB/PKP2/SLC8A1/ITGA6/CACNA2D1/DSC2/ITGA5/ITGB1
KEGG_VIBRIO_CHOLERAE_INFECTION	KEGG_VIBRIO_CHOLERAE_INFECTION	KEGG_VIBRIO_CHOLERAE_INFECTION	54	0.393742	1.46779	0.0373705	0.0914594	0.0538301	4169	tags=43%, list=22%, signal=33%	ATP6V0E2/KCNQ1/ATP6V0D1/KDELR1/ARF1/ATP6AP1/ATP6V0E1/ATP6V0A1/SLC12A2/GNAS/ATP6V0C/ADCY9/ATP6V1C2/ATP6V0B/ATP6V1B1/KDELR3/SEC61A1/SEC61B/ATP6V1E1/CFTR/KDELR2/PDIA4/TCIRG1
KEGG_PRIMARY_IMMUNODEFICIENCY	KEGG_PRIMARY_IMMUNODEFICIENCY	KEGG_PRIMARY_IMMUNODEFICIENCY	35	-0.393254	-1.50973	0.0385284	0.0930686	0.0547772	1705	tags=26%, list=9%, signal=23%	ICOS/ADA/CD8B/TAP1/PTPRC/IL7R/RAG1/CD8A/TAP2
KEGG_VIRAL_MYOCARDITIS	KEGG_VIRAL_MYOCARDITIS	KEGG_VIRAL_MYOCARDITIS	50	-0.333706	-1.38163	0.0401679	0.095785	0.056376	4449	tags=32%, list=23%, signal=25%	EIF4G3/CCND1/ITGAL/MYH10/MYH8/RAC2/FYN/SGCD/CD80/MYH15/MYH13/CD86/SGCB/PRF1/ABL2/CAV1
KEGG_PROPANOATE_METABOLISM	KEGG_PROPANOATE_METABOLISM	KEGG_PROPANOATE_METABOLISM	32	0.4412	1.47163	0.046131	0.108612	0.0639256	4766	tags=44%, list=25%, signal=33%	ACSS1/HIBCH/ALDH7A1/ABAT/ACSS2/ALDH2/SUCLG1/MCEE/ECHS1/MLYCD/PCCA/ALDH3A2/MMUT/PCCB
KEGG_CALCIUM_SIGNALING_PATHWAY	KEGG_CALCIUM_SIGNALING_PATHWAY	KEGG_CALCIUM_SIGNALING_PATHWAY	177	-0.240715	-1.25812	0.0470542	0.108913	0.0641027	4662	tags=34%, list=24%, signal=26%	CHRM2/MYLK2/CACNA1C/PTGER3/PTGFR/HTR2C/PDGFRB/HTR6/RYR2/TACR3/ATP2A2/HTR2A/PRKACB/PLCB1/GNAQ/EGFR/ADRA1D/GRPR/SLC25A31/P2RX1/PLCB4/ITPR1/RYR3/PPP3CC/PPP3R2/TBXA2R/CHRM5/BST1/F2R/PPID/NOS2/PRKCA/CAMK2A/CALM1/PRKCB/P2RX7/PLN/CAMK4/PLCD3/VDAC2/HRH1/PDGFRA/TRPC1/AVPR1A/CD38/PPP3CB/SPHK1/HRH2/ADCY3/HTR7/PPP3R1/EDNRA/TRHR/PTAFR/MYLK/ATP2B4/SLC8A1/CYSLTR2/PPP3CA/ATP2B1
KEGG_HEMATOPOIETIC_CELL_LINEAGE	KEGG_HEMATOPOIETIC_CELL_LINEAGE	KEGG_HEMATOPOIETIC_CELL_LINEAGE	81	-0.309017	-1.42843	0.0474298	0.108913	0.0641027	4643	tags=37%, list=24%, signal=28%	ITGB3/CD4/CR1/CD3E/IL5/CD33/CD2/CD14/IL7/IL9R/ITGA2/IL2RA/IL11/IL1R2/IL1B/CD8B/ITGA4/CD3G/IL1A/CD38/ITGA1/IL6/MME/IL7R/FCGR1A/CD44/TFRC/ITGA6/CD8A/ITGA5
KEGG_AMINO_SUGAR_AND_NUCLEOTIDE_SUGAR_METABOLISM	KEGG_AMINO_SUGAR_AND_NUCLEOTIDE_SUGAR_METABOLISM	KEGG_AMINO_SUGAR_AND_NUCLEOTIDE_SUGAR_METABOLISM	44	0.392499	1.398	0.0497076	0.111041	0.0653551	4071	tags=43%, list=21%, signal=34%	GALE/FCSK/MPI/AMDHD2/GMPPB/GMPPA/CYB5R1/PMM1/GMDS/GFUS/CYB5R3/RENBP/CHIA/HEXA/GALT/CHIT1/GALK1/NANS/UXS1

## Sheet: TRIB3
	ID	Description	setSize	enrichmentScore	NES	pvalue	p.adjust	qvalue	rank	leading_edge	core_enrichment
KEGG_SPLICEOSOME	KEGG_SPLICEOSOME	KEGG_SPLICEOSOME	126	0.65847	3.01077	1.20523e-23	2.24172e-21	1.14179e-21	4021	tags=65%, list=21%, signal=52%	SNRPB/ALYREF/SNRPC/EIF4A3/SNRPD1/SNRPG/SNRPB2/PRPF19/LSM2/SNRPF/SRSF9/PUF60/PPIL1/SF3B6/USP39/THOC3/SNRPA/LSM4/SNRPD2/LSM5/EFTUD2/SNRPE/SF3B4/BUD31/HNRNPC/PRPF4/U2AF2/PHF5A/SNRPA1/MAGOH/PQBP1/PPIH/MAGOHB/CWC15/LSM7/DDX23/SF3B2/SNRNP40/TXNL4A/SF3A3/SNU13/SART1/PRPF31/LSM3/DHX16/SF3A2/SF3B5/NCBP2/SRSF3/PPIE/SRSF2/SNRNP200/HNRNPK/CTNNBL1/ISY1/WBP11/SNRNP27/PLRG1/HSPA1B/SF3B3/PRPF40A/SMNDC1/RBM17/SRS…
KEGG_CELL_CYCLE	KEGG_CELL_CYCLE	KEGG_CELL_CYCLE	124	0.620902	2.82818	9.79968e-20	9.11371e-18	4.64196e-18	3106	tags=51%, list=16%, signal=43%	PCNA/CDC20/CDC45/CDC6/PLK1/CCNB1/CCNB2/PKMYT1/CDC25A/ORC1/MCM7/MAD2L1/TTK/BUB1/MCM4/CDK1/CDC25C/ESPL1/CCNE1/E2F1/CHEK1/MCM6/CCNA2/MCM2/ORC6/CDK4/BUB1B/ANAPC11/CHEK2/DBF4/MAD2L2/PTTG1/E2F2/MCM3/CDK2/ANAPC7/HDAC2/MCM5/BUB3/E2F4/CDC7/YWHAQ/YWHAZ/E2F3/TFDP1/CCNE2/RBL1/ORC5/SKP2/YWHAG/HDAC1/CDC25B/ANAPC5/RAD21/CDKN2A/CDK7/PRKDC/SFN/CDKN2C/RBX1/YWHAE/SMC1B/E2F5
KEGG_OXIDATIVE_PHOSPHORYLATION	KEGG_OXIDATIVE_PHOSPHORYLATION	KEGG_OXIDATIVE_PHOSPHORYLATION	116	0.618657	2.81064	7.45423e-19	4.62163e-17	2.35397e-17	5042	tags=70%, list=26%, signal=52%	CYC1/NDUFS6/UQCRH/ATP5MC3/NDUFS8/NDUFB9/NDUFB4/ATP5F1B/NDUFAB1/ATP5MC1/COX8A/COX6A1/COX5B/ATP5F1C/COX7A2L/COX6B1/ATP5PD/NDUFV1/COX6C/UQCRC1/SDHB/ATP5MF/NDUFS3/COX5A/COX7A2/NDUFB3/NDUFA8/COX7B/NDUFA6/UQCRHL/ATP5MC2/NDUFB10/NDUFB6/NDUFS2/COX17/NDUFA1/ATP5F1E/NDUFB7/ATP6V1F/NDUFS5/UQCRFS1/NDUFB5/UQCRQ/NDUFA9/SDHC/NDUFB2/ATP6V0B/ATP5PF/ATP6V1E2/ATP6V0E2/ATP5F1D/NDUFA4/ATP5ME/ATP5PB/COX4I1/COX7B2/UQCR…
KEGG_PROTEASOME	KEGG_PROTEASOME	KEGG_PROTEASOME	44	0.787676	2.98457	1.47938e-16	6.8791e-15	3.50378e-15	3084	tags=80%, list=16%, signal=67%	PSMC4/PSMA7/PSMD3/PSMB3/PSMD11/PSMD14/PSMB5/PSMB4/PSMB2/PSMC3/PSMD4/SEM1/PSMD2/PSMD8/PSMD13/PSMC5/PSME3/PSMB6/PSMA5/PSMB7/PSMD12/PSMB1/PSMA4/POMP/PSMC2/PSMF1/PSMD7/PSME2/PSMC6/PSMA1/PSMA3/PSMC1/PSMA6/PSME4/PSMD1
KEGG_HUNTINGTONS_DISEASE	KEGG_HUNTINGTONS_DISEASE	KEGG_HUNTINGTONS_DISEASE	172	0.529957	2.53754	5.54772e-16	2.06375e-14	1.05115e-14	3368	tags=49%, list=17%, signal=41%	CYC1/NDUFS6/UQCRH/POLR2H/ATP5MC3/POLR2G/NDUFS8/CYCS/POLR2J/NDUFB9/NDUFB4/ATP5F1B/NDUFAB1/ATP5MC1/COX8A/COX6A1/COX5B/ATP5F1C/COX7A2L/COX6B1/HDAC2/ATP5PD/NDUFV1/COX6C/UQCRC1/AP2S1/POLR2F/SDHB/POLR2I/VDAC3/POLR2D/NDUFS3/COX5A/COX7A2/NDUFB3/NDUFA8/DCTN2/POLR2K/COX7B/VDAC1/HDAC1/NDUFA6/UQCRHL/SOD1/VDAC2/ATP5MC2/NDUFB10/NDUFB6/NDUFS2/CLTA/NDUFA1/ATP5F1E/BAX/SLC25A5/NDUFB7/NDUFS5/TFAM/AP2M1/UQCRFS1/NDUF…
KEGG_PARKINSONS_DISEASE	KEGG_PARKINSONS_DISEASE	KEGG_PARKINSONS_DISEASE	113	0.596604	2.69399	1.79348e-15	5.55978e-14	2.83181e-14	4896	tags=73%, list=25%, signal=54%	CYC1/NDUFS6/UQCRH/ATP5MC3/NDUFS8/CYCS/NDUFB9/NDUFB4/ATP5F1B/NDUFAB1/ATP5MC1/COX8A/COX6A1/COX5B/ATP5F1C/COX7A2L/COX6B1/ATP5PD/NDUFV1/COX6C/UQCRC1/HTRA2/SDHB/VDAC3/NDUFS3/COX5A/COX7A2/UCHL1/PARK7/NDUFB3/NDUFA8/UBE2J2/COX7B/VDAC1/NDUFA6/UQCRHL/VDAC2/ATP5MC2/NDUFB10/NDUFB6/NDUFS2/NDUFA1/ATP5F1E/SLC25A5/NDUFB7/NDUFS5/UQCRFS1/NDUFB5/UQCRQ/NDUFA9/SDHC/NDUFB2/ATP5PF/CASP3/UBE2L3/GPR37/ATP5F1D/NDUFA4/ATP5…
KEGG_RIBOSOME	KEGG_RIBOSOME	KEGG_RIBOSOME	87	0.63686	2.75573	5.00525e-15	1.32997e-13	6.77403e-14	5716	tags=80%, list=30%, signal=57%	MRPL13/RPS7/RPS21/RPLP0/RPL38/RPL26L1/RPL8/RPL22L1/RPL37/RPL17/RPL3L/RPL19/RPL27/RPS2/RPL35A/RPS19/RPL39/RPL6/RPL30/RPS16/RPS18/RPL23A/RPS27A/RPL36/RPS3/RPL35/RPS26/FAU/RPL24/RPL18A/RPS5/RPSA/RPLP2/RPL41/RPL37A/RPS15/RPS8/RPL27A/RPL7/RPLP1/RPL18/RPL28/RPL23/RPS10/RPS25/RPL12/RPL31/RPS20/RPL32/RPL29/UBA52/RPS24/RPL4/RPS29/RPL10/RPL9/RPS13/RPL7A/RPL13/RPS15A/RPL5/RPS11/RPL14/RSL24D1/RPL10A/RPS28/RP…
KEGG_DNA_REPLICATION	KEGG_DNA_REPLICATION	KEGG_DNA_REPLICATION	36	0.794176	2.88439	1.61562e-13	3.75632e-12	1.91324e-12	1549	tags=69%, list=8%, signal=64%	PCNA/RFC4/FEN1/MCM7/RFC2/MCM4/MCM6/MCM2/RFC5/POLD2/POLE2/PRIM2/SSBP1/MCM3/PRIM1/RPA3/POLE3/RFC3/DNA2/MCM5/LIG1/POLA2/POLE/POLD1/POLE4
KEGG_NEUROACTIVE_LIGAND_RECEPTOR_INTERACTION	KEGG_NEUROACTIVE_LIGAND_RECEPTOR_INTERACTION	KEGG_NEUROACTIVE_LIGAND_RECEPTOR_INTERACTION	272	-0.404611	-2.15016	6.89405e-12	1.42477e-10	7.25689e-11	4561	tags=36%, list=24%, signal=28%	F2RL3/HTR4/P2RY10/GABRP/GABRB3/NPY4R/ADRA2C/F2R/APLNR/GRM6/HTR1B/HCRTR2/GRIN2B/HTR7/P2RX6/P2RY8/C3AR1/HTR2A/CNR2/FPR1/GABRB2/ADRB3/GRIA3/PLG/NMBR/CHRNA4/FPR2/HCRTR1/TACR1/PTAFR/LPAR6/NPY1R/EDNRA/NPFFR1/AVPR2/HRH4/THRA/HTR1F/GRID2/GLP2R/TSHB/GABRA4/FSHR/C5AR1/ADRA2A/NMUR2/GRM7/NPY5R/AGTR1/P2RX7/PTGIR/PTGER3/P2RX1/S1PR4/PTGDR/DRD1/PTGER2/CYSLTR2/P2RY1/CHRM1/NR3C1/GLP1R/ADCYAP1R1/GRM3/ADRA1D/SCTR/NM…
KEGG_OLFACTORY_TRANSDUCTION	KEGG_OLFACTORY_TRANSDUCTION	KEGG_OLFACTORY_TRANSDUCTION	380	-0.355276	-1.96635	2.26424e-11	4.21148e-10	2.14507e-10	8568	tags=61%, list=44%, signal=35%	OR4D2/OR6T1/OR6V1/OR51I1/OR10Z1/OR2G2/OR14C36/OR6C2/OR6Y1/OR1B1/OR4A15/OR2S2/OR4S1/OR4F3/OR10C1/OR52I1/OR9Q1/OR5T1/OR52B4/OR2T4/OR4P4/OR10H4/OR4L1/OR13J1/OR51L1/OR8J1/OR13C3/OR2M4/OR6K6/OR4S2/OR8K1/OR51F1/OR2K2/OR2A4/OR2T33/OR4F5/OR13F1/OR2T27/OR6C3/OR10H3/OR9G1/OR10K2/OR12D3/OR11A1/OR7A10/OR2AE1/OR5D16/OR52W1/OR8B4/OR4D6/OR52I2/OR5A1/OR1A1/OR13C2/OR9Q2/OR2T3/OR4F15/OR4C3/OR10J5/OR2A14/OR5B17/OR8…
KEGG_PYRIMIDINE_METABOLISM	KEGG_PYRIMIDINE_METABOLISM	KEGG_PYRIMIDINE_METABOLISM	97	0.568806	2.49446	2.70542e-11	4.57462e-10	2.33003e-10	3943	tags=57%, list=20%, signal=45%	DTYMK/TK1/RRM2/NME1/POLD2/POLR2H/POLR2G/POLE2/PRIM2/TYMS/POLR2J/PNPT1/ITPA/PRIM1/POLR1C/POLE3/ENTPD6/UMPS/CAD/RRM1/POLR2F/POLR1H/POLR2I/POLR2D/CTPS1/POLR3K/NME4/POLA2/UCK2/POLE/POLR2K/POLD1/POLR3C/CANT1/POLE4/NT5C/POLR3F/UCKL1/PNP/POLR1B/POLR3G/NT5M/DUT/TXNRD1/NT5C3A/POLR2E/POLR3A/TYMP/NME2/POLR1E/ENTPD8/NUDT2/CDA/UPP1/POLD4
KEGG_CALCIUM_SIGNALING_PATHWAY	KEGG_CALCIUM_SIGNALING_PATHWAY	KEGG_CALCIUM_SIGNALING_PATHWAY	177	-0.445223	-2.22731	3.34821e-11	5.18973e-10	2.64332e-10	5187	tags=49%, list=27%, signal=36%	TACR2/HRH2/PRKCA/NOS2/ADRA1B/HTR2B/PDE1A/PPP3CB/PLCD4/ADCY7/HTR4/PRKACG/SLC25A4/CD38/BST1/F2R/PDGFRB/PPP3R2/HTR7/P2RX6/ATP2B2/CACNA1H/PLN/HTR2A/MYLK3/ADRB3/RYR3/TACR1/PTAFR/EDNRA/CACNA1S/PLCB2/PDGFRA/PDE1C/CALM1/CAMK2D/GNA14/TNNC1/PRKACB/PLCB4/CHP1/ADCY2/PHKB/CACNA1D/AGTR1/ADCY8/P2RX7/PPP3CA/PTGER3/P2RX1/CAMK4/DRD1/CYSLTR2/PLCD1/ITPKB/CAMK2A/CHRM1/NOS1/ADCY4/ADRA1D/PDE1B/P2RX2/SLC8A1/ADRB1/GRIN2A…
KEGG_HEMATOPOIETIC_CELL_LINEAGE	KEGG_HEMATOPOIETIC_CELL_LINEAGE	KEGG_HEMATOPOIETIC_CELL_LINEAGE	81	-0.563378	-2.49159	1.75124e-10	2.49052e-09	1.26852e-09	5084	tags=58%, list=26%, signal=43%	IL1A/MME/CD3E/IL4/ITGB3/MS4A1/CSF1R/CD1A/CD38/FLT3LG/KIT/CD3G/KITLG/GYPA/CSF3/IL5/CD1D/FCER2/CD5/CD1B/GP1BA/ITGAM/IL7/GP5/CD4/CSF3R/GP9/CD55/CD44/CD33/IL11RA/ITGA4/ITGA1/IL3RA/CD1E/CD22/CD37/CD1C/CR1/IL1R1/IL6R/FLT3/CD34/CD36/IL7R/IL5RA/CD59
KEGG_CYTOKINE_CYTOKINE_RECEPTOR_INTERACTION	KEGG_CYTOKINE_CYTOKINE_RECEPTOR_INTERACTION	KEGG_CYTOKINE_CYTOKINE_RECEPTOR_INTERACTION	261	-0.382289	-2.00998	1.87459e-10	2.49052e-09	1.26852e-09	5248	tags=41%, list=27%, signal=30%	CCL22/IFNLR1/TGFBR1/PDGFB/TNFSF15/PDGFA/IL20RA/IL1A/IL2RG/TGFB1/GDF5/CTF1/IL4/PF4/TNFSF13B/CCL24/CCR1/CXCR6/BMP7/CSF1R/CCR5/IL15/CCL17/BMPR1A/CXCL3/FLT3LG/CX3CL1/TGFB2/KIT/TNFRSF13B/FLT1/TNFRSF10D/EDAR/KITLG/CCR7/PDGFRB/IL12RB1/IFNA5/IL12B/NGFR/TNFSF10/PLEKHO2/IL18RAP/TNFRSF19/CSF3/IL5/FLT4/KDR/IL23R/IFNAR1/ACVR2A/PPBP/IL2/PDGFRA/IFNGR1/CXCR4/CCR9/MPL/FAS/TNFRSF1B/CCR2/IL7/TNFSF14/TNFRSF10C/TNFSF…
KEGG_VASCULAR_SMOOTH_MUSCLE_CONTRACTION	KEGG_VASCULAR_SMOOTH_MUSCLE_CONTRACTION	KEGG_VASCULAR_SMOOTH_MUSCLE_CONTRACTION	114	-0.48407	-2.24303	2.36713e-09	2.93524e-08	1.49503e-08	4558	tags=52%, list=24%, signal=40%	ADCY7/PRKACG/KCNMB1/KCNMB2/MYL9/CALD1/BRAF/PLA2G12B/KCNMA1/PLA2G4E/RHOA/ACTG2/PLA2G12A/MYLK3/PRKCD/ROCK1/PLA2G2A/EDNRA/CACNA1S/PLCB2/PLA2G3/CALM1/PLA2G5/GUCY1A1/PRKACB/PLCB4/ADCY2/CACNA1D/NPR2/AGTR1/ADCY8/IRAG1/RAMP3/PTGIR/RAMP2/ARHGEF12/PLA2G10/ADCY4/ADRA1D/NPR1/CYP4A22/ITPR2/ADCY9/MYLK/PRKCQ/PLA2G1B/CYP4A11/PRKCH/PRKCB/PRKG1/PRKCE/CACNA1C/MYH11/ITPR1/CALCRL/ADRA1A/GUCY1A2/PPP1R12B/GNAQ
KEGG_ALZHEIMERS_DISEASE	KEGG_ALZHEIMERS_DISEASE	KEGG_ALZHEIMERS_DISEASE	157	0.455146	2.15029	2.83967e-09	3.30112e-08	1.68138e-08	3665	tags=46%, list=19%, signal=37%	CYC1/NDUFS6/GAPDH/UQCRH/ATP5MC3/HSD17B10/NDUFS8/CYCS/NDUFB9/NDUFB4/ATP5F1B/NDUFAB1/ATP5MC1/COX8A/COX6A1/COX5B/ATP5F1C/COX7A2L/COX6B1/ATP5PD/NDUFV1/COX6C/UQCRC1/SDHB/NDUFS3/COX5A/FADD/COX7A2/NDUFB3/NDUFA8/APH1A/COX7B/BID/CDK5/NDUFA6/UQCRHL/ATP5MC2/NDUFB10/NDUFB6/NDUFS2/NAE1/NDUFA1/PSENEN/ATP5F1E/NDUFB7/GRIN2D/NDUFS5/UQCRFS1/NDUFB5/UQCRQ/NDUFA9/SDHC/NDUFB2/ATP5PF/CASP3/CDK5R1/ATP5F1D/NDUFA4/ATP2A2/…
KEGG_AMINOACYL_TRNA_BIOSYNTHESIS	KEGG_AMINOACYL_TRNA_BIOSYNTHESIS	KEGG_AMINOACYL_TRNA_BIOSYNTHESIS	41	0.686359	2.55743	7.64947e-09	8.36942e-08	4.26286e-08	2968	tags=56%, list=15%, signal=48%	MARS1/TARS1/GARS1/FARSB/FARSA/CARS1/YARS1/AARS1/YARS2/VARS1/DARS1/PARS2/KARS1/TARS2/IARS1/RARS1/DARS2/SARS2/EPRS1/MARS2/NARS1/AARS2/IARS2
KEGG_CELL_ADHESION_MOLECULES_CAMS	KEGG_CELL_ADHESION_MOLECULES_CAMS	KEGG_CELL_ADHESION_MOLECULES_CAMS	112	-0.472111	-2.17498	1.27546e-08	1.31798e-07	6.71295e-08	5339	tags=56%, list=28%, signal=41%	ITGA6/CLDN20/NRXN2/F11R/CD6/ICAM1/CD274/SDC2/CLDN2/ICAM3/NLGN3/NLGN1/ITGB2/ALCAM/CD28/SDC4/CD86/CLDN11/CLDN23/CD58/SELE/SELL/PDCD1LG2/ICOS/CD80/MAG/NEO1/NLGN4X/OCLN/SIGLEC1/CADM1/NCAM1/NECTIN3/CLDN16/CLDN5/ITGAM/CD226/ICAM2/CD4/NRXN1/CADM3/ITGA4/ITGAL/JAM3/ESAM/NRXN3/SELPLG/CD22/PTPRC/NCAM2/NFASC/CDH5/CD34/PTPRM/CD40LG/SPN/PECAM1/ITGA9/NEGR1/CLDN18/SELP/JAM2/ITGA8
KEGG_CITRATE_CYCLE_TCA_CYCLE	KEGG_CITRATE_CYCLE_TCA_CYCLE	KEGG_CITRATE_CYCLE_TCA_CYCLE	30	0.683653	2.38286	1.99427e-07	1.95229e-06	9.94373e-07	4401	tags=63%, list=23%, signal=49%	IDH2/MDH2/IDH3B/FH/MDH1/SDHB/PDHA1/ACLY/OGDHL/IDH3G/CS/SDHC/SUCLG1/DLAT/SDHA/PCK2/IDH1/PC/DLD
KEGG_HOMOLOGOUS_RECOMBINATION	KEGG_HOMOLOGOUS_RECOMBINATION	KEGG_HOMOLOGOUS_RECOMBINATION	28	0.699818	2.3957	2.43596e-07	2.26544e-06	1.15388e-06	4817	tags=79%, list=25%, signal=59%	RAD51/EME1/RAD54L/POLD2/RAD54B/XRCC2/SSBP1/SEM1/RPA3/BLM/RAD51C/POLD1/MUS81/XRCC3/BRCA2/RAD51D/RPA1/POLD4/TOP3A/POLD3/RPA2/MRE11
KEGG_BASE_EXCISION_REPAIR	KEGG_BASE_EXCISION_REPAIR	KEGG_BASE_EXCISION_REPAIR	33	0.673879	2.42484	5.29079e-07	4.68613e-06	2.38682e-06	2897	tags=61%, list=15%, signal=52%	PCNA/FEN1/UNG/POLD2/NEIL3/SMUG1/POLE2/APEX1/POLE3/APEX2/TDG/LIG1/POLE/PARP2/POLD1/LIG3/POLE4/PARP1/POLB/NTHL1
KEGG_CHEMOKINE_SIGNALING_PATHWAY	KEGG_CHEMOKINE_SIGNALING_PATHWAY	KEGG_CHEMOKINE_SIGNALING_PATHWAY	186	-0.381225	-1.93347	6.60227e-07	5.58192e-06	2.84308e-06	4910	tags=42%, list=25%, signal=32%	RAF1/PIK3CD/PF4/CCL24/CCR1/ADCY5/CXCR6/CCR5/ADCY7/PRKACG/CCL17/NCF1/CXCL3/CX3CL1/BRAF/CCR7/STAT3/GNG12/NFKBIA/RHOA/ARRB2/PRKCD/ROCK1/WAS/GNAI2/CRK/TIAM1/HCK/PRKCZ/GNGT2/PPBP/GNG11/PLCB2/NFKB1/CXCR4/CCR9/GRK3/PRKACB/PLCB4/AKT3/CCR2/ADCY2/ARRB1/CCL23/CXCR1/CCR4/ADCY8/SOS2/ITK/STAT5B/FGR/CXCL2/CXCL12/RAP1A/CCL16/ADCY4/CXCL16/CCR6/PREX1/ADCY9/SHC3/FOXO3/CXCR2/XCR1/PIK3R5/PIK3CG/RASGRP2/GRK5/JAK2/CX3C…
KEGG_MAPK_SIGNALING_PATHWAY	KEGG_MAPK_SIGNALING_PATHWAY	KEGG_MAPK_SIGNALING_PATHWAY	266	-0.336559	-1.77675	7.90696e-07	6.39433e-06	3.25687e-06	5251	tags=43%, list=27%, signal=32%	IKBKB/MAPK1/TGFBR1/FGF22/PDGFB/PDGFA/PRKCA/MAPT/NTF4/IL1A/DUSP8/TGFB1/MAP3K14/MKNK1/RAF1/FLNA/TAB2/ELK4/PPM1A/CACNA2D1/PPP3CB/PTPRR/FGFR4/FGF1/PRKACG/DUSP3/FGFR3/TAOK2/DUSP7/NTRK1/TGFB2/CACNA2D4/CACNB2/MRAS/FGF9/BRAF/PLA2G12B/PDGFRB/PPP3R2/RASA2/RASA1/RRAS/GNG12/NTF3/CACNA1H/CACNG6/PLA2G4E/PLA2G12A/MAP3K6/RASGRP1/ARRB2/RPS6KA3/MAP3K1/FGF18/GADD45B/CRK/STK4/RASGRP3/RPS6KA1/PLA2G2A/MAP3K5/JUND/CACN…
KEGG_DILATED_CARDIOMYOPATHY	KEGG_DILATED_CARDIOMYOPATHY	KEGG_DILATED_CARDIOMYOPATHY	90	-0.452338	-2.02747	8.43161e-07	6.5345e-06	3.32827e-06	5524	tags=53%, list=29%, signal=38%	CACNB1/ADCY6/TNNT2/IGF1/ITGA6/ACTC1/TGFB1/ADCY5/ITGB3/CACNA2D1/ITGA7/ADCY7/PRKACG/MYL3/TGFB2/CACNA2D4/CACNB2/PLN/CACNG6/ITGB6/CACNA1S/SGCB/TNNC1/PRKACB/ADCY2/CACNA1D/ADCY8/DMD/CACNB4/TTN/ITGA4/ITGA10/ITGA1/ADCY4/CACNA2D3/SGCD/SLC8A1/ADRB1/SGCA/ADCY9/DES/SGCG/RYR2/CACNA1C/ITGA9/LAMA2/CACNA2D2/ITGA8
KEGG_MISMATCH_REPAIR	KEGG_MISMATCH_REPAIR	KEGG_MISMATCH_REPAIR	23	0.743387	2.42914	1.52487e-06	1.1345e-05	5.77846e-06	1353	tags=57%, list=7%, signal=53%	PCNA/RFC4/RFC2/EXO1/RFC5/POLD2/SSBP1/RPA3/RFC3/MSH2/LIG1/MSH6/POLD1
KEGG_JAK_STAT_SIGNALING_PATHWAY	KEGG_JAK_STAT_SIGNALING_PATHWAY	KEGG_JAK_STAT_SIGNALING_PATHWAY	155	-0.379703	-1.86265	2.12004e-06	1.51665e-05	7.72485e-06	6644	tags=50%, list=34%, signal=33%	CSF2/IFNW1/IL22/IL24/PTPN6/IFNA10/IL13/IFNK/IL6/PIK3CA/SOS1/CCND3/IL20/IL10RB/SOCS3/IL9R/IFNA21/PIK3R3/SPRED2/IFNLR1/IL20RA/IL2RG/CTF1/PIK3CD/IL4/CBL/STAM2/IL13RA2/IL15/SOCS5/STAT4/STAT6/IL12RB1/IFNA5/STAT3/EP300/IL12B/CSF3/IL5/CREBBP/IL23R/SPRY1/IFNAR1/CISH/IL2/IFNGR1/STAT5A/MPL/AKT3/IL7/SPRED1/SPRY2/IL10RA/CSF3R/SOS2/STAT5B/IL11RA/LIFR/IL3RA/CSF2RB/JAK1/CNTFR/PIAS1/IL6R/LEPR/PIK3R5/PIK3CG/TSLP/…
KEGG_FOCAL_ADHESION	KEGG_FOCAL_ADHESION	KEGG_FOCAL_ADHESION	199	-0.352495	-1.79353	2.51511e-06	1.73263e-05	8.82493e-06	5353	tags=42%, list=28%, signal=30%	IGF1/ITGA6/SHC4/MAPK1/PDGFB/PDGFA/TLN2/PRKCA/LAMB4/BIRC3/RAF1/PIK3CD/FLNA/ITGB3/ITGA7/DOCK1/THBS1/CAPN2/ARHGAP35/MYL9/ARHGAP5/LAMA3/FLT1/BRAF/VTN/PDGFRB/RHOA/THBS4/MYLK3/RELN/FYN/LAMC3/FLT4/ROCK1/KDR/CRK/ITGB6/TLN1/VCL/LAMB2/PDGFRA/PAK3/PARVG/TNN/AKT3/RAPGEF1/COL4A6/JUN/ILK/BCL2/LAMA4/COL4A4/PAK5/CAV2/SOS2/PTEN/ITGA4/ITGA10/CAV1/ITGA1/RAP1A/MYLK/PDPK1/PARVA/SHC3/RASGRF1/PIK3R5/PIK3CG/HGF/VWF/ACTN…
KEGG_COMPLEMENT_AND_COAGULATION_CASCADES	KEGG_COMPLEMENT_AND_COAGULATION_CASCADES	KEGG_COMPLEMENT_AND_COAGULATION_CASCADES	69	-0.495104	-2.14215	2.90561e-06	1.93015e-05	9.83101e-06	4683	tags=51%, list=24%, signal=39%	C5/F3/C4B/C4A/F2R/F10/TFPI/C3AR1/C2/PLG/SERPINA1/F13A1/CFD/SERPIND1/KLKB1/CFI/SERPING1/C8B/C3/C5AR1/C4BPA/CD55/MASP2/PROS1/CPB2/MASP1/CR1/THBD/C6/VWF/CD59/F8/F11/A2M/C7
KEGG_NUCLEOTIDE_EXCISION_REPAIR	KEGG_NUCLEOTIDE_EXCISION_REPAIR	KEGG_NUCLEOTIDE_EXCISION_REPAIR	44	0.586018	2.22047	3.77879e-06	2.42364e-05	1.23445e-05	4888	tags=68%, list=25%, signal=51%	PCNA/RFC4/RFC2/RFC5/POLD2/POLE2/RPA3/POLE3/RFC3/LIG1/POLE/POLD1/RAD23A/POLE4/GTF2H3/ERCC3/ERCC2/CDK7/RAD23B/DDB1/RBX1/CUL4B/RPA1/ERCC1/POLD4/MNAT1/POLD3/GTF2H4/RPA2/GTF2H5
KEGG_LEUKOCYTE_TRANSENDOTHELIAL_MIGRATION	KEGG_LEUKOCYTE_TRANSENDOTHELIAL_MIGRATION	KEGG_LEUKOCYTE_TRANSENDOTHELIAL_MIGRATION	115	-0.410212	-1.89943	6.72303e-06	4.16828e-05	2.12306e-05	4297	tags=40%, list=22%, signal=31%	ARHGAP35/NCF1/MYL9/ITGB2/ARHGAP5/NCF4/CLDN11/CLDN23/RHOA/CTNNA1/ROCK1/OCLN/GNAI2/AFDN/NCF2/CTNNA3/VCL/RAPGEF3/CLDN16/CLDN5/CXCR4/MSN/ITGAM/ITK/CXCL12/CYBB/ITGA4/CTNND1/RAP1A/ITGAL/JAM3/ESAM/RAPGEF4/TXK/PLCG2/PIK3R5/PIK3CG/PTK2B/CDH5/ACTN2/RASSF5/PRKCB/PECAM1/CLDN18/PIK3R1/JAM2
KEGG_PURINE_METABOLISM	KEGG_PURINE_METABOLISM	KEGG_PURINE_METABOLISM	158	0.393574	1.85687	1.66848e-05	0.000100109	5.09891e-05	4418	tags=44%, list=23%, signal=34%	RRM2/NME1/DGUOK/PAICS/POLD2/POLR2H/POLR2G/POLE2/PRIM2/POLR2J/PNPT1/PPAT/ITPA/PRIM1/HPRT1/POLR1C/ATIC/POLE3/ENTPD6/RRM1/GMPS/POLR2F/POLR1H/POLR2I/PKM/POLR2D/POLR3K/NME4/POLA2/POLE/POLR2K/POLD1/APRT/POLR3C/CANT1/POLE4/GART/NT5C/POLR3F/PRPS2/ADA/PNP/PDE6D/POLR1B/POLR3G/NT5M/PRPS1/IMPDH1/AK4/NT5C3A/GUK1/ADSL/POLR2E/IMPDH2/POLR3A/NME2/PFAS/PRUNE1/POLR1E/NUDT5/ENTPD8/AMPD2/NUDT2/POLD4/ADSS1/ADSS2/POLR1…
KEGG_RNA_POLYMERASE	KEGG_RNA_POLYMERASE	KEGG_RNA_POLYMERASE	29	0.641307	2.21229	1.86242e-05	0.000108253	5.51375e-05	3605	tags=59%, list=19%, signal=48%	POLR2H/POLR2G/POLR2J/POLR1C/POLR2F/POLR1H/POLR2I/POLR2D/POLR3K/POLR2K/POLR3C/POLR3F/POLR1B/POLR3G/POLR2E/POLR3A/POLR1E
KEGG_ALDOSTERONE_REGULATED_SODIUM_REABSORPTION	KEGG_ALDOSTERONE_REGULATED_SODIUM_REABSORPTION	KEGG_ALDOSTERONE_REGULATED_SODIUM_REABSORPTION	42	-0.5477	-2.0977	3.16282e-05	0.000178268	9.07986e-05	6149	tags=64%, list=32%, signal=44%	PIK3CA/KCNJ1/FXYD2/PIK3R3/IGF1/HSD11B1/MAPK1/IRS4/PRKCA/PIK3CD/INSR/ATP1A4/IRS2/SLC9A3R2/NEDD4L/SCNN1B/ATP1A1/SCNN1G/PDPK1/PIK3R5/PIK3CG/ATP1B2/PRKCB/SGK1/NR3C2/ATP1A2/PIK3R1
KEGG_RNA_DEGRADATION	KEGG_RNA_DEGRADATION	KEGG_RNA_DEGRADATION	57	0.52096	2.08774	3.35539e-05	0.000183559	9.34937e-05	2988	tags=42%, list=15%, signal=36%	LSM2/HSPD1/EXOSC4/ENO1/LSM4/LSM5/PNPT1/EXOSC5/EXOSC2/CNOT9/LSM1/EXOSC1/SKIV2L/LSM7/HSPA9/EDC3/EXOSC3/LSM3/DCPS/EXOSC10/PATL1/EXOSC8/XRN2/CNOT3
KEGG_ARRHYTHMOGENIC_RIGHT_VENTRICULAR_CARDIOMYOPATHY_ARVC	KEGG_ARRHYTHMOGENIC_RIGHT_VENTRICULAR_CARDIOMYOPATHY_ARVC	KEGG_ARRHYTHMOGENIC_RIGHT_VENTRICULAR_CARDIOMYOPATHY_ARVC	74	-0.44584	-1.94345	4.75328e-05	0.000252603	0.00012866	4719	tags=45%, list=24%, signal=34%	ITGB3/CACNA2D1/ITGA7/CACNA2D4/GJA1/CACNB2/CACNG6/TCF7L1/CTNNA1/ITGB6/CTNNA3/CACNA1S/SGCB/CACNA1D/TCF7L2/DMD/CACNB4/ITGA4/ITGA10/ITGA1/CACNA2D3/SGCD/SLC8A1/SGCA/DES/SGCG/ACTN2/RYR2/CACNA1C/ITGA9/LAMA2/CACNA2D2/ITGA8
KEGG_PROTEIN_EXPORT	KEGG_PROTEIN_EXPORT	KEGG_PROTEIN_EXPORT	23	0.679718	2.22109	5.32567e-05	0.000275159	0.000140149	4724	tags=74%, list=24%, signal=56%	SRPRB/SEC61G/SEC61A1/SEC61B/SPCS2/SRP68/SRP72/HSPA5/SRPRA/SRP54/SRP9/SEC61A2/SPCS1/IMMP1L/SEC11A/SRP14/OXA1L
KEGG_GLYOXYLATE_AND_DICARBOXYLATE_METABOLISM	KEGG_GLYOXYLATE_AND_DICARBOXYLATE_METABOLISM	KEGG_GLYOXYLATE_AND_DICARBOXYLATE_METABOLISM	15	0.750035	2.14486	5.77527e-05	0.000290324	0.000147873	3299	tags=60%, list=17%, signal=50%	MTHFD2/PGP/MDH2/MDH1/MTHFD1L/CS/MTHFD1/GRHPR/AFMID
KEGG_N_GLYCAN_BIOSYNTHESIS	KEGG_N_GLYCAN_BIOSYNTHESIS	KEGG_N_GLYCAN_BIOSYNTHESIS	46	0.549567	2.08824	7.08942e-05	0.000347009	0.000176745	3908	tags=50%, list=20%, signal=40%	ALG3/RPN1/DDOST/B4GALT2/ALG8/STT3A/MOGS/RPN2/B4GALT3/DPM1/DAD1/GANAB/DPAGT1/DOLPP1/MAN1B1/MGAT4B/DPM2/RFT1/ALG10/B4GALT1/ALG6/DPM3/TUSC3
KEGG_UBIQUITIN_MEDIATED_PROTEOLYSIS	KEGG_UBIQUITIN_MEDIATED_PROTEOLYSIS	KEGG_UBIQUITIN_MEDIATED_PROTEOLYSIS	133	0.386592	1.785	9.08416e-05	0.000433245	0.000220668	4238	tags=35%, list=22%, signal=28%	CDC20/UBE2C/UBE2S/PRPF19/ANAPC11/ELOC/CDC34/UBE2M/ANAPC7/BRCA1/UBE2O/RNF7/UBA2/UBE2J2/CBLC/SKP2/SAE1/CUL7/UBE2N/ANAPC5/CUL2/UBE2F/UBE2Z/UBE2K/UBE2Q1/ELOB/PIAS4/UBE2L3/UBE2E3/NHLRC1/UBE2R2/DDB1/TRIM37/UBE2A/RBX1/UBA6/CUL4B/UBA1/SYVN1/CDC27/UBE2I/KEAP1/UBE2D1/FZR1/PPIL2/PIAS3/FANCL
KEGG_HYPERTROPHIC_CARDIOMYOPATHY_HCM	KEGG_HYPERTROPHIC_CARDIOMYOPATHY_HCM	KEGG_HYPERTROPHIC_CARDIOMYOPATHY_HCM	83	-0.41424	-1.84312	0.000183078	0.000851312	0.000433606	5524	tags=48%, list=29%, signal=35%	CACNB1/TNNT2/IGF1/ITGA6/ACTC1/TGFB1/ITGB3/CACNA2D1/PRKAB1/ITGA7/MYL3/TGFB2/CACNA2D4/CACNB2/PRKAG3/CACNG6/ITGB6/CACNA1S/SGCB/TNNC1/CACNA1D/DMD/CACNB4/ACE/TTN/ITGA4/ITGA10/ITGA1/CACNA2D3/SGCD/SLC8A1/SGCA/DES/SGCG/RYR2/CACNA1C/ITGA9/LAMA2/CACNA2D2/ITGA8
KEGG_LONG_TERM_DEPRESSION	KEGG_LONG_TERM_DEPRESSION	KEGG_LONG_TERM_DEPRESSION	69	-0.429915	-1.8601	0.000246619	0.00111065	0.000565694	4111	tags=39%, list=21%, signal=31%	GNAO1/BRAF/PLA2G12B/PLA2G4E/PLA2G12A/GRIA3/GNAI2/PLA2G2A/PRKG2/PLCB2/PLA2G3/GRID2/PLA2G5/GUCY1A1/PLCB4/PPP1R17/PLA2G10/NOS1/PPP2CB/ITPR2/PLA2G1B/PRKCB/PRKG1/ITPR1/GRIA1/GUCY1A2/GNAQ
KEGG_ARACHIDONIC_ACID_METABOLISM	KEGG_ARACHIDONIC_ACID_METABOLISM	KEGG_ARACHIDONIC_ACID_METABOLISM	57	-0.469075	-1.93276	0.000250791	0.00111065	0.000565694	4529	tags=47%, list=23%, signal=36%	CYP2C18/ALOX12/CYP2C19/PLA2G12B/PLA2G4E/PLA2G12A/PTGS1/TBXAS1/PLA2G2A/ALOX15/GGT6/PLA2G3/GPX3/PLA2G5/LTA4H/ALOX15B/PLA2G10/ALOX5/PTGDS/PTGIS/CYP4A22/LTC4S/EPHX2/CYP2U1/PLA2G1B/CYP4A11/HPGDS
KEGG_NATURAL_KILLER_CELL_MEDIATED_CYTOTOXICITY	KEGG_NATURAL_KILLER_CELL_MEDIATED_CYTOTOXICITY	KEGG_NATURAL_KILLER_CELL_MEDIATED_CYTOTOXICITY	126	-0.353658	-1.66644	0.0002873	0.00122657	0.000624737	5328	tags=44%, list=28%, signal=32%	SHC4/ZAP70/MAPK1/KIR2DL1/PRKCA/FCGR3A/HCST/ICAM1/FCER1G/TYROBP/RAF1/PIK3CD/PPP3CB/PRF1/SH2D1A/ITGB2/NCR1/TNFRSF10D/KLRD1/BRAF/NCR3/IFNA5/PPP3R2/KIR3DL1/TNFSF10/CD247/CD48/KLRK1/FYN/SYK/FCGR3B/SH2D1B/IFNAR1/IFNGR1/CD244/FAS/NFAT5/LCP2/CHP1/TNFRSF10C/ICAM2/PPP3CA/SOS2/ITGAL/NFATC2/NFATC1/SHC3/PLCG2/PIK3R5/PIK3CG/PTK2B/PPP3CC/NFATC3/PRKCB/PIK3R1
KEGG_ECM_RECEPTOR_INTERACTION	KEGG_ECM_RECEPTOR_INTERACTION	KEGG_ECM_RECEPTOR_INTERACTION	83	-0.409373	-1.82147	0.00029077	0.00122657	0.000624737	4719	tags=42%, list=24%, signal=32%	ITGB3/SDC2/ITGA7/THBS1/GP6/LAMA3/SDC4/VTN/CD47/HSPG2/THBS4/RELN/LAMC3/ITGB6/SV2B/LAMB2/GP1BA/TNN/COL4A6/GP5/LAMA4/COL4A4/GP9/CD44/ITGA4/ITGA10/ITGA1/CD36/VWF/ITGA9/TNXB/LAMA2/COL6A6/TNR/ITGA8
KEGG_LINOLEIC_ACID_METABOLISM	KEGG_LINOLEIC_ACID_METABOLISM	KEGG_LINOLEIC_ACID_METABOLISM	28	-0.564071	-1.95061	0.00029675	0.00122657	0.000624737	4970	tags=57%, list=26%, signal=43%	CYP2C9/CYP2C18/CYP2C19/PLA2G12B/CYP3A5/PLA2G4E/CYP3A4/PLA2G12A/PLA2G2A/ALOX15/PLA2G3/PLA2G5/CYP1A2/PLA2G10/PLA2G1B/CYP3A7
KEGG_PHOSPHATIDYLINOSITOL_SIGNALING_SYSTEM	KEGG_PHOSPHATIDYLINOSITOL_SIGNALING_SYSTEM	KEGG_PHOSPHATIDYLINOSITOL_SIGNALING_SYSTEM	76	-0.405202	-1.76776	0.00039821	0.00156184	0.000795503	5112	tags=43%, list=26%, signal=32%	PRKCA/PIK3C2G/PIK3CD/DGKD/PLCD4/CDS2/CDS1/INPP1/PIKFYVE/PIK3C2A/PLCB2/INPP5D/CALM1/PIK3C2B/PLCB4/PIK3C3/DGKH/SYNJ1/INPP5A/INPP5K/PTEN/PLCD1/ITPKB/ITPR2/PLCG2/PIK3R5/PIK3CG/PLCE1/INPP5B/PRKCB/PIP5K1B/ITPR1/PIK3R1
KEGG_WNT_SIGNALING_PATHWAY	KEGG_WNT_SIGNALING_PATHWAY	KEGG_WNT_SIGNALING_PATHWAY	150	-0.32713	-1.59441	0.000399685	0.00156184	0.000795503	3922	tags=33%, list=20%, signal=27%	BTRC/PPP3R2/EP300/FZD1/RHOA/TCF7L1/LRP6/ROCK1/DAAM1/CREBBP/WNT9B/NKD2/SMAD4/WNT7A/PLCB2/CAMK2D/SFRP5/WNT11/PRKACB/PLCB4/FRAT1/NFAT5/JUN/CHP1/PPP3CA/FBXW11/TCF7L2/AXIN2/PPP2R5C/WNT3A/CAMK2A/FZD4/PPP2CB/PRICKLE1/NFATC2/PPP2R5A/NFATC1/SOX17/NKD1/DAAM2/DKK2/WIF1/PPP3CC/NFATC3/APC/WNT2B/CCND2/PRKCB/PRICKLE2/MAPK10
KEGG_TIGHT_JUNCTION	KEGG_TIGHT_JUNCTION	KEGG_TIGHT_JUNCTION	131	-0.335839	-1.58936	0.00040507	0.00156184	0.000795503	3816	tags=34%, list=20%, signal=28%	CLDN11/RRAS/ASH1L/CLDN23/PATJ/RHOA/CTNNA1/PPP2R2B/PRKCD/MYH15/OCLN/GNAI2/AFDN/PRKCZ/CTNNA3/EPB41L3/HCLS1/PARD6B/SPTAN1/MPP5/TJP2/CLDN16/CLDN5/AKT3/MPDZ/PTEN/MYH10/MYH1/JAM3/PPP2CB/TJP1/AMOTL1/PRKCQ/MAGI2/EPB41L2/PRKCH/MAGI1/ACTN2/MYH2/MAGI3/PRKCB/PRKCE/MYH11/CLDN18/JAM2
KEGG_GNRH_SIGNALING_PATHWAY	KEGG_GNRH_SIGNALING_PATHWAY	KEGG_GNRH_SIGNALING_PATHWAY	100	-0.370549	-1.70162	0.000411452	0.00156184	0.000795503	3929	tags=35%, list=20%, signal=28%	GNRH1/PLA2G12B/PLA2G4E/PLA2G12A/MAP3K1/PRKCD/PLA2G2A/CACNA1S/PLCB2/PLA2G3/MAP3K4/CALM1/CAMK2D/PLA2G5/PRKACB/PLCB4/JUN/ADCY2/CACNA1D/ADCY8/SOS2/CAMK2A/PLA2G10/ADCY4/ITPR2/ADCY9/PLA2G1B/HBEGF/MAP3K3/PTK2B/PRKCB/CACNA1C/ITPR1/MAPK10/GNAQ
KEGG_P53_SIGNALING_PATHWAY	KEGG_P53_SIGNALING_PATHWAY	KEGG_P53_SIGNALING_PATHWAY	68	0.446823	1.82696	0.000516635	0.00192188	0.000978887	2596	tags=31%, list=13%, signal=27%	CCNB1/CCNB2/GTSE1/CDK1/RRM2/CCNE1/CHEK1/CDK4/CHEK2/CYCS/CDK2/EI24/CCNE2/BID/PMAIP1/IGFBP3/BAX/PERP/CASP3/CDKN2A/SFN
KEGG_ONE_CARBON_POOL_BY_FOLATE	KEGG_ONE_CARBON_POOL_BY_FOLATE	KEGG_ONE_CARBON_POOL_BY_FOLATE	17	0.662479	1.97778	0.000535325	0.00195236	0.000994412	2516	tags=53%, list=13%, signal=46%	SHMT2/MTHFD2/TYMS/ATIC/MTHFD1L/GART/DHFR/MTHFD1/FTCD
KEGG_FC_EPSILON_RI_SIGNALING_PATHWAY	KEGG_FC_EPSILON_RI_SIGNALING_PATHWAY	KEGG_FC_EPSILON_RI_SIGNALING_PATHWAY	78	-0.402983	-1.77016	0.000583328	0.00208652	0.00106274	3605	tags=35%, list=19%, signal=28%	PLA2G4E/PLA2G12A/IL5/FYN/PRKCD/SYK/PLA2G2A/PLA2G3/INPP5D/PLA2G5/AKT3/LCP2/GAB2/SOS2/PLA2G10/PDPK1/PLA2G1B/PLCG2/PIK3R5/PIK3CG/FCER1A/BTK/PRKCB/PRKCE/MAPK10/PIK3R1/MS4A2
KEGG_NEUROTROPHIN_SIGNALING_PATHWAY	KEGG_NEUROTROPHIN_SIGNALING_PATHWAY	KEGG_NEUROTROPHIN_SIGNALING_PATHWAY	126	-0.341633	-1.60979	0.000617827	0.00216822	0.00110436	4233	tags=37%, list=22%, signal=29%	IRS2/NTRK1/ARHGDIB/BRAF/NTF3/NFKBIA/NGFR/RHOA/RPS6KA3/MAP3K1/PRKCD/CRK/RPS6KA1/MAP3K5/NFKB1/CALM1/CAMK2D/MAP2K5/RPS6KA5/AKT3/RAPGEF1/JUN/BDNF/BCL2/SOS2/CAMK4/KIDINS220/CAMK2A/RAP1A/SORT1/TRAF6/PDPK1/SHC3/FOXO3/GAB1/SH2B3/MAP3K3/PLCG2/PIK3R5/PIK3CG/IRAK3/RPS6KA2/NTRK2/MAPK10/PIK3R1/NTRK3
KEGG_HEDGEHOG_SIGNALING_PATHWAY	KEGG_HEDGEHOG_SIGNALING_PATHWAY	KEGG_HEDGEHOG_SIGNALING_PATHWAY	56	-0.447194	-1.84836	0.000686199	0.00236358	0.00120386	5062	tags=52%, list=26%, signal=38%	PTCH2/SUFU/WNT4/WNT2/CSNK1G3/BMP7/GLI2/PRKACG/CSNK1A1L/GAS1/BTRC/BMP6/WNT9B/WNT7A/GLI1/WNT11/BMP5/GLI3/PRKACB/FBXW11/BMP2/WNT3A/LRP2/IHH/DHH/SHH/PTCH1/WNT2B/HHIP
KEGG_AMINO_SUGAR_AND_NUCLEOTIDE_SUGAR_METABOLISM	KEGG_AMINO_SUGAR_AND_NUCLEOTIDE_SUGAR_METABOLISM	KEGG_AMINO_SUGAR_AND_NUCLEOTIDE_SUGAR_METABOLISM	44	0.498584	1.88918	0.000748836	0.00253243	0.00128986	3572	tags=41%, list=18%, signal=33%	GPI/GMPPA/GALK1/CMAS/UGDH/GNPNAT1/NANP/GALE/PGM3/GMPPB/GNPDA1/GFUS/GFPT1/AMDHD2/UAP1/PMM2/GMDS/MPI
KEGG_AXON_GUIDANCE	KEGG_AXON_GUIDANCE	KEGG_AXON_GUIDANCE	129	-0.337232	-1.59128	0.000771857	0.00256367	0.00130577	3969	tags=35%, list=21%, signal=28%	LIMK2/PPP3R2/RASA1/EPHA5/RHOA/EPHA4/FYN/ROCK1/GNAI2/EFNB1/PLXNC1/SEMA3D/ABLIM1/CXCR4/PAK3/SEMA3B/SRGAP3/EPHA3/NFAT5/CHP1/ABLIM3/EFNB2/PPP3CA/PAK5/UNC5C/ARHGEF12/EPHB6/CXCL12/SEMA3G/NFATC2/NFATC1/LRRC4C/NTN4/SEMA6A/PPP3CC/DCC/NFATC3/PLXNA2/NTNG1/SEMA6D/SEMA5A/SLIT2/SLIT3/ROBO2/DPYSL2
KEGG_DRUG_METABOLISM_CYTOCHROME_P450	KEGG_DRUG_METABOLISM_CYTOCHROME_P450	KEGG_DRUG_METABOLISM_CYTOCHROME_P450	70	-0.40296	-1.73934	0.000958423	0.00312749	0.00159295	6900	tags=51%, list=36%, signal=33%	GSTA5/GSTA1/CYP2C8/CYP2B6/UGT2B17/ADH7/ALDH3A1/GSTA2/ALDH1A3/ADH4/CYP2A13/ADH6/CYP2C9/GSTM2/ADH1C/GSTA4/CYP2C18/CYP2C19/CYP2A7/CYP3A5/CYP3A4/ALDH3B1/AOX1/FMO5/FMO4/CYP1A2/CYP2A6/GSTA3/FMO3/MAOA/GSTM5/CYP3A7/MAOB/ADH1A/FMO2/ADH1B
KEGG_OOCYTE_MEIOSIS	KEGG_OOCYTE_MEIOSIS	KEGG_OOCYTE_MEIOSIS	112	0.368451	1.66777	0.00102295	0.00328048	0.00167087	3041	tags=30%, list=16%, signal=26%	CDC20/AURKA/PLK1/CCNB1/CCNB2/PKMYT1/MAD2L1/BUB1/CDK1/CDC25C/ESPL1/CCNE1/SGO1/ANAPC11/MAD2L2/PTTG1/PPP1CA/CDK2/FBXO5/ANAPC7/YWHAQ/YWHAZ/CCNE2/FBXO43/YWHAG/ANAPC5/PPP1CC/PPP2R5D/PPP3R1/MAPK12/RBX1/YWHAE/SMC1B/PPP2R1A
KEGG_BASAL_TRANSCRIPTION_FACTORS	KEGG_BASAL_TRANSCRIPTION_FACTORS	KEGG_BASAL_TRANSCRIPTION_FACTORS	35	0.520656	1.89095	0.00115456	0.00363979	0.00185389	4614	tags=54%, list=24%, signal=41%	TAF6/GTF2IRD1/TAF11/GTF2H3/GTF2E2/GTF2A2/GTF2E1/TAF9/TAF6L/TAF4/TAF2/TAF5/TBP/TAF12/TAF7L/GTF2F2/TAF13/TAF5L/GTF2H4
KEGG_LONG_TERM_POTENTIATION	KEGG_LONG_TERM_POTENTIATION	KEGG_LONG_TERM_POTENTIATION	70	-0.396991	-1.71358	0.00122584	0.00380012	0.00193554	3938	tags=40%, list=20%, signal=32%	BRAF/GRIN2B/PPP3R2/EP300/RPS6KA3/CREBBP/RPS6KA1/PLCB2/RAPGEF3/CALM1/CAMK2D/PRKACB/PLCB4/CHP1/ADCY8/PPP3CA/CAMK4/CAMK2A/RAP1A/GRIN2A/ITPR2/RPS6KA2/PPP3CC/PRKCB/CACNA1C/ITPR1/GRIA1/GNAQ
KEGG_GLUTATHIONE_METABOLISM	KEGG_GLUTATHIONE_METABOLISM	KEGG_GLUTATHIONE_METABOLISM	48	0.470058	1.80745	0.00130606	0.00398241	0.00202839	3811	tags=42%, list=20%, signal=34%	RRM2/SRM/GSS/IDH2/SMS/GGCT/RRM1/G6PD/TXNDC12/PGD/GCLC/OPLAH/GPX4/GSTP1/GCLM/GSR/MGST1/GSTZ1/GPX7/IDH1
KEGG_T_CELL_RECEPTOR_SIGNALING_PATHWAY	KEGG_T_CELL_RECEPTOR_SIGNALING_PATHWAY	KEGG_T_CELL_RECEPTOR_SIGNALING_PATHWAY	108	-0.351225	-1.61815	0.00139757	0.00419271	0.00213551	5661	tags=47%, list=29%, signal=34%	PIK3R3/CHP2/TEC/MALT1/ZAP70/IKBKB/MAPK1/MAP3K14/RAF1/PIK3CD/CD3E/IL4/PPP3CB/CBL/CD3G/CD28/PPP3R2/NFKBIA/RHOA/CD247/RASGRP1/ICOS/IL5/FYN/IL2/NFKB1/PAK3/AKT3/MAP3K8/NFAT5/JUN/LCP2/CHP1/CD4/PPP3CA/PAK5/SOS2/ITK/GRAP2/NFATC2/NFATC1/PRKCQ/PDPK1/PTPRC/PIK3R5/PIK3CG/PPP3CC/NFATC3/CD40LG/FOS/PIK3R1
KEGG_PPAR_SIGNALING_PATHWAY	KEGG_PPAR_SIGNALING_PATHWAY	KEGG_PPAR_SIGNALING_PATHWAY	69	-0.396702	-1.7164	0.00159577	0.00471131	0.00239965	4103	tags=38%, list=21%, signal=30%	APOA1/ACSL6/APOA5/ACSL4/SCP2/FABP5/ACSL1/SCD5/RXRA/ACAA1/HMGCS2/CYP27A1/ILK/SLC27A6/SLC27A1/FABP4/CYP7A1/OLR1/CYP4A22/PDPK1/RXRG/CYP4A11/CD36/LPL/ACADL/SORBS1
KEGG_INTESTINAL_IMMUNE_NETWORK_FOR_IGA_PRODUCTION	KEGG_INTESTINAL_IMMUNE_NETWORK_FOR_IGA_PRODUCTION	KEGG_INTESTINAL_IMMUNE_NETWORK_FOR_IGA_PRODUCTION	33	-0.495874	-1.78734	0.00179979	0.00523065	0.00266417	5451	tags=61%, list=28%, signal=44%	AICDA/TGFB1/MAP3K14/IL4/TNFSF13B/IL15/TNFRSF13B/CD28/CD86/ICOS/IL5/CD80/IL2/CXCR4/CCR9/CXCL12/ITGA4/PIGR/TNFSF13/CD40LG
KEGG_MELANOGENESIS	KEGG_MELANOGENESIS	KEGG_MELANOGENESIS	101	-0.345971	-1.58788	0.00199816	0.0057178	0.00291229	5222	tags=48%, list=27%, signal=35%	FZD10/WNT5A/CREB3L1/WNT9A/ADCY6/MAPK1/PRKCA/WNT4/WNT2/RAF1/ADCY5/FZD7/ADCY7/PRKACG/FZD5/KIT/GNAO1/CREB1/KITLG/EP300/FZD1/TCF7L1/CREBBP/GNAI2/WNT9B/EDN1/DCT/WNT7A/PLCB2/CALM1/CAMK2D/WNT11/PRKACB/PLCB4/ADCY2/ADCY8/TCF7L2/WNT3A/CAMK2A/TYRP1/FZD4/ADCY4/ADCY9/MITF/WNT2B/PRKCB/EDNRB/GNAQ
KEGG_ABC_TRANSPORTERS	KEGG_ABC_TRANSPORTERS	KEGG_ABC_TRANSPORTERS	44	-0.445977	-1.73676	0.00221985	0.00625594	0.00318639	4059	tags=41%, list=21%, signal=32%	ABCC12/ABCD3/ABCA5/ABCC8/ABCG1/ABCB5/ABCG2/ABCD2/ABCA1/ABCB1/ABCC6/ABCC9/ABCA3/CFTR/ABCA10/ABCA6/ABCA9/ABCA8
KEGG_PENTOSE_PHOSPHATE_PATHWAY	KEGG_PENTOSE_PHOSPHATE_PATHWAY	KEGG_PENTOSE_PHOSPHATE_PATHWAY	27	0.543431	1.84343	0.00300663	0.00834676	0.00425132	3747	tags=56%, list=19%, signal=45%	GPI/PFKP/TALDO1/G6PD/ALDOA/TKT/PRPS2/RPIA/RPE/PGD/DERA/PRPS1/PGLS/PFKM/ALDOC
KEGG_PATHWAYS_IN_CANCER	KEGG_PATHWAYS_IN_CANCER	KEGG_PATHWAYS_IN_CANCER	324	-0.246814	-1.34198	0.00331064	0.00905557	0.00461235	5269	tags=39%, list=27%, signal=29%	SMAD2/IKBKB/MAPK1/TGFBR1/FGF22/PDGFB/PDGFA/PRKCA/NOS2/PTCH2/SUFU/WNT4/TGFB1/WNT2/LAMB4/BIRC3/RAF1/PIK3CD/RUNX1/GLI2/CSF1R/CBL/FZD7/MDM2/CDKN2B/FGF1/FGFR3/FZD5/ARNT/NTRK1/FLT3LG/TGFB2/KIT/LAMA3/RARB/FGF9/KITLG/BRAF/PDGFRB/STAT3/EP300/FZD1/NFKBIA/RALGDS/RHOA/TCF7L1/CEBPA/CTNNA1/SPI1/FGF18/LAMC3/APPL1/CREBBP/CRK/WNT9B/STK4/ARNT2/EGLN2/SMAD4/CTNNA3/NCOA4/WNT7A/GLI1/RB1/LAMB2/PDGFRA/RXRA/NFKB1/STAT5A/…
KEGG_B_CELL_RECEPTOR_SIGNALING_PATHWAY	KEGG_B_CELL_RECEPTOR_SIGNALING_PATHWAY	KEGG_B_CELL_RECEPTOR_SIGNALING_PATHWAY	75	-0.365878	-1.59263	0.00397559	0.0107168	0.00545848	5661	tags=49%, list=29%, signal=35%	PIK3R3/CHP2/MALT1/IKBKB/MAPK1/RAF1/PIK3CD/BLNK/DAPP1/PPP3CB/LILRB3/PPP3R2/NFKBIA/SYK/RASGRP3/PIK3AP1/NFKB1/INPP5D/CD81/AKT3/NFAT5/JUN/CHP1/PPP3CA/SOS2/NFATC2/CD22/NFATC1/PLCG2/PIK3R5/PIK3CG/BTK/PPP3CC/NFATC3/PRKCB/FOS/PIK3R1
KEGG_GRAFT_VERSUS_HOST_DISEASE	KEGG_GRAFT_VERSUS_HOST_DISEASE	KEGG_GRAFT_VERSUS_HOST_DISEASE	19	-0.5569	-1.74349	0.0048323	0.0128401	0.00653995	6435	tags=74%, list=33%, signal=49%	KIR2DL3/KIR3DL2/IL6/IL1B/KIR2DL1/IL1A/PRF1/CD28/KLRD1/CD86/KIR3DL1/CD80/IL2/FAS
KEGG_CYSTEINE_AND_METHIONINE_METABOLISM	KEGG_CYSTEINE_AND_METHIONINE_METABOLISM	KEGG_CYSTEINE_AND_METHIONINE_METABOLISM	34	0.473934	1.70947	0.00497748	0.0130396	0.00664156	3805	tags=47%, list=20%, signal=38%	SRM/AHCY/DNMT3B/ENOPH1/SMS/GOT2/GOT1/LDHA/CBS/LDHB/DNMT3A/DNMT1/IL4I1/CTH/SDS/MPST
KEGG_BASAL_CELL_CARCINOMA	KEGG_BASAL_CELL_CARCINOMA	KEGG_BASAL_CELL_CARCINOMA	55	-0.405702	-1.67223	0.00545573	0.0140856	0.00717434	5062	tags=44%, list=26%, signal=32%	PTCH2/SUFU/WNT4/WNT2/GLI2/FZD7/FZD5/FZD1/TCF7L1/WNT9B/WNT7A/GLI1/WNT11/GLI3/TCF7L2/AXIN2/BMP2/WNT3A/FZD4/SHH/PTCH1/APC/WNT2B/HHIP
KEGG_TYPE_II_DIABETES_MELLITUS	KEGG_TYPE_II_DIABETES_MELLITUS	KEGG_TYPE_II_DIABETES_MELLITUS	47	-0.420043	-1.67436	0.00552823	0.0140856	0.00717434	5769	tags=45%, list=30%, signal=31%	SOCS3/PIK3R3/IKBKB/MAPK1/IRS4/PIK3CD/INSR/SLC2A4/IRS2/HK3/ABCC8/PRKCD/PRKCZ/CACNA1D/PIK3R5/PIK3CG/SOCS2/PRKCE/CACNA1C/MAPK10/PIK3R1
KEGG_REGULATION_OF_ACTIN_CYTOSKELETON	KEGG_REGULATION_OF_ACTIN_CYTOSKELETON	KEGG_REGULATION_OF_ACTIN_CYTOSKELETON	212	-0.266409	-1.36639	0.00631952	0.0158842	0.00809042	5222	tags=37%, list=27%, signal=27%	MAPK1/FGF22/PDGFB/PDGFA/MYH14/ITGAD/RAF1/PIK3CD/ITGB3/FGFR4/ITGA7/DOCK1/FGF1/SSH1/ARHGAP35/FGFR3/MYL9/ITGB2/SLC9A1/F2R/MRAS/LIMK2/FGF9/BRAF/PDGFRB/RRAS/GNG12/WASF2/ARHGEF7/ABI2/RHOA/BAIAP2/PIKFYVE/MYLK3/FGF18/ROCK1/WAS/CRK/TIAM1/ITGB6/VCL/ITGAX/PDGFRA/PAK3/MSN/FGD3/ITGAM/IQGAP1/PAK5/FGF7/SOS2/ARHGEF12/GSN/SSH2/ITGA4/ITGA10/ITGA1/CHRM1/MYH10/ITGAL/MYLK/FGF2/PIK3R5/IQGAP2/CYFIP2/PIK3CG/CHRM2/FGFR2/…
KEGG_ALLOGRAFT_REJECTION	KEGG_ALLOGRAFT_REJECTION	KEGG_ALLOGRAFT_REJECTION	17	-0.584896	-1.77086	0.00662143	0.0164212	0.00836392	4879	tags=59%, list=25%, signal=44%	IL4/PRF1/CD28/CD86/IL12B/IL5/CD80/IL2/FAS/CD40LG
KEGG_RETINOL_METABOLISM	KEGG_RETINOL_METABOLISM	KEGG_RETINOL_METABOLISM	64	-0.375312	-1.60128	0.00838839	0.0205295	0.0104564	6909	tags=50%, list=36%, signal=32%	CYP3A43/CYP26C1/RPE65/CYP2C8/CYP1A1/CYP2B6/UGT2B17/ADH7/DHRS3/ADH4/CYP2A13/RETSAT/ADH6/CYP2C9/ADH1C/AWAT2/RDH5/CYP2C18/CYP2C19/DHRS9/CYP2A7/ALDH1A1/CYP3A5/CYP3A4/ALDH1A2/CYP1A2/CYP2A6/CYP4A22/CYP4A11/CYP3A7/ADH1A/ADH1B
KEGG_LEISHMANIA_INFECTION	KEGG_LEISHMANIA_INFECTION	KEGG_LEISHMANIA_INFECTION	57	-0.39793	-1.63962	0.00872306	0.0210713	0.0107324	5362	tags=54%, list=28%, signal=39%	MYD88/MAPK1/NOS2/IL1A/FCGR3A/TGFB1/IL4/TAB2/NCF1/ITGB2/TGFB2/NCF4/IL12B/NFKBIA/FCGR2A/FCGR3B/NCF2/IFNGR1/NFKB1/ITGAM/C3/JUN/ITGA4/TRAF6/JAK1/CR1/TLR2/JAK2/TLR4/PRKCB/FOS
KEGG_FRUCTOSE_AND_MANNOSE_METABOLISM	KEGG_FRUCTOSE_AND_MANNOSE_METABOLISM	KEGG_FRUCTOSE_AND_MANNOSE_METABOLISM	34	0.451284	1.62777	0.0100041	0.023856	0.0121508	3747	tags=47%, list=19%, signal=38%	TPI1/GMPPA/PFKP/ALDOA/PFKFB4/GMPPB/GFUS/SORD/KHK/PMM2/AKR1B10/GMDS/PFKM/MPI/PHPT1/ALDOC
KEGG_ETHER_LIPID_METABOLISM	KEGG_ETHER_LIPID_METABOLISM	KEGG_ETHER_LIPID_METABOLISM	32	-0.452488	-1.6232	0.0131217	0.0308942	0.0157356	3891	tags=41%, list=20%, signal=32%	PLA2G12B/PLA2G4E/PLA2G12A/PLA2G2A/PLA2G3/PLA2G5/LPCAT2/ENPP2/PAFAH1B1/PLA2G10/ENPP6/PLA2G1B/PLPP3
KEGG_ALPHA_LINOLENIC_ACID_METABOLISM	KEGG_ALPHA_LINOLENIC_ACID_METABOLISM	KEGG_ALPHA_LINOLENIC_ACID_METABOLISM	18	-0.523981	-1.60815	0.0147537	0.0343025	0.0174715	3891	tags=44%, list=20%, signal=36%	PLA2G12B/PLA2G4E/PLA2G12A/PLA2G2A/PLA2G3/PLA2G5/PLA2G10/PLA2G1B
KEGG_ERBB_SIGNALING_PATHWAY	KEGG_ERBB_SIGNALING_PATHWAY	KEGG_ERBB_SIGNALING_PATHWAY	87	-0.319585	-1.42076	0.01532	0.0351792	0.0179181	3153	tags=28%, list=16%, signal=23%	CRK/BTC/NRG1/STAT5A/PAK3/CAMK2D/AKT3/JUN/PAK5/SOS2/STAT5B/NRG2/CAMK2A/SHC3/GAB1/HBEGF/PLCG2/PIK3R5/NRG3/PIK3CG/PRKCB/MAPK10/PIK3R1/ERBB4
KEGG_ENDOCYTOSIS	KEGG_ENDOCYTOSIS	KEGG_ENDOCYTOSIS	175	-0.268747	-1.33715	0.0168299	0.0380556	0.0193831	4704	tags=35%, list=24%, signal=27%	AGAP2/WWP1/CSF1R/EPN2/CCR5/FGFR4/CBL/STAM2/MDM2/RAB5B/FGFR3/SH3GLB1/NTRK1/DNM2/KIT/FLT1/F2R/GIT2/EEA1/ARRB2/PIKFYVE/ARAP1/ADRB3/KDR/PRKCZ/ARAP3/PARD6B/RABEP1/SH3GL2/PDGFRA/CXCR4/SMAP2/GRK3/USP8/LDLR/CHMP3/MVB12B/ARRB1/CXCR1/NEDD4L/EHD2/EPS15/RBSN/SH3GL3/RAB11FIP1/IQSEC3/DNM3/TRAF6/ADRB1/VPS36/PDCD6IP/IQSEC1/CXCR2/DAB2/FGFR2/GRK5/RAB11FIP2/PIP5K1B/ARAP2/ADRB2/ERBB4
KEGG_LYSINE_DEGRADATION	KEGG_LYSINE_DEGRADATION	KEGG_LYSINE_DEGRADATION	44	0.422087	1.59932	0.0169818	0.0380556	0.0193831	3844	tags=36%, list=20%, signal=29%	SUV39H1/SUV39H2/ALDH1B1/PLOD1/PLOD2/PLOD3/EHMT2/OGDHL/KMT5A/NSD2/ECHS1/KMT5C/SETD1A/GCDH/ACAT2/AASDHPPT
KEGG_AUTOIMMUNE_THYROID_DISEASE	KEGG_AUTOIMMUNE_THYROID_DISEASE	KEGG_AUTOIMMUNE_THYROID_DISEASE	32	-0.439873	-1.57795	0.017742	0.0392859	0.0200098	6291	tags=44%, list=33%, signal=30%	IFNA10/TG/IFNA21/IL4/PRF1/CD28/CD86/IFNA5/IL5/CD80/IL2/TSHB/FAS/CD40LG
KEGG_TGF_BETA_SIGNALING_PATHWAY	KEGG_TGF_BETA_SIGNALING_PATHWAY	KEGG_TGF_BETA_SIGNALING_PATHWAY	85	-0.318739	-1.41835	0.0190006	0.0415778	0.0211772	5420	tags=44%, list=28%, signal=31%	AMHR2/SMAD2/MAPK1/TGFBR1/TGFB1/GDF5/NOG/BMP7/CDKN2B/THBS1/BMPR1A/TGFB2/EP300/BMP6/ID2/RHOA/ZFYVE16/THBS4/ROCK1/CREBBP/SMAD4/ACVR2A/SMAD7/BMP5/SMAD9/ACVRL1/DCN/BMP2/GDF7/ZFYVE9/PPP2CB/ID4/SMAD6/LEFTY2/BMPR2/RBL2/TGFBR2
KEGG_PORPHYRIN_AND_CHLOROPHYLL_METABOLISM	KEGG_PORPHYRIN_AND_CHLOROPHYLL_METABOLISM	KEGG_PORPHYRIN_AND_CHLOROPHYLL_METABOLISM	41	0.422261	1.57338	0.0228333	0.0493837	0.025153	6951	tags=59%, list=36%, signal=38%	HMBS/HCCS/EPRS1/CPOX/UROS/CP/COX10/BLVRB/EARS2/UGT2B10/FECH/UROD/HMOX2/GUSB/BLVRA/UGT1A3/MMAB/UGT1A7/UGT1A5/PPOX/UGT2B11/UGT1A8/FTH1/COX15
KEGG_SELENOAMINO_ACID_METABOLISM	KEGG_SELENOAMINO_ACID_METABOLISM	KEGG_SELENOAMINO_ACID_METABOLISM	26	0.480065	1.60671	0.0252676	0.0540205	0.0275147	3253	tags=42%, list=17%, signal=35%	MARS1/AHCY/SEPHS1/BUD23/CBS/SEPHS2/MARS2/LCMT1/CTH/METTL6/METTL2B
KEGG_PROGESTERONE_MEDIATED_OOCYTE_MATURATION	KEGG_PROGESTERONE_MEDIATED_OOCYTE_MATURATION	KEGG_PROGESTERONE_MEDIATED_OOCYTE_MATURATION	85	0.335832	1.44321	0.0268763	0.0568068	0.0289338	713	tags=16%, list=4%, signal=16%	PLK1/CCNB1/CCNB2/PKMYT1/CDC25A/MAD2L1/BUB1/CDK1/CDC25C/CCNA2/ANAPC11/MAD2L2/CDK2/ANAPC7
KEGG_VIRAL_MYOCARDITIS	KEGG_VIRAL_MYOCARDITIS	KEGG_VIRAL_MYOCARDITIS	50	-0.366834	-1.47198	0.0287954	0.0601791	0.0306515	4536	tags=48%, list=23%, signal=37%	MYH14/ICAM1/PRF1/CXADR/ITGB2/CD28/CD86/CD80/FYN/MYH15/SGCB/DMD/CD55/CAV1/MYH10/MYH1/ITGAL/SGCD/SGCA/SGCG/CD40LG/MYH2/MYH11/LAMA2
KEGG_ADHERENS_JUNCTION	KEGG_ADHERENS_JUNCTION	KEGG_ADHERENS_JUNCTION	73	-0.327754	-1.42501	0.0296168	0.0612081	0.0311756	3837	tags=37%, list=20%, signal=30%	EP300/WASF2/RHOA/BAIAP2/TCF7L1/CTNNA1/FYN/WAS/CREBBP/AFDN/SMAD4/CTNNA3/VCL/NECTIN3/WASF3/PTPRJ/IQGAP1/FER/TCF7L2/CTNND1/TJP1/LMO7/PTPRM/ACTN2/PTPRB/SORBS1/TGFBR2
KEGG_PATHOGENIC_ESCHERICHIA_COLI_INFECTION	KEGG_PATHOGENIC_ESCHERICHIA_COLI_INFECTION	KEGG_PATHOGENIC_ESCHERICHIA_COLI_INFECTION	55	0.371365	1.47386	0.0361168	0.0738212	0.0375999	4917	tags=44%, list=25%, signal=33%	TUBA1C/TUBB/TUBA1B/ARPC3/YWHAQ/YWHAZ/ARPC1A/KRT18/TUBA4A/ACTG1/TUBB3/NCL/ARPC5L/TUBB2B/CTTN/TUBB4B/TUBB2A/TUBB4A/TUBAL3/ACTB/TUBB8/ARPC4/CDH1/TUBA3E
KEGG_PENTOSE_AND_GLUCURONATE_INTERCONVERSIONS	KEGG_PENTOSE_AND_GLUCURONATE_INTERCONVERSIONS	KEGG_PENTOSE_AND_GLUCURONATE_INTERCONVERSIONS	28	0.452399	1.5487	0.0387343	0.0783107	0.0398866	7475	tags=61%, list=39%, signal=37%	UGDH/XYLB/RPE/DCXR/UGP2/AKR1B1/UGT2B10/GUSB/UGT1A3/UGT1A7/UGT1A5/UGT2B11/RPEL1/UGT1A8/UGT1A6/DHDH/UGT1A4
KEGG_INOSITOL_PHOSPHATE_METABOLISM	KEGG_INOSITOL_PHOSPHATE_METABOLISM	KEGG_INOSITOL_PHOSPHATE_METABOLISM	54	-0.339494	-1.38475	0.0445105	0.0888116	0.0452351	3765	tags=35%, list=19%, signal=28%	INPP1/PIKFYVE/PIK3C2A/ALDH6A1/PLCB2/PIK3C2B/PLCB4/PIK3C3/SYNJ1/INPP5A/INPP5K/PTEN/PLCD1/ITPKB/PLCG2/PIK3CG/PLCE1/INPP5B/PIP5K1B
KEGG_GLYCOLYSIS_GLUCONEOGENESIS	KEGG_GLYCOLYSIS_GLUCONEOGENESIS	KEGG_GLYCOLYSIS_GLUCONEOGENESIS	61	0.351254	1.42457	0.0448833	0.0888116	0.0452351	4882	tags=43%, list=25%, signal=32%	TPI1/GAPDH/GPI/ENO1/PFKP/PGAM1/PKM/ALDH1B1/PGK1/LDHA/PDHA1/LDHB/ALDH3B2/ALDOA/DLAT/AKR1A1/GALM/PFKM/PCK2/ALDOC/ENO2/PGK2/DLD/ENO3/PGM2/PFKL
KEGG_VEGF_SIGNALING_PATHWAY	KEGG_VEGF_SIGNALING_PATHWAY	KEGG_VEGF_SIGNALING_PATHWAY	75	-0.310589	-1.35197	0.0456532	0.0893842	0.0455267	3891	tags=31%, list=20%, signal=25%	PLA2G12B/PPP3R2/PLA2G4E/PLA2G12A/KDR/PLA2G2A/PLA2G3/PLA2G5/AKT3/NFAT5/CHP1/PPP3CA/PLA2G10/NFATC2/NFATC1/PLA2G1B/PLCG2/PIK3R5/PIK3CG/PPP3CC/NFATC3/PRKCB/PIK3R1
KEGG_ASTHMA	KEGG_ASTHMA	KEGG_ASTHMA	16	-0.53563	-1.60819	0.046377	0.0898554	0.0457668	7752	tags=81%, list=40%, signal=49%	CD40/IL3/TNF/IL10/PRG2/IL13/FCER1G/IL4/IL5/EPX/FCER1A/CD40LG/MS4A2

## Sheet: LPL
	ID	Description	setSize	enrichmentScore	NES	pvalue	p.adjust	qvalue	rank	leading_edge	core_enrichment
KEGG_CELL_CYCLE	KEGG_CELL_CYCLE	KEGG_CELL_CYCLE	124	-0.632368	-2.93127	1.00985e-21	1.87833e-19	1.02048e-19	1431	tags=50%, list=7%, signal=47%	ANAPC1/CDKN2A/ZBTB17/CDK7/FZR1/ATR/YWHAQ/ANAPC5/HDAC2/CDK4/SMC1B/YWHAZ/E2F4/PRKDC/TFDP1/ORC2/ANAPC7/RBL1/ANAPC11/CCNE2/SFN/YWHAG/E2F3/CDK2/E2F1/MCM3/HDAC1/SKP2/PCNA/MCM5/BUB3/CHEK2/E2F2/CDC7/ORC5/PTTG1/MCM2/MAD2L2/MCM7/ESPL1/CDC25C/MCM6/DBF4/CDC25A/ORC6/BUB1/CCNB1/CCNA2/TTK/MCM4/BUB1B/MAD2L1/CDK1/CHEK1/PLK1/CCNE1/CCNB2/ORC1/PKMYT1/CDC20/CDC6/CDC45
KEGG_SPLICEOSOME	KEGG_SPLICEOSOME	KEGG_SPLICEOSOME	126	-0.620943	-2.88778	2.22153e-20	2.06602e-18	1.12246e-18	4712	tags=66%, list=24%, signal=50%	DDX42/RBM17/DHX8/HNRNPA1/CDC5L/SNW1/HSPA8/LSM3/CTNNBL1/SRSF10/HNRNPM/SRSF1/HNRNPU/SRSF3/THOC1/RBMX/PRPF40B/TRA2B/BCAS2/HSPA6/SNRNP27/PRPF3/TCERG1/LSM8/SNRPB2/PLRG1/NCBP1/CHERP/SMNDC1/HNRNPK/SF3A2/SNRNP200/PHF5A/SF3B3/HSPA1A/PPIE/DHX15/DHX16/PQBP1/ISY1/SART1/CWC15/SF3A3/PRPF31/LSM7/SRSF2/PRPF40A/PUF60/U2SURP/SNRPE/HSPA1B/LSM2/SNRPD2/SF3B2/DDX23/BUD31/LSM4/SNRPB/SNRPD1/SNRPF/PPIL1/HNRNPC/SNRNP40/US…
KEGG_NEUROACTIVE_LIGAND_RECEPTOR_INTERACTION	KEGG_NEUROACTIVE_LIGAND_RECEPTOR_INTERACTION	KEGG_NEUROACTIVE_LIGAND_RECEPTOR_INTERACTION	272	0.439324	2.27813	1.49411e-14	9.26347e-13	5.03279e-13	4892	tags=42%, list=25%, signal=31%	EDNRB/GRIA1/RXFP1/AGTR1/CALCRL/S1PR1/ADRA1A/PTH1R/VIPR1/GHR/AGTR2/GRID1/CHRNA2/SSTR1/LEPR/ADRB2/CHRM2/ADCYAP1R1/RXFP2/P2RY14/SSTR4/ADRB1/ADRA1D/CNR1/CHRM1/PTGER3/NMUR1/P2RY1/GRIK4/S1PR4/AVPR2/PTGER4/CTSG/THRA/NR3C1/P2RX2/CHRNA3/C5AR1/FPR2/SCTR/GABRB2/NPY1R/DRD1/ADRB3/NPY5R/GRIN2A/ADRA2A/ADRA1B/APLNR/TACR1/PTGFR/PTGIR/HTR1F/GRM3/P2RX1/NMUR2/GABRA4/CYSLTR1/GLP1R/FSHR/P2RY13/PTGER2/P2RX7/CYSLTR2/GRI…
KEGG_PROTEASOME	KEGG_PROTEASOME	KEGG_PROTEASOME	44	-0.749925	-2.82201	7.24653e-14	3.36963e-12	1.8307e-12	3974	tags=84%, list=21%, signal=67%	PSMB6/PSMC1/PSMB9/PSMA3/IFNG/PSME4/POMP/PSMA1/PSMD1/PSMA6/PSMB1/PSMA4/PSMD7/PSMB8/PSMD8/PSMA7/PSMD13/PSMC6/PSME3/PSMB5/PSMD4/PSMC3/PSME2/PSMB7/PSMB4/PSMC5/PSMD3/PSMD11/PSMC2/PSMD14/PSMD12/PSMD2/PSMB3/SEM1/PSMA5/PSMC4/PSMB2
KEGG_VASCULAR_SMOOTH_MUSCLE_CONTRACTION	KEGG_VASCULAR_SMOOTH_MUSCLE_CONTRACTION	KEGG_VASCULAR_SMOOTH_MUSCLE_CONTRACTION	114	0.566012	2.66766	2.65659e-13	9.88252e-12	5.36911e-12	3274	tags=50%, list=17%, signal=42%	GUCY1A2/PLA2G1B/AGTR1/CALCRL/NPR1/ADRA1A/RAMP2/RAMP3/ADRA1D/MYH11/PRKG1/PLA2G3/GNAQ/PRKCE/CALM1/ADCY9/PRKCQ/ADCY4/ITPR1/CYP4A11/CACNA1S/PLA2G12B/CACNA1D/ADCY8/PPP1R12B/MYLK3/ADCY5/PRKCB/CACNA1C/MYLK/ADCY2/ADRA1B/PLA2G10/PTGIR/PRKCH/NPR2/PLA2G2A/PPP1R14A/GUCY1A1/PRKCD/KCNMA1/CYP4A22/MYL9/PLA2G5/ACTG2/PLCB2/ADCY7/KCNMB2/PLCB4/EDNRA/PRKACB/RHOA/ROCK1/PLA2G4E/IRAG1/ITPR2/GUCY1B1
KEGG_DNA_REPLICATION	KEGG_DNA_REPLICATION	KEGG_DNA_REPLICATION	36	-0.779612	-2.76489	3.63006e-13	1.12532e-11	6.11379e-12	2005	tags=72%, list=10%, signal=65%	POLD4/RNASEH2A/POLD1/POLE/RFC3/PRIM1/POLE3/DNA2/LIG1/MCM3/PCNA/MCM5/POLA2/POLE2/RFC5/PRIM2/POLD2/RPA3/SSBP1/MCM2/MCM7/RFC2/FEN1/MCM6/MCM4/RFC4
KEGG_CALCIUM_SIGNALING_PATHWAY	KEGG_CALCIUM_SIGNALING_PATHWAY	KEGG_CALCIUM_SIGNALING_PATHWAY	177	0.477131	2.33461	1.68232e-12	4.47016e-11	2.42861e-11	4351	tags=48%, list=23%, signal=38%	EDNRB/AGTR1/ADRA1A/ADRB2/ERBB4/CHRM2/SLC8A3/ADRB1/PDE1C/NOS1/ADRA1D/PPP3CC/GNAQ/CHRM1/PTGER3/ITPKB/RYR2/PDE1B/CALM1/ADCY9/P2RX2/ADCY4/PLCE1/TNNC1/ITPR1/CACNA1S/CACNA1D/ADCY8/SLC8A1/MYLK3/PRKCB/CACNA1C/MYLK/ATP2B4/PLCD1/DRD1/ADRB3/ADCY2/SLC25A4/GRIN2A/ADRA1B/CAMK2A/TACR1/BST1/PTGFR/CACNA1H/P2RX1/CYSLTR1/PLCG2/P2RX7/NOS2/CYSLTR2/CHRM3/PLCB2/ADCY7/PLCB4/EDNRA/PDE1A/PRKACB/PTK2B/PDGFRB/PPP3CB/CAMK4/P…
KEGG_PYRIMIDINE_METABOLISM	KEGG_PYRIMIDINE_METABOLISM	KEGG_PYRIMIDINE_METABOLISM	97	-0.554362	-2.46605	5.31899e-11	1.23666e-09	6.71872e-10	3850	tags=56%, list=20%, signal=45%	TXNRD1/NT5E/UCKL1/PNP/POLD3/ENTPD5/TYMP/UPP1/POLR3A/ENTPD8/NT5C/POLR2K/POLR2B/POLR2F/ITPA/ENTPD6/POLR3C/NME2/POLR1A/CDA/DUT/POLR3G/POLD4/POLR2I/UCK2/POLR2G/POLR1B/POLR2D/POLR3K/POLD1/POLR1H/POLE/NME4/PNPT1/PRIM1/RRM1/POLE3/POLR1C/CANT1/TYMS/CTPS1/NT5C3A/CAD/UMPS/POLR2J/NME1/POLA2/POLE2/POLR2H/PRIM2/POLD2/DTYMK/RRM2/TK1
KEGG_COMPLEMENT_AND_COAGULATION_CASCADES	KEGG_COMPLEMENT_AND_COAGULATION_CASCADES	KEGG_COMPLEMENT_AND_COAGULATION_CASCADES	69	0.581947	2.48605	1.85444e-09	3.83251e-08	2.08218e-08	3816	tags=54%, list=20%, signal=43%	C8B/A2M/CPB2/F11/VWF/C7/MASP1/F10/C4BPA/F8/THBD/C2/C6/PROS1/C5/C5AR1/CFD/CD59/CR1/CD55/C8A/F13A1/SERPINF2/SERPING1/SERPINA1/C1QB/C3AR1/C1QA/F3/MASP2/PLG/SERPIND1/KLKB1/F2R/C3/FGG/C1QC
KEGG_BASE_EXCISION_REPAIR	KEGG_BASE_EXCISION_REPAIR	KEGG_BASE_EXCISION_REPAIR	33	-0.711149	-2.46162	2.20836e-09	4.10756e-08	2.23161e-08	2062	tags=58%, list=11%, signal=52%	POLB/POLD4/MBD4/APEX1/LIG3/TDG/POLD1/POLE/SMUG1/POLE3/PARP2/UNG/LIG1/APEX2/PCNA/POLE2/NEIL3/POLD2/FEN1
KEGG_HEMATOPOIETIC_CELL_LINEAGE	KEGG_HEMATOPOIETIC_CELL_LINEAGE	KEGG_HEMATOPOIETIC_CELL_LINEAGE	81	0.539627	2.36713	6.00107e-09	1.01473e-07	5.51295e-08	3552	tags=42%, list=18%, signal=34%	CD34/CD36/GP9/IL3RA/CSF3R/IL6R/IL7R/KIT/CSF3/IL5RA/CD33/CD1C/CD4/CD59/CR1/CD55/ITGA1/CD37/IL1R1/IL11RA/CD22/CD1E/FLT3/GP5/ITGAM/ITGA4/MME/CD1B/CD44/CD9/KITLG/FCER2/CD1D/CSF2
KEGG_AMINOACYL_TRNA_BIOSYNTHESIS	KEGG_AMINOACYL_TRNA_BIOSYNTHESIS	KEGG_AMINOACYL_TRNA_BIOSYNTHESIS	41	-0.650624	-2.38971	3.71568e-08	5.75931e-07	3.129e-07	3314	tags=54%, list=17%, signal=45%	HARS2/IARS2/MARS2/AARS2/EPRS1/DARS2/YARS1/SARS2/TARS2/CARS1/PARS2/IARS1/YARS2/VARS1/MARS1/FARSA/DARS1/GARS1/KARS1/RARS1/TARS1/FARSB
KEGG_CELL_ADHESION_MOLECULES_CAMS	KEGG_CELL_ADHESION_MOLECULES_CAMS	KEGG_CELL_ADHESION_MOLECULES_CAMS	111	0.466686	2.18676	4.59706e-08	6.57733e-07	3.57342e-07	2819	tags=36%, list=15%, signal=31%	PECAM1/SELP/ITGA8/CDH5/JAM2/CD34/CLDN18/CADM1/NEGR1/ESAM/NRXN3/JAM3/NFASC/SPN/ITGA9/CLDN5/PTPRM/CLDN11/ICAM2/NRXN1/CD4/CADM3/SDC2/ALCAM/SELE/NCAM1/SIGLEC1/CD22/NEO1/MAG/ITGAL/ITGAM/PTPRC/ITGA4/CD40LG/NCAM2/NLGN4X/OCLN/CLDN2/CNTN1
KEGG_HOMOLOGOUS_RECOMBINATION	KEGG_HOMOLOGOUS_RECOMBINATION	KEGG_HOMOLOGOUS_RECOMBINATION	28	-0.721965	-2.41552	5.18481e-08	6.88839e-07	3.74242e-07	2742	tags=68%, list=14%, signal=58%	RPA2/MRE11/POLD4/RAD51D/XRCC3/POLD1/BRCA2/MUS81/RAD51C/BLM/SEM1/POLD2/RPA3/SSBP1/RAD54B/XRCC2/RAD54L/EME1/RAD51
KEGG_NUCLEOTIDE_EXCISION_REPAIR	KEGG_NUCLEOTIDE_EXCISION_REPAIR	KEGG_NUCLEOTIDE_EXCISION_REPAIR	44	-0.628542	-2.36524	9.91949e-08	1.23002e-06	6.6826e-07	3646	tags=57%, list=19%, signal=46%	POLD3/GTF2H4/DDB1/MNAT1/RPA2/CDK7/CUL4B/ERCC2/POLD4/GTF2H3/RAD23A/ERCC3/RAD23B/POLD1/POLE/RFC3/POLE3/LIG1/PCNA/POLE2/RFC5/POLD2/RPA3/RFC2/RFC4
KEGG_MISMATCH_REPAIR	KEGG_MISMATCH_REPAIR	KEGG_MISMATCH_REPAIR	23	-0.75706	-2.39537	1.19504e-07	1.38924e-06	7.54765e-07	3003	tags=74%, list=16%, signal=62%	POLD3/PMS2/RPA2/POLD4/MSH6/POLD1/RFC3/MSH2/LIG1/PCNA/RFC5/POLD2/RPA3/SSBP1/RFC2/EXO1/RFC4
KEGG_PARKINSONS_DISEASE	KEGG_PARKINSONS_DISEASE	KEGG_PARKINSONS_DISEASE	113	-0.457025	-2.08535	4.61796e-07	5.05259e-06	2.74504e-06	5327	tags=60%, list=28%, signal=44%	NDUFB6/UQCRFS1/ATP5PO/NDUFA3/UQCRQ/NDUFC1/SEPTIN5/NDUFS7/NDUFA1/NDUFB9/SDHC/ATP5F1E/ATP5PB/UCHL1/ATP5F1B/NDUFA6/COX7B2/COX7B/VDAC3/COX7A2/NDUFB7/VDAC2/COX7A2L/ATP5F1D/NDUFA9/NDUFA8/NDUFB5/NDUFB2/COX6C/ATP5MC2/ATP5PF/COX6A1/GPR37/NDUFB10/NDUFS3/UBA1/COX5A/COX5B/HTRA2/COX8A/NDUFS2/TH/UBE2L3/NDUFS5/UQCRC1/ATP5MC3/SDHB/ATP5F1C/NDUFV1/NDUFB3/COX6B1/CYC1/NDUFAB1/COX6B2/SDHA/PPID/UBE2J2/CASP3/PARK7/VDAC…
KEGG_DILATED_CARDIOMYOPATHY	KEGG_DILATED_CARDIOMYOPATHY	KEGG_DILATED_CARDIOMYOPATHY	90	0.481518	2.15052	5.77834e-07	5.97095e-06	3.24398e-06	4034	tags=43%, list=21%, signal=34%	CACNA2D2/ITGA8/DES/SGCG/ADRB1/LAMA2/ITGA9/SGCA/RYR2/ADCY9/CACNB4/ADCY4/TNNC1/CACNA1S/CACNA1D/ADCY8/SLC8A1/DMD/ADCY5/CACNA1C/ITGA10/SGCB/ITGA1/ADCY2/MYL3/CACNA2D3/SGCD/ITGA4/ADCY7/PRKACB/ACTC1/IGF1/TTN/TGFB2/ITGA7/PRKACG/CACNA2D1/ITGB6/PLN
KEGG_CHEMOKINE_SIGNALING_PATHWAY	KEGG_CHEMOKINE_SIGNALING_PATHWAY	KEGG_CHEMOKINE_SIGNALING_PATHWAY	186	0.37964	1.87597	9.82662e-07	9.61974e-06	5.22635e-06	4403	tags=40%, list=23%, signal=31%	ELMO1/ARRB1/CCL23/GRK5/CXCR2/CXCL16/PIK3R1/ARRB2/CCL14/GNG11/AKT3/FGR/CX3CR1/ADCY9/ADCY4/RASGRP2/CXCL2/PIK3R5/CXCR1/ADCY8/STAT5B/ADCY5/PRKCB/SHC3/GNG7/PRKCZ/GRK3/ADCY2/PPBP/GNG2/HCK/PREX1/DOCK2/CCL16/NFKBIA/CCL17/FOXO3/CCL18/XCR1/PRKCD/CXCL12/GNGT2/RAP1A/CRK/STAT3/PIK3CG/PLCB2/ADCY7/CCR1/PLCB4/JAK2/PRKACB/GRK1/GNAI2/PTK2B/RHOA/ROCK1/CCL24/SOS2/GNAI1/CCR6/PRKACG/CCR2/CXCL3/WAS/CCR4/GNB4/PF4/NCF1/A…
KEGG_RIBOSOME	KEGG_RIBOSOME	KEGG_RIBOSOME	87	-0.483477	-2.08291	1.57084e-06	1.46088e-05	7.93685e-06	6391	tags=59%, list=33%, signal=39%	RPS15A/RPL10L/RPLP1/UBA52/RPL29/RPL4/RPL27A/RPL37A/RPSA/RPL6/RPL12/RPS3/RPL24/RPS16/RPL39/RPL23A/RPL36A/RPLP2/RPS18/RPS5/RPL41/RPL30/RPL28/FAU/RPS25/RPL18/RPS26/RPL27/RPS8/RPL19/RPS17/RPL8/RPL22L1/RPL35A/RPS15/RPL18A/RPS7/RPS21/RPL35/RPS27A/RPL36/RPS19/RPS2/RPL38/RPL26L1/RPLP0/RPL17/RPL3L/RPS10/RPL37/MRPL13
KEGG_OXIDATIVE_PHOSPHORYLATION	KEGG_OXIDATIVE_PHOSPHORYLATION	KEGG_OXIDATIVE_PHOSPHORYLATION	116	-0.442665	-2.01522	1.73242e-06	1.52964e-05	8.31046e-06	6450	tags=63%, list=33%, signal=42%	SDHD/NDUFS1/COX4I1/NDUFV3/COX6A2/TCIRG1/ATP6V1G1/NDUFA10/ATP6V0B/PPA1/COX10/NDUFB6/UQCRFS1/ATP5PO/NDUFA3/ATP6V0E2/UQCRQ/NDUFC1/NDUFS7/NDUFA1/ATP6V1C2/NDUFB9/COX17/SDHC/ATP5F1E/ATP5PB/ATP6V1C1/ATP5F1B/NDUFA6/COX7B2/NDUFA11/COX7B/COX7A2/NDUFB7/COX7A2L/ATP5F1D/NDUFA9/NDUFA8/NDUFB5/NDUFB2/ATP5ME/ATP6V1F/COX6C/ATP5MC2/ATP5PF/COX6A1/NDUFB10/NDUFS3/COX5A/COX5B/COX8A/NDUFS2/ATP6V1E2/NDUFS5/UQCRC1/ATP5MC3…
KEGG_ARACHIDONIC_ACID_METABOLISM	KEGG_ARACHIDONIC_ACID_METABOLISM	KEGG_ARACHIDONIC_ACID_METABOLISM	57	0.549659	2.2649	1.80926e-06	1.52964e-05	8.31046e-06	2359	tags=37%, list=12%, signal=32%	PLA2G1B/PLA2G3/HPGDS/CYP2U1/GPX3/TBXAS1/LTA4H/ALOX15B/CYP4A11/PLA2G12B/LTC4S/ALOX5/PTGDS/EPHX2/GGT6/PLA2G10/PTGIS/PLA2G2A/ALOX15/CYP4A22/PLA2G5
KEGG_RNA_DEGRADATION	KEGG_RNA_DEGRADATION	KEGG_RNA_DEGRADATION	57	-0.542688	-2.15523	2.18103e-06	1.76379e-05	9.58255e-06	2964	tags=40%, list=15%, signal=34%	EXOSC8/LSM8/EXOSC1/LSM1/CNOT3/PATL1/DCPS/EXOSC9/EXOSC3/LSM7/LSM2/EXOSC4/EDC3/EXOSC10/EXOSC5/PNPT1/LSM4/HSPD1/SKIV2L/CNOT9/EXOSC2/LSM5/ENO1
KEGG_PPAR_SIGNALING_PATHWAY	KEGG_PPAR_SIGNALING_PATHWAY	KEGG_PPAR_SIGNALING_PATHWAY	68	0.503054	2.14099	2.85496e-06	2.2126e-05	1.20209e-05	5269	tags=54%, list=27%, signal=40%	CD36/ACADL/HMGCS2/RXRG/FABP4/OLR1/SORBS1/CYP27A1/CYP4A11/SLC27A6/APOA5/APOA1/ACSL1/CYP7A1/FABP5/CYP4A22/AQP7/ACAA1/ACOX2/SLC27A1/RXRA/SCD5/FABP3/GK/ACSL4/PDPK1/DBI/ILK/ACADM/CPT1A/PCK1/CPT2/SCD/PCK2/UCP1/SCP2/PPARG
KEGG_HUNTINGTONS_DISEASE	KEGG_HUNTINGTONS_DISEASE	KEGG_HUNTINGTONS_DISEASE	172	-0.388117	-1.87902	4.83584e-06	3.59787e-05	1.9547e-05	5327	tags=50%, list=28%, signal=37%	NDUFB6/GPX1/CLTA/UQCRFS1/ATP5PO/NDUFA3/UQCRQ/GRIN1/NDUFC1/NDUFS7/POLR2E/CREB3L4/NDUFA1/BAX/NDUFB9/BBC3/SDHC/ATP5F1E/ATP5PB/ATP5F1B/NDUFA6/COX7B2/COX7B/VDAC3/COX7A2/NDUFB7/VDAC2/COX7A2L/CREB3/ATP5F1D/NDUFA9/PLCB3/NDUFA8/NDUFB5/NDUFB2/TFAM/COX6C/ATP5MC2/ATP5PF/POLR2K/COX6A1/NDUFB10/NDUFS3/POLR2B/TAF4/POLR2F/COX5A/COX5B/COX8A/CLTC/NDUFS2/NDUFS5/UQCRC1/ATP5MC3/SDHB/AP2A1/ATP5F1C/NDUFV1/SOD1/CASP8/NDU…
KEGG_UBIQUITIN_MEDIATED_PROTEOLYSIS	KEGG_UBIQUITIN_MEDIATED_PROTEOLYSIS	KEGG_UBIQUITIN_MEDIATED_PROTEOLYSIS	133	-0.418854	-1.95426	8.55466e-06	6.11987e-05	3.32489e-05	4179	tags=40%, list=22%, signal=31%	CBLB/SMURF1/FBXO2/PML/SAE1/KEAP1/UBE2Q1/PIAS4/ITCH/SYVN1/CDC27/UBE2A/UBE2D1/PPIL2/PIAS3/DDB1/BIRC2/ANAPC1/ELOB/UBE3C/UBA1/CUL4B/FBXO4/FZR1/ANAPC5/UBE2L3/UBE2H/UBE2F/UBE2R2/UBA2/CUL2/CUL7/NHLRC1/UBE2J2/UBE2K/UBE2M/ELOC/UBE2O/ANAPC7/UBA6/UBE2Z/UBE2E3/ANAPC11/FANCL/RNF7/CBLC/SKP2/BRCA1/PRPF19/CDC34/UBE2S/UBE2C/CDC20
KEGG_GNRH_SIGNALING_PATHWAY	KEGG_GNRH_SIGNALING_PATHWAY	KEGG_GNRH_SIGNALING_PATHWAY	100	0.425174	1.95312	1.12391e-05	7.74249e-05	4.20645e-05	3685	tags=34%, list=19%, signal=28%	PLA2G1B/PLA2G3/GNAQ/MAPK10/CALM1/MAP3K3/ADCY9/HBEGF/ADCY4/ITPR1/CACNA1S/PLA2G12B/CACNA1D/ADCY8/ADCY5/PRKCB/CACNA1C/ADCY2/CAMK2A/PLA2G10/PLA2G2A/PRKCD/PLA2G5/PLCB2/ADCY7/PLCB4/PRKACB/PTK2B/PLA2G4E/ITPR2/SOS2/MAP3K4/JUN/PRKACG
KEGG_ONE_CARBON_POOL_BY_FOLATE	KEGG_ONE_CARBON_POOL_BY_FOLATE	KEGG_ONE_CARBON_POOL_BY_FOLATE	17	-0.737635	-2.13828	1.59619e-05	0.000106033	5.76069e-05	2124	tags=53%, list=11%, signal=47%	DHFR/FTCD/MTHFD1/SHMT2/MTHFD1L/TYMS/MTHFD2/ATIC/GART
KEGG_ALDOSTERONE_REGULATED_SODIUM_REABSORPTION	KEGG_ALDOSTERONE_REGULATED_SODIUM_REABSORPTION	KEGG_ALDOSTERONE_REGULATED_SODIUM_REABSORPTION	42	0.555331	2.11655	1.87163e-05	0.000120043	6.52184e-05	4401	tags=57%, list=23%, signal=44%	ATP1B2/ATP1A2/SCNN1G/SCNN1B/NEDD4L/PIK3R1/NR3C2/PIK3R5/IRS2/PRKCB/ATP1A1/SGK1/PIK3CG/SLC9A3R2/FXYD4/IGF1/KCNJ1/IRS4/PDPK1/FXYD2/SCNN1A/INSR/HSD11B1/PIK3R3
KEGG_CYTOKINE_CYTOKINE_RECEPTOR_INTERACTION	KEGG_CYTOKINE_CYTOKINE_RECEPTOR_INTERACTION	KEGG_CYTOKINE_CYTOKINE_RECEPTOR_INTERACTION	261	0.323774	1.6761	3.53395e-05	0.000219105	0.000119038	4757	tags=34%, list=25%, signal=26%	VEGFD/ACVRL1/GHR/CCL23/LEPR/CXCR2/BMP2/TGFBR2/CXCL16/IL3RA/CNTFR/LIFR/CCL14/IL6ST/HGF/TNFSF13/CSF3R/TSLP/IL6R/IL7R/KIT/CX3CR1/BMPR2/TNFSF12/EDA/CXCL2/CSF3/IL5RA/CXCR1/TNFRSF19/EDA2R/PPBP/FLT4/IL1R1/CSF2RB/CCL16/IL11RA/CCL17/CCL18/XCR1/CXCL12/NGFR/TNFRSF10C/FLT3/PLEKHO2/FLT1/MPL/IL17RA/CD40LG/KDR/CCR1/BMPR1A/CCL24/PDGFRB/PDGFB/IFNGR1/CTF1/IL10RA/TNFSF8/KITLG/TNFRSF1B/CCR6/TGFB2/PRL/CSF2/PDGFRA/CCR…
KEGG_LONG_TERM_DEPRESSION	KEGG_LONG_TERM_DEPRESSION	KEGG_LONG_TERM_DEPRESSION	69	0.457128	1.95283	5.34572e-05	0.000320743	0.000174258	3367	tags=39%, list=17%, signal=32%	GUCY1A2/PLA2G1B/GRIA1/NOS1/PRKG1/PLA2G3/GNAQ/PPP2CB/ITPR1/PLA2G12B/PRKCB/PLA2G10/PLA2G2A/GUCY1A1/GRID2/PLA2G5/PLCB2/PRKG2/PLCB4/PPP1R17/GNAZ/GNAI2/PLA2G4E/IGF1/ITPR2/GUCY1B1/GNAI1
KEGG_LYSOSOME	KEGG_LYSOSOME	KEGG_LYSOSOME	121	0.389146	1.83184	5.59665e-05	0.000325305	0.000176736	5053	tags=45%, list=26%, signal=34%	DNASE2B/ASAH1/LAMP3/CTSH/NAPSA/ACP5/LIPA/GNPTAB/CTSG/ATP6V0D2/SORT1/GGA2/CTSO/SLC11A1/AP1S2/HEXB/GNS/CTSS/HYAL1/CLN5/NPC2/PSAPL1/GALC/MCOLN1/LAMP1/TPP1/LAPTM5/SMPD1/ATP6V0D1/CTSZ/PSAP/ATP6V0A1/ARSB/CD68/CTSF/MAN2B1/PLA2G15/CTSE/GLB1/CTSD/CTNS/IGF2R/LGMN/PPT1/AP3S2/SUMF1/GM2A/ARSG/CLN3/DNASE2/FUCA1/CTSW/ATP6AP1/AP1M1/HEXA
KEGG_HYPERTROPHIC_CARDIOMYOPATHY_HCM	KEGG_HYPERTROPHIC_CARDIOMYOPATHY_HCM	KEGG_HYPERTROPHIC_CARDIOMYOPATHY_HCM	83	0.437856	1.9317	6.06245e-05	0.000336505	0.000182821	3489	tags=35%, list=18%, signal=29%	CACNA2D2/ITGA8/ACE/DES/SGCG/LAMA2/ITGA9/SGCA/RYR2/CACNB4/TNNC1/CACNA1S/CACNA1D/SLC8A1/DMD/CACNA1C/ITGA10/SGCB/ITGA1/MYL3/CACNA2D3/SGCD/ITGA4/PRKAB1/ACTC1/IGF1/TTN/TGFB2/ITGA7
KEGG_DRUG_METABOLISM_CYTOCHROME_P450	KEGG_DRUG_METABOLISM_CYTOCHROME_P450	KEGG_DRUG_METABOLISM_CYTOCHROME_P450	70	0.459465	1.96138	6.23579e-05	0.000336505	0.000182821	2750	tags=27%, list=14%, signal=23%	ADH1B/MAOA/FMO2/ADH1A/GSTM5/MAOB/CYP2A6/FMO3/CYP3A7/CYP1A2/AOX1/GSTA3/UGT2B4/ALDH3B1/FMO5/GSTA1/GSTA4/CYP2A7/GSTA2
KEGG_MAPK_SIGNALING_PATHWAY	KEGG_MAPK_SIGNALING_PATHWAY	KEGG_MAPK_SIGNALING_PATHWAY	266	0.312357	1.61809	6.33208e-05	0.000336505	0.000182821	5255	tags=38%, list=27%, signal=28%	CACNA2D2/PLA2G1B/ARRB1/TGFBR2/FGF10/RASGRP4/RPS6KA2/ARRB2/RASGRF1/FGFR2/PLA2G3/PPP3CC/MAPK10/AKT3/NR4A1/MECOM/MAP3K3/FGF18/CACNB4/RASGRP2/DUSP1/CACNA1S/PLA2G12B/FGF14/CACNA1D/PTPN5/FGF2/FOS/PRKCB/CACNA1C/RAPGEF2/BDNF/MAP3K8/IL1R1/PLA2G10/MEF2C/CACNA1H/CACNA2D3/PLA2G2A/JUND/FGFR4/RAP1A/NTRK2/CRK/MRAS/RPS6KA5/TRAF6/FGF7/FGFR1/PLA2G5/MAPT/FGF9/DUSP8/PRKACB/DUSP3/PLA2G4E/PDGFRB/GADD45B/PPP3CB/PDGFB/R…
KEGG_FOCAL_ADHESION	KEGG_FOCAL_ADHESION	KEGG_FOCAL_ADHESION	199	0.330683	1.65038	6.55249e-05	0.000338545	0.00018393	3099	tags=28%, list=16%, signal=24%	VEGFD/ITGA8/VWF/COL6A6/CAV3/ACTN2/PIK3R1/TNR/LAMC3/RASGRF1/LAMA2/PARVA/ITGA9/TNXB/HGF/MAPK10/AKT3/PAK3/VTN/CAV1/BCL2/CCND2/PIK3R5/MYLK3/PRKCB/ITGA10/SHC3/MYLK/ITGA1/FLT4/COL4A4/RELN/COL4A6/LAMB2/PAK5/RAP1A/CRK/FLT1/RAPGEF1/PTEN/PIK3CG/MYL9/CCND3/ITGA4/KDR/LAMA4/TLN1/PARVG/LAMA3/RHOA/ROCK1/PDGFRB/IGF1/CAV2/PDGFB/TNN
KEGG_ARRHYTHMOGENIC_RIGHT_VENTRICULAR_CARDIOMYOPATHY_ARVC	KEGG_ARRHYTHMOGENIC_RIGHT_VENTRICULAR_CARDIOMYOPATHY_ARVC	KEGG_ARRHYTHMOGENIC_RIGHT_VENTRICULAR_CARDIOMYOPATHY_ARVC	74	0.444617	1.91377	8.28015e-05	0.000416245	0.000226143	2464	tags=32%, list=13%, signal=28%	CACNA2D2/ITGA8/DES/ACTN2/SGCG/LAMA2/ITGA9/SGCA/RYR2/CACNB4/CACNA1S/CACNA1D/TCF7L1/SLC8A1/DMD/CTNNA3/CACNA1C/ITGA10/SGCB/ITGA1/CACNA2D3/GJA1/SGCD/ITGA4
KEGG_N_GLYCAN_BIOSYNTHESIS	KEGG_N_GLYCAN_BIOSYNTHESIS	KEGG_N_GLYCAN_BIOSYNTHESIS	46	-0.512526	-1.93612	8.71972e-05	0.000426807	0.000231882	2315	tags=46%, list=12%, signal=40%	DPM2/RPN2/GANAB/RFT1/B4GALT1/B4GALT3/ALG6/MAN1B1/DAD1/DPAGT1/MGAT4B/DPM1/DDOST/ALG10/STT3A/RPN1/MOGS/B4GALT2/DOLPP1/ALG8/ALG3
KEGG_RNA_POLYMERASE	KEGG_RNA_POLYMERASE	KEGG_RNA_POLYMERASE	29	-0.598699	-2.02225	9.36368e-05	0.000446576	0.000242622	3230	tags=66%, list=17%, signal=55%	POLR2E/POLR3D/POLR1E/POLR3A/POLR2K/POLR2B/POLR2F/POLR3C/POLR1A/POLR3G/POLR2I/POLR2G/POLR1B/POLR2D/POLR3K/POLR1H/POLR1C/POLR2J/POLR2H
KEGG_MELANOGENESIS	KEGG_MELANOGENESIS	KEGG_MELANOGENESIS	101	0.395602	1.81958	0.000173446	0.000806524	0.00043818	3685	tags=38%, list=19%, signal=31%	EDNRB/GNAQ/CALM1/KIT/ADCY9/FZD4/ADCY4/TCF7L1/ADCY8/WNT11/ADCY5/PRKCB/WNT4/ADCY2/TYRP1/WNT3A/CAMK2A/WNT9B/WNT2B/MITF/FZD8/PLCB2/ADCY7/PLCB4/FZD5/PRKACB/GNAI2/CREB3L1/WNT9A/FZD7/FZD1/FZD10/GNAI1/KITLG/EDN1/WNT2/WNT7A/PRKACG
KEGG_FATTY_ACID_METABOLISM	KEGG_FATTY_ACID_METABOLISM	KEGG_FATTY_ACID_METABOLISM	42	0.512136	1.95192	0.000198906	0.000902353	0.000490243	4945	tags=52%, list=26%, signal=39%	ADH1B/ACADL/ACADSB/ADH1A/ALDH2/ACAT1/ALDH3A2/CYP4A11/ACSL1/CYP4A22/ACAA1/ACAA2/ADH1C/ACSL4/ALDH9A1/HADH/ACADM/ACADS/CPT1A/ADH5/ADH7/CPT2
KEGG_P53_SIGNALING_PATHWAY	KEGG_P53_SIGNALING_PATHWAY	KEGG_P53_SIGNALING_PATHWAY	68	-0.435289	-1.78314	0.0004039	0.0017887	0.000971789	1560	tags=29%, list=8%, signal=27%	CASP8/EI24/CASP3/CDK4/PMAIP1/CYCS/CCNE2/BID/SFN/IGFBP3/CDK2/PERP/CHEK2/GTSE1/CCNB1/CDK1/CHEK1/CCNE1/CCNB2/RRM2
KEGG_FC_EPSILON_RI_SIGNALING_PATHWAY	KEGG_FC_EPSILON_RI_SIGNALING_PATHWAY	KEGG_FC_EPSILON_RI_SIGNALING_PATHWAY	78	0.406183	1.76395	0.000420011	0.00181679	0.000987052	5160	tags=44%, list=27%, signal=32%	PLA2G1B/PIK3R1/GAB2/PLA2G3/PRKCE/MAPK10/AKT3/FCER1A/MS4A2/BTK/PLA2G12B/PIK3R5/PRKCB/PLA2G10/PLA2G2A/PRKCD/PLCG2/PIK3CG/PLA2G5/PLA2G4E/SYK/FCER1G/SOS2/CSF2/PDPK1/FYN/LCP2/PLA2G12A/PIK3R3/IL5/IL4/INPP5D/RAF1/MAPK1
KEGG_ALZHEIMERS_DISEASE	KEGG_ALZHEIMERS_DISEASE	KEGG_ALZHEIMERS_DISEASE	156	-0.34783	-1.65748	0.000454514	0.00187896	0.00102083	5327	tags=47%, list=28%, signal=34%	NDUFB6/UQCRFS1/ATP5PO/NDUFA3/UQCRQ/GRIN1/NDUFC1/NDUFS7/NDUFA1/NDUFB9/SDHC/ATP5F1E/ATP5PB/PPP3R1/ATP5F1B/NDUFA6/COX7B2/COX7B/COX7A2/NDUFB7/COX7A2L/ATP5F1D/NDUFA9/PLCB3/NDUFA8/NDUFB5/CALML6/NDUFB2/COX6C/ATP5MC2/ATP5PF/COX6A1/NDUFB10/NDUFS3/CAPN1/COX5A/COX5B/COX8A/ATP2A2/APH1A/NDUFS2/NDUFS5/UQCRC1/ATP5MC3/SDHB/ATP5F1C/NDUFV1/CASP8/NDUFB3/COX6B1/PSENEN/CYC1/NDUFAB1/GRIN2D/ATP2A1/CDK5R1/COX6B2/SDHA/CA…
KEGG_BASAL_CELL_CARCINOMA	KEGG_BASAL_CELL_CARCINOMA	KEGG_BASAL_CELL_CARCINOMA	55	0.452582	1.85733	0.000458318	0.00187896	0.00102083	3611	tags=40%, list=19%, signal=33%	BMP2/HHIP/AXIN2/FZD4/TCF7L1/WNT11/PTCH1/APC/WNT4/WNT3A/WNT9B/SHH/WNT2B/FZD8/FZD5/WNT9A/FZD7/GLI1/FZD1/FZD10/WNT2/WNT7A
KEGG_WNT_SIGNALING_PATHWAY	KEGG_WNT_SIGNALING_PATHWAY	KEGG_WNT_SIGNALING_PATHWAY	150	0.346263	1.67122	0.00046469	0.00187896	0.00102083	3685	tags=35%, list=19%, signal=28%	WIF1/DAAM2/DKK2/SOX17/PRICKLE2/PPP3CC/SFRP5/NKD1/MAPK10/AXIN2/FRAT1/FZD4/NFATC3/PPP2CB/CCND2/TCF7L1/PPP2R5A/WNT11/PRKCB/APC/WNT4/WNT3A/CAMK2A/NFATC1/SMAD4/WNT9B/WNT2B/PRICKLE1/FZD8/CCND3/PLCB2/SFRP1/PLCB4/FZD5/CXXC4/PRKACB/WNT9A/FZD7/RHOA/ROCK1/LRP6/PPP3CB/FZD1/NKD2/FZD10/WNT2/FBXW11/CHP1/WNT7A/JUN/PPP2R5C/PRKACG
KEGG_LINOLEIC_ACID_METABOLISM	KEGG_LINOLEIC_ACID_METABOLISM	KEGG_LINOLEIC_ACID_METABOLISM	28	0.565859	1.98104	0.000483465	0.00191058	0.00103801	2934	tags=36%, list=15%, signal=30%	PLA2G1B/PLA2G3/PLA2G12B/CYP3A7/CYP1A2/PLA2G10/PLA2G2A/ALOX15/PLA2G5/PLA2G4E
KEGG_TIGHT_JUNCTION	KEGG_TIGHT_JUNCTION	KEGG_TIGHT_JUNCTION	131	0.34203	1.62925	0.000493053	0.00191058	0.00103801	2946	tags=28%, list=15%, signal=24%	JAM2/CLDN18/ACTN2/JAM3/MYH11/CLDN5/PRKCE/AKT3/AMOTL1/MAGI1/CLDN11/PRKCQ/PPP2CB/EPB41L2/MYH10/MYH2/CTNNA3/PRKCB/MAGI2/PRKCZ/MPDZ/PRKCH/PRKCD/EPB41L3/MRAS/MAGI3/PTEN/VAPA/MYL9/TJP1/MYH1/OCLN/CLDN2/GNAI2/RHOA/PARD6B/HCLS1
KEGG_LEUKOCYTE_TRANSENDOTHELIAL_MIGRATION	KEGG_LEUKOCYTE_TRANSENDOTHELIAL_MIGRATION	KEGG_LEUKOCYTE_TRANSENDOTHELIAL_MIGRATION	115	0.363117	1.71169	0.000515944	0.00195848	0.00106403	4607	tags=38%, list=24%, signal=29%	PECAM1/CDH5/JAM2/CLDN18/RAPGEF4/ESAM/ACTN2/JAM3/PIK3R1/CLDN5/CLDN11/PIK3R5/CTNNA3/PRKCB/NCF2/MSN/CYBB/CXCL12/PLCG2/RAP1A/ITGAL/ITGAM/PIK3CG/MYL9/RASSF5/ITGA4/OCLN/CLDN2/GNAI2/PTK2B/RHOA/ROCK1/CLDN23/GNAI1/TXK/AFDN/RAPGEF3/NCF1/CTNND1/PIK3R3/ARHGAP5/NCF4/ITK/MYL12A
KEGG_ABC_TRANSPORTERS	KEGG_ABC_TRANSPORTERS	KEGG_ABC_TRANSPORTERS	44	0.479477	1.84624	0.000813482	0.00302615	0.00164409	1665	tags=32%, list=9%, signal=29%	ABCA8/ABCA3/ABCC9/ABCC8/ABCA6/ABCG2/ABCA9/CFTR/ABCA10/ABCG1/ABCC6/ABCB5/ABCC4/ABCB1
KEGG_SYSTEMIC_LUPUS_ERYTHEMATOSUS	KEGG_SYSTEMIC_LUPUS_ERYTHEMATOSUS	KEGG_SYSTEMIC_LUPUS_ERYTHEMATOSUS	117	-0.362265	-1.66026	0.00109305	0.00398642	0.00216579	5534	tags=54%, list=29%, signal=39%	ACTN1/H2AC7/H2BC3/H2AW/ACTN3/H3C14/MACROH2A1/H4C8/H2BC21/H2BW1/H2AJ/H2AC18/H4C1/H4C11/H4C3/H2BC10/H3C13/H2AC6/H4C15/H3C8/H2AC19/H4C2/H3C3/H4C4/H3C1/H3C11/H2BC14/H4C5/H2BC4/H2BC8/H2AC17/IFNG/H2AC4/H2BC15/H3C7/H2AC21/H2AC8/H2AC12/H2AC20/H2BC7/H2BC9/H2BC18/H2BC6/H4C12/H2BC11/H2BC13/H4C9/H3C12/H2BC12/H4C14/H2AC16/H2AC11/H3C10/H2AC13/H2BC5/H2BC17/H2AC14/SNRPB/SNRPD1/SSB/H3C2/H2AZ1/H2AX
KEGG_OOCYTE_MEIOSIS	KEGG_OOCYTE_MEIOSIS	KEGG_OOCYTE_MEIOSIS	112	-0.362012	-1.64648	0.0012288	0.00439531	0.00238795	1384	tags=22%, list=7%, signal=21%	SMC1B/YWHAZ/PPP1CA/ANAPC7/ANAPC11/CCNE2/FBXO5/FBXO43/YWHAG/CDK2/PTTG1/AURKA/MAD2L2/ESPL1/CDC25C/BUB1/CCNB1/MAD2L1/CDK1/SGO1/PLK1/CCNE1/CCNB2/PKMYT1/CDC20
KEGG_HEDGEHOG_SIGNALING_PATHWAY	KEGG_HEDGEHOG_SIGNALING_PATHWAY	KEGG_HEDGEHOG_SIGNALING_PATHWAY	56	0.425398	1.75484	0.00163784	0.00574789	0.00312279	3952	tags=39%, list=20%, signal=31%	BMP2/LRP2/BMP6/HHIP/DHH/IHH/BMP5/WNT11/PTCH1/WNT4/WNT3A/WNT9B/SHH/WNT2B/PRKACB/WNT9A/GLI1/WNT2/FBXW11/WNT7A/PRKACG/GLI3
KEGG_PURINE_METABOLISM	KEGG_PURINE_METABOLISM	KEGG_PURINE_METABOLISM	158	-0.326423	-1.56064	0.00169764	0.00584741	0.00317686	3739	tags=38%, list=19%, signal=31%	NT5E/PNP/POLD3/ENTPD5/NUDT5/POLR3A/ENTPD8/NT5C/POLR2K/GUK1/POLR2B/POLR2F/ITPA/ENTPD6/APRT/POLR3C/PDE6D/NME2/PRPS2/POLR1A/POLR3G/POLD4/ENTPD2/POLR2I/ADSS2/XDH/POLR2G/POLR1B/POLR2D/ADA/AMPD2/POLR3K/POLD1/POLR1H/POLE/NME4/AK4/PNPT1/PRIM1/RRM1/POLE3/POLR1C/CANT1/HPRT1/NT5C3A/ATIC/POLR2J/NME1/DGUOK/POLA2/POLE2/GMPS/POLR2H/PRIM2/POLD2/GART/PAICS/PPAT/PKM/RRM2
KEGG_PROTEIN_EXPORT	KEGG_PROTEIN_EXPORT	KEGG_PROTEIN_EXPORT	23	-0.579414	-1.83329	0.00182925	0.00618618	0.00336092	4770	tags=61%, list=25%, signal=46%	SRP9/SPCS1/IMMP1L/HSPA5/SEC61A2/SRPRA/SEC61B/SPCS2/SRP54/SRP72/SRP68/SEC61A1/SEC61G/SRPRB
KEGG_TRYPTOPHAN_METABOLISM	KEGG_TRYPTOPHAN_METABOLISM	KEGG_TRYPTOPHAN_METABOLISM	40	0.45425	1.71053	0.00235878	0.00783452	0.00425644	4111	tags=40%, list=21%, signal=32%	INMT/CAT/MAOA/ALDH2/MAOB/ACAT1/ALDH3A2/CYP1A2/AOX1/DDC/KMO/AADAT/HAAO/ALDH9A1/HADH/CYP1A1
KEGG_TYPE_II_DIABETES_MELLITUS	KEGG_TYPE_II_DIABETES_MELLITUS	KEGG_TYPE_II_DIABETES_MELLITUS	47	0.45329	1.7826	0.0024767	0.00808188	0.00439083	2278	tags=30%, list=12%, signal=26%	ABCC8/SOCS2/PIK3R1/PRKCE/MAPK10/CACNA1D/PIK3R5/IRS2/CACNA1C/PRKCZ/HK3/PRKCD/KCNJ11/PIK3CG
KEGG_BASAL_TRANSCRIPTION_FACTORS	KEGG_BASAL_TRANSCRIPTION_FACTORS	KEGG_BASAL_TRANSCRIPTION_FACTORS	35	-0.497745	-1.75372	0.00256116	0.00821338	0.00446228	6370	tags=63%, list=33%, signal=42%	TBPL2/TBP/TAF7/GTF2F1/GTF2F2/TAF6L/TAF5/TAF5L/TAF9/GTF2H4/GTF2A2/TAF4/TAF11/TAF12/TAF7L/TAF2/TAF13/GTF2H3/GTF2E2/GTF2E1/GTF2IRD1/TAF6
KEGG_ALPHA_LINOLENIC_ACID_METABOLISM	KEGG_ALPHA_LINOLENIC_ACID_METABOLISM	KEGG_ALPHA_LINOLENIC_ACID_METABOLISM	18	0.614472	1.88401	0.00303043	0.00955355	0.00519038	2934	tags=39%, list=15%, signal=33%	PLA2G1B/PLA2G3/PLA2G12B/PLA2G10/PLA2G2A/PLA2G5/PLA2G4E
KEGG_AXON_GUIDANCE	KEGG_AXON_GUIDANCE	KEGG_AXON_GUIDANCE	129	0.315396	1.49407	0.00309158	0.00958389	0.00520687	3956	tags=37%, list=20%, signal=30%	DPYSL2/SLIT3/SEMA6D/ROBO2/SEMA3G/SLIT2/PLXNA2/SEMA5A/PPP3CC/PAK3/NTNG1/DCC/SEMA6A/NFATC3/LRRC4C/ABLIM3/SEMA3E/NFATC1/SEMA4A/ABLIM1/EPHA3/CXCL12/PAK5/SEMA3D/RND1/UNC5C/EPHB6/GNAI2/RHOA/ROCK1/FES/EPHA4/PPP3CB/ABLIM2/EFNB2/SEMA3B/CFL2/NTN4/SLIT1/GNAI1/EFNB1/CHP1/EPHA5/ARHGEF12/UNC5D/EPHA7/FYN/PPP3R2
KEGG_ETHER_LIPID_METABOLISM	KEGG_ETHER_LIPID_METABOLISM	KEGG_ETHER_LIPID_METABOLISM	32	0.504455	1.8283	0.00341162	0.0104026	0.00565168	2934	tags=44%, list=15%, signal=37%	PLA2G1B/PLPP3/ENPP2/PLA2G3/ENPP6/PLA2G12B/PAFAH1B1/PLA2G10/PLA2G2A/PLA2G5/CHPT1/PLPP1/LPCAT1/PLA2G4E
KEGG_NEUROTROPHIN_SIGNALING_PATHWAY	KEGG_NEUROTROPHIN_SIGNALING_PATHWAY	KEGG_NEUROTROPHIN_SIGNALING_PATHWAY	126	0.32748	1.55077	0.0039803	0.0119409	0.00648741	3636	tags=31%, list=19%, signal=25%	NTRK3/PIK3R1/RPS6KA2/MAPK10/AKT3/CALM1/MAP3K3/BCL2/PIK3R5/SORT1/IRS2/SHC3/SH2B3/BDNF/CAMK2A/NFKBIA/FOXO3/KIDINS220/PRKCD/PLCG2/NGFR/GAB1/RAP1A/NTRK2/CRK/IRAK3/RAPGEF1/RPS6KA5/TRAF6/PIK3CG/RHOA/CAMK4/RPS6KA1/IRS4/SOS2/NTF3/PDPK1/JUN/ARHGDIB
KEGG_GLYOXYLATE_AND_DICARBOXYLATE_METABOLISM	KEGG_GLYOXYLATE_AND_DICARBOXYLATE_METABOLISM	KEGG_GLYOXYLATE_AND_DICARBOXYLATE_METABOLISM	15	-0.637577	-1.79625	0.00467919	0.0138147	0.00750546	4038	tags=60%, list=21%, signal=47%	GRHPR/CS/AFMID/MDH1/MTHFD1/MDH2/PGP/MTHFD1L/MTHFD2
KEGG_PHOSPHATIDYLINOSITOL_SIGNALING_SYSTEM	KEGG_PHOSPHATIDYLINOSITOL_SIGNALING_SYSTEM	KEGG_PHOSPHATIDYLINOSITOL_SIGNALING_SYSTEM	76	0.372449	1.61884	0.00493541	0.0143435	0.00779276	3208	tags=30%, list=17%, signal=25%	PIP5K1B/PIK3R1/INPP5K/ITPKB/CALM1/INPP5A/CDS2/PLCE1/ITPR1/PIK3R5/PRKCB/PLCD1/PLCG2/PIK3C3/PTEN/PIK3CG/PLCB2/ITPK1/PLCB4/INPP5B/PIK3C2A/INPP5J/ITPR2
KEGG_PATHWAYS_IN_CANCER	KEGG_PATHWAYS_IN_CANCER	KEGG_PATHWAYS_IN_CANCER	324	0.255287	1.35583	0.00545126	0.015599	0.00847484	3635	tags=29%, list=19%, signal=24%	VEGFD/ZBTB16/EPAS1/DAPK2/RXRG/AR/BMP2/TGFBR2/FGF10/PIK3R1/LAMC3/FGFR2/LAMA2/FOXO1/HGF/CSF3R/MAPK10/AKT3/HHIP/DAPK1/AXIN2/DCC/KIT/MECOM/FGF18/FZD4/RUNX1T1/BCL2/FGF14/TCF7L1/PIK3R5/STAT5B/WNT11/CTNNA3/FGF2/FOS/PRKCB/ETS1/NCOA4/PTCH1/APC/WNT4/WNT3A/COL4A4/SMAD4/WNT9B/SHH/NFKBIA/WNT2B/SPI1/COL4A6/PLCG2/CEBPA/LAMB2/FLT3/CRK/MITF/STAT3/TRAF6/FZD8/PTEN/PIK3CG/NOS2/FGF7/RASSF5/FGFR1/PIAS1/APPL1/FZD5/LAMA…
KEGG_LONG_TERM_POTENTIATION	KEGG_LONG_TERM_POTENTIATION	KEGG_LONG_TERM_POTENTIATION	70	0.380671	1.62502	0.00554731	0.0156333	0.00849349	5244	tags=49%, list=27%, signal=36%	GRIA1/RPS6KA2/PPP3CC/GNAQ/CALM1/ITPR1/ADCY8/PRKCB/CACNA1C/GRIN2A/CAMK2A/RAP1A/PLCB2/PLCB4/PRKACB/PPP3CB/CAMK4/RPS6KA1/ITPR2/CHP1/PRKACG/RAPGEF3/PPP3R2/PPP3CA/ADCY1/GRIN2B/GRM1/CAMK2D/PRKACA/RAF1/MAPK1/CHP2/ARAF/PPP1R1A
KEGG_CITRATE_CYCLE_TCA_CYCLE	KEGG_CITRATE_CYCLE_TCA_CYCLE	KEGG_CITRATE_CYCLE_TCA_CYCLE	30	-0.505539	-1.72486	0.0057633	0.0159996	0.00869248	5045	tags=53%, list=26%, signal=39%	DLD/SDHC/PDHA1/CS/IDH1/PC/FH/IDH2/OGDHL/ACLY/DLAT/MDH1/IDH3G/SDHB/SDHA/MDH2
KEGG_GAP_JUNCTION	KEGG_GAP_JUNCTION	KEGG_GAP_JUNCTION	89	0.346197	1.54167	0.00676604	0.0185071	0.0100548	3685	tags=37%, list=19%, signal=30%	GUCY1A2/TUBB1/ADRB1/PRKG1/GNAQ/ADCY9/ADCY4/ITPR1/ADCY8/ADCY5/PRKCB/DRD1/ADCY2/GUCY1A1/TUBA1A/GJA1/TJP1/PLCB2/ADCY7/PRKG2/PLCB4/PRKACB/GNAI2/PDGFRB/LPAR1/PDGFB/ITPR2/GUCY1B1/SOS2/GNAI1/PDGFRA/HTR2A/PRKACG
KEGG_ECM_RECEPTOR_INTERACTION	KEGG_ECM_RECEPTOR_INTERACTION	KEGG_ECM_RECEPTOR_INTERACTION	83	0.356195	1.57143	0.00866838	0.0233669	0.0126951	3099	tags=31%, list=16%, signal=26%	ITGA8/CD36/VWF/COL6A6/GP9/TNR/LAMC3/LAMA2/ITGA9/TNXB/VTN/ITGA10/ITGA1/SDC2/COL4A4/RELN/COL4A6/LAMB2/GP5/ITGA4/LAMA4/LAMA3/SV2B/CD44/SV2C/TNN
KEGG_JAK_STAT_SIGNALING_PATHWAY	KEGG_JAK_STAT_SIGNALING_PATHWAY	KEGG_JAK_STAT_SIGNALING_PATHWAY	155	0.295525	1.4288	0.00961821	0.025557	0.0138849	4085	tags=28%, list=21%, signal=23%	GHR/LEPR/SOCS2/PIK3R1/IL3RA/CNTFR/LIFR/IL6ST/CSF3R/AKT3/TSLP/IL6R/IL7R/SPRY4/CISH/CCND2/CSF3/PIK3R5/IL5RA/STAT5B/CSF2RB/IL11RA/STAT3/MPL/PIK3CG/CCND3/PIAS1/IL13RA2/JAK2/SPRY2/SPRY1/IFNGR1/CTF1/SOS2/IL10RA/PRL/CSF2/STAT6/SOCS5/SPRED1/IFNLR1/IL2/STAT5A/SOCS3
KEGG_PROXIMAL_TUBULE_BICARBONATE_RECLAMATION	KEGG_PROXIMAL_TUBULE_BICARBONATE_RECLAMATION	KEGG_PROXIMAL_TUBULE_BICARBONATE_RECLAMATION	23	0.520884	1.72902	0.0101056	0.0264739	0.0143831	1967	tags=30%, list=10%, signal=27%	ATP1B2/ATP1A2/CA4/AQP1/CA2/ATP1A1/SLC4A4
KEGG_RETINOL_METABOLISM	KEGG_RETINOL_METABOLISM	KEGG_RETINOL_METABOLISM	64	0.366511	1.53604	0.0119717	0.0308197	0.0167441	4839	tags=30%, list=25%, signal=22%	ADH1B/ADH1A/CYP2A6/CYP4A11/ALDH1A2/CYP3A7/ALDH1A1/CYP1A2/UGT2B4/CYP4A22/AWAT2/CYP2A7/ADH1C/CYP1A1/ADH5/CYP2A13/RETSAT/RDH12/ADH7
KEGG_RENIN_ANGIOTENSIN_SYSTEM	KEGG_RENIN_ANGIOTENSIN_SYSTEM	KEGG_RENIN_ANGIOTENSIN_SYSTEM	17	0.566939	1.69949	0.0120959	0.0308197	0.0167441	2477	tags=53%, list=13%, signal=46%	AGTR1/AGTR2/ACE/CTSG/CPA3/CMA1/ENPEP/ACE2/MME
KEGG_TGF_BETA_SIGNALING_PATHWAY	KEGG_TGF_BETA_SIGNALING_PATHWAY	KEGG_TGF_BETA_SIGNALING_PATHWAY	85	0.345317	1.53456	0.012615	0.0314697	0.0170973	3083	tags=28%, list=16%, signal=24%	SMAD9/ACVRL1/ID4/BMP2/TGFBR2/LEFTY2/SMAD6/BMP6/ID2/BMP5/BMPR2/PPP2CB/DCN/SMAD7/ZFYVE9/RBL2/SMAD4/ID3/BMPR1A/GDF7/ID1/RHOA/ROCK1/ZFYVE16
KEGG_PENTOSE_PHOSPHATE_PATHWAY	KEGG_PENTOSE_PHOSPHATE_PATHWAY	KEGG_PENTOSE_PHOSPHATE_PATHWAY	27	-0.487443	-1.61596	0.0127702	0.0314697	0.0170973	5121	tags=63%, list=27%, signal=46%	PRPS1/PGD/RPIA/PFKL/DERA/ALDOC/RPEL1/TKT/G6PD/PGLS/TALDO1/PRPS2/PGM2/RPE/PFKP/ALDOA/GPI
KEGG_ADIPOCYTOKINE_SIGNALING_PATHWAY	KEGG_ADIPOCYTOKINE_SIGNALING_PATHWAY	KEGG_ADIPOCYTOKINE_SIGNALING_PATHWAY	67	0.368012	1.5607	0.0128586	0.0314697	0.0170973	4714	tags=40%, list=24%, signal=31%	CD36/LEPR/RXRG/AGRP/MAPK10/AKT3/ACACB/PRKCQ/PPARGC1A/IRS2/ACSL1/NFKBIA/STAT3/JAK2/PRKAB1/CAMKK1/RXRA/IRS4/TNFRSF1B/ACSL4/SOCS3/SLC2A4/CPT1A/PCK1/POMC/G6PC2/PRKAG3
KEGG_AMINO_SUGAR_AND_NUCLEOTIDE_SUGAR_METABOLISM	KEGG_AMINO_SUGAR_AND_NUCLEOTIDE_SUGAR_METABOLISM	KEGG_AMINO_SUGAR_AND_NUCLEOTIDE_SUGAR_METABOLISM	44	-0.421318	-1.58545	0.0141373	0.03415	0.0185535	3765	tags=48%, list=19%, signal=39%	GMPPB/AMDHD2/UGP2/GNPDA1/NANS/MPI/PGM3/GFPT1/GALK1/NANP/UAP1/GFUS/GALE/PGM2/UGDH/GMDS/PMM2/GMPPA/CMAS/GNPNAT1/GPI
KEGG_ENDOCYTOSIS	KEGG_ENDOCYTOSIS	KEGG_ENDOCYTOSIS	175	0.279184	1.36109	0.0151439	0.0361123	0.0196196	4125	tags=30%, list=21%, signal=24%	ARRB1/ADRB2/ERBB4/NEDD4L/GRK5/PIP5K1B/CXCR2/ADRB1/ARRB2/FGFR2/SH3GL2/MVB12B/DAB2/KIT/IQSEC3/SH3GL3/RAB11FIP2/CXCR1/ARAP3/IQSEC1/VPS36/PRKCZ/GRK3/CHMP3/ADRB3/RAB11FIP1/RABEP1/FGFR4/FLT1/TRAF6/EHD2/KDR/DNM3/EEA1/ARAP1/GRK1/SMAP2/PARD6B/LDLR/RET/RAB5B/RBSN/ASAP3/PDGFRA/F2R/EPS15/ARAP2/PDCD6IP/AP2A2/USP8/RAB31/RAB11FIP3/FGFR3
KEGG_GLYCOSPHINGOLIPID_BIOSYNTHESIS_GANGLIO_SERIES	KEGG_GLYCOSPHINGOLIPID_BIOSYNTHESIS_GANGLIO_SERIES	KEGG_GLYCOSPHINGOLIPID_BIOSYNTHESIS_GANGLIO_SERIES	15	0.590155	1.70666	0.0173533	0.0408571	0.0221974	5053	tags=73%, list=26%, signal=54%	ST6GALNAC3/ST6GALNAC4/ST6GALNAC6/HEXB/ST3GAL5/ST6GALNAC5/GLB1/ST3GAL2/ST8SIA1/ST3GAL1/HEXA
KEGG_CARDIAC_MUSCLE_CONTRACTION	KEGG_CARDIAC_MUSCLE_CONTRACTION	KEGG_CARDIAC_MUSCLE_CONTRACTION	73	0.337591	1.4513	0.0225059	0.0523263	0.0284285	1809	tags=21%, list=9%, signal=19%	CACNA2D2/ATP1B2/ATP1A2/COX4I2/RYR2/CACNB4/TNNC1/CACNA1S/CACNA1D/SLC8A1/COX7A1/CACNA1C/MYL3/ATP1A1/CACNA2D3
KEGG_VALINE_LEUCINE_AND_ISOLEUCINE_DEGRADATION	KEGG_VALINE_LEUCINE_AND_ISOLEUCINE_DEGRADATION	KEGG_VALINE_LEUCINE_AND_ISOLEUCINE_DEGRADATION	44	0.387683	1.49279	0.024389	0.0560043	0.0304268	4130	tags=41%, list=21%, signal=32%	HMGCS2/ACADSB/ALDH2/ACAT1/ALDH3A2/ALDH6A1/AOX1/ABAT/IVD/PCCA/ACAA1/ACAA2/ALDH9A1/MCCC1/HADH/AUH/ACADM/ACADS
KEGG_REGULATION_OF_ACTIN_CYTOSKELETON	KEGG_REGULATION_OF_ACTIN_CYTOSKELETON	KEGG_REGULATION_OF_ACTIN_CYTOSKELETON	212	0.25285	1.27634	0.0277892	0.0622837	0.0338384	3930	tags=27%, list=20%, signal=22%	ITGA8/CHRM2/PIP5K1B/FGF10/ACTN2/PIK3R1/FGFR2/ITGA9/ARHGEF6/DIAPH2/CHRM1/PAK3/FGF18/CYFIP2/FGF14/NCKAP1L/PIK3R5/MYH10/MYLK3/FGF2/ITGA10/MYLK/APC/MSN/ITGA1/SSH2/FGFR4/PAK5/CRK/MRAS/ITGAL/ITGAM/PIK3CG/FGF7/IQGAP2/MYL9/FGFR1/GSN/ITGA4/CHRM3/FGF9/TMSB4X/ITGAX/RHOA/ROCK1/PDGFRB/PDGFB/CFL2/FGD3/SOS2/ITGA7/PDGFRA/F2R/ARHGEF12/DOCK1/ABI2/ITGB6/WAS
KEGG_METABOLISM_OF_XENOBIOTICS_BY_CYTOCHROME_P450	KEGG_METABOLISM_OF_XENOBIOTICS_BY_CYTOCHROME_P450	KEGG_METABOLISM_OF_XENOBIOTICS_BY_CYTOCHROME_P450	68	0.336236	1.43102	0.0277933	0.0622837	0.0338384	5789	tags=35%, list=30%, signal=25%	ADH1B/ADH1A/GSTM5/CYP3A7/CYP1A2/GSTA3/UGT2B4/ALDH3B1/GSTA1/GSTA4/GSTA2/EPHX1/ADH1C/AKR1C1/CYP2F1/CYP1A1/ADH5/GSTM3/ADH7/ALDH3A1/ADH6/AKR1C2/GSTM4/GSTM2
KEGG_NITROGEN_METABOLISM	KEGG_NITROGEN_METABOLISM	KEGG_NITROGEN_METABOLISM	23	0.477684	1.58562	0.0302187	0.0669128	0.0363533	1511	tags=26%, list=8%, signal=24%	CA4/CA3/CA1/CA2/CA5B/GLUL
KEGG_OLFACTORY_TRANSDUCTION	KEGG_OLFACTORY_TRANSDUCTION	KEGG_OLFACTORY_TRANSDUCTION	380	0.22595	1.22188	0.0320587	0.0701519	0.0381131	13341	tags=97%, list=69%, signal=31%	PDE1C/OR6K3/ARRB2/PRKG1/OR1L8/OR6N1/CALM1/GRK3/CAMK2A/OR2W3/OR5K2/OR5AK2/OR5P2/OR10A3/PRKG2/OR10A6/GUCY2D/PRKACB/OR2B11/CNGA4/OR6N2/OR5P3/CNGA3/OR13A1/OR2A1/PRKACG/OR4D1/OR52N4/GNAL/OR52K2/OR2C1/OR2T8/OR52B6/OR52K1/OR8G5/OR52N1/CAMK2D/PRKACA/OR10Q1/OR2L13/OR52N5/OR2A42/OR1E1/CLCA1/OR56B1/OR3A1/OR52I2/OR10P1/OR52H1/OR4F17/PRKX/OR2T10/OR5K1/OR4F6/OR1L3/OR5B12/OR7E24/OR4K1/OR2C3/OR51F2/OR2A5/CAMK2B/…
KEGG_INOSITOL_PHOSPHATE_METABOLISM	KEGG_INOSITOL_PHOSPHATE_METABOLISM	KEGG_INOSITOL_PHOSPHATE_METABOLISM	54	0.360127	1.46861	0.0327571	0.0708468	0.0384906	2749	tags=30%, list=14%, signal=25%	PIP5K1B/INPP5K/ITPKB/INPP5A/PLCE1/ALDH6A1/PLCD1/PLCG2/PIK3C3/PTEN/PIK3CG/PLCB2/ITPK1/PLCB4/INPP5B/PIK3C2A
KEGG_VASOPRESSIN_REGULATED_WATER_REABSORPTION	KEGG_VASOPRESSIN_REGULATED_WATER_REABSORPTION	KEGG_VASOPRESSIN_REGULATED_WATER_REABSORPTION	44	0.375627	1.44636	0.0345437	0.0738521	0.0401234	5020	tags=43%, list=26%, signal=32%	AQP4/VAMP2/AVPR2/ADCY9/DYNC2H1/DCTN1/DCTN4/PRKACB/CREB3L1/AQP2/RAB5B/DCTN6/ARHGDIB/PRKACG/CREB5/AQP3/CREB1/DYNC1LI2/PRKACA
KEGG_VIRAL_MYOCARDITIS	KEGG_VIRAL_MYOCARDITIS	KEGG_VIRAL_MYOCARDITIS	50	0.361332	1.44113	0.0351671	0.0742795	0.0403556	2479	tags=28%, list=13%, signal=24%	SGCG/MYH11/LAMA2/SGCA/CAV1/MYH10/MYH2/DMD/SGCB/CD55/ITGAL/SGCD/MYH1/CD40LG
KEGG_PROPANOATE_METABOLISM	KEGG_PROPANOATE_METABOLISM	KEGG_PROPANOATE_METABOLISM	32	0.425856	1.54343	0.0355423	0.0742795	0.0403556	4058	tags=44%, list=21%, signal=35%	ACSS3/ALDH2/ACACB/ACAT1/ALDH3A2/ALDH6A1/ABAT/ACSS1/MLYCD/PCCA/ALDH9A1/ACSS2/LDHAL6A/ACADM
KEGG_PRION_DISEASES	KEGG_PRION_DISEASES	KEGG_PRION_DISEASES	35	0.398863	1.46698	0.0383933	0.0793462	0.0431083	5160	tags=57%, list=27%, signal=42%	C8B/C7/C6/C5/NOTCH1/C8A/NCAM1/EGR1/C1QB/NCAM2/C1QA/PRKACB/PRKACG/C1QC/FYN/IL6/PRNP/IL1A/PRKACA/MAPK1

## Sheet: KCNQ1
	ID	Description	setSize	enrichmentScore	NES	pvalue	p.adjust	qvalue	rank	leading_edge	core_enrichment
KEGG_CELL_CYCLE	KEGG_CELL_CYCLE	KEGG_CELL_CYCLE	124	-0.669589	-2.89621	7.20494e-24	1.34012e-21	8.34256e-22	1990	tags=48%, list=10%, signal=44%	ORC3/ANAPC10/ATR/CDK7/CDKN2A/ORC4/ANAPC1/ANAPC5/GADD45A/ORC2/MCM5/E2F1/ANAPC7/PCNA/HDAC2/RAD21/MAD2L2/CDK4/SMC1B/E2F2/PRKDC/PTTG1/MCM7/MCM2/E2F3/CHEK2/PKMYT1/YWHAZ/CCNE1/CDK2/YWHAQ/ESPL1/PLK1/BUB3/SKP2/CDC27/CDC25A/CCNE2/CDC7/CDC25C/MCM4/CDC20/YWHAG/ORC5/BUB1B/CDC45/CCNB1/CCNB2/RBL1/CDC6/ORC6/ORC1/CDK1/MCM6/BUB1/CHEK1/TTK/CCNA2/MAD2L1/DBF4
KEGG_SPLICEOSOME	KEGG_SPLICEOSOME	KEGG_SPLICEOSOME	126	-0.596842	-2.5963	3.94799e-16	3.67164e-14	2.28568e-14	4455	tags=60%, list=23%, signal=47%	U2AF2/PRPF19/TRA2A/HSPA1A/LSM7/SF3B2/SRSF7/WBP11/LSM4/SNRPA/HSPA8/CTNNBL1/ISY1/RBM17/SF3B4/HSPA1B/PRPF3/THOC2/DHX8/SF3B3/PUF60/SRSF10/CWC15/PRPF38A/HNRNPK/LSM2/HNRNPU/CDC5L/SNRPB/PHF5A/LSM3/HSPA6/THOC3/SRSF9/SRSF3/SF3A3/TRA2B/TCERG1/LSM6/SNW1/DHX15/SNRPC/RBMX/LSM8/SNRPB2/SNRPE/PLRG1/THOC1/SRSF1/SRSF2/BUD31/NCBP1/SNRPD2/BCAS2/SNRPF/SNRPG/SNRNP27/PPIL1/U2SURP/NCBP2/MAGOH/SNRPA1/USP39/MAGOHB/SNRNP40…
KEGG_PROTEASOME	KEGG_PROTEASOME	KEGG_PROTEASOME	44	-0.763284	-2.76458	1.37883e-13	8.54877e-12	5.32182e-12	3587	tags=82%, list=19%, signal=67%	PSMA2/PSMA4/PSMA1/PSMB9/PSMC3/PSMC5/POMP/PSMD8/PSMA7/PSMD4/PSMC1/PSMD7/PSMA3/PSME3/PSMB1/PSMB5/PSMD6/PSMB7/PSMB4/PSMD1/PSME4/PSME2/IFNG/PSMD3/PSMC4/PSMB2/PSMA5/PSMD2/SEM1/PSMB3/PSMD14/PSMC6/PSMD11/PSMA6/PSMC2/PSMD12
KEGG_DNA_REPLICATION	KEGG_DNA_REPLICATION	KEGG_DNA_REPLICATION	36	-0.770756	-2.67318	8.0245e-12	3.73139e-10	2.32288e-10	2772	tags=72%, list=14%, signal=62%	POLD1/MCM3/LIG1/POLE/POLD3/MCM5/POLD2/POLA2/PCNA/RNASEH2A/FEN1/MCM7/POLE3/MCM2/DNA2/RFC2/RFC3/SSBP1/RFC5/PRIM1/MCM4/RPA3/RFC4/POLE2/PRIM2/MCM6
KEGG_HOMOLOGOUS_RECOMBINATION	KEGG_HOMOLOGOUS_RECOMBINATION	KEGG_HOMOLOGOUS_RECOMBINATION	28	-0.763659	-2.52979	2.478e-09	9.21817e-08	5.73853e-08	1884	tags=61%, list=10%, signal=55%	RAD51B/POLD3/MRE11/RAD51D/POLD2/SEM1/NBN/RAD51C/RAD54B/SSBP1/BLM/BRCA2/RPA3/RAD54L/RAD51/EME1/XRCC2
KEGG_PYRIMIDINE_METABOLISM	KEGG_PYRIMIDINE_METABOLISM	KEGG_PYRIMIDINE_METABOLISM	97	-0.541063	-2.24224	5.2523e-09	1.62821e-07	1.0136e-07	3773	tags=49%, list=20%, signal=40%	NT5E/CANT1/POLR1E/ENTPD5/DUT/POLA1/POLR1C/POLR3D/POLD1/POLR3A/POLR2J/NME2/POLR1A/POLR2B/POLR3F/POLR2G/NME6/PNP/TXNRD1/POLE/POLR2H/POLD3/CDA/POLR2K/RRM1/NME7/CAD/UPP1/POLD2/POLR2D/POLR1B/POLA2/POLR3C/CTPS1/DTYMK/NT5C3A/UMPS/PNPT1/POLE3/DCK/TK1/NME1/TYMS/POLR3G/PRIM1/POLE2/PRIM2/RRM2
KEGG_DRUG_METABOLISM_CYTOCHROME_P450	KEGG_DRUG_METABOLISM_CYTOCHROME_P450	KEGG_DRUG_METABOLISM_CYTOCHROME_P450	70	0.554769	2.36	1.35473e-08	3.5997e-07	2.2409e-07	6162	tags=66%, list=32%, signal=45%	MAOA/ALDH3A1/ADH1C/ADH1B/MAOB/ALDH3B1/GSTA1/CYP2A6/GSTA3/ADH1A/GSTM5/CYP2C18/GSTM4/FMO2/MGST2/GSTA2/GSTA4/CYP3A7/GSTP1/CYP2C19/FMO5/ADH6/FMO3/UGT2B4/CYP1A2/CYP2C9/FMO4/ADH7/CYP2A13/CYP2D6/UGT2B15/CYP3A5/CYP2A7/CYP2B6/GSTM2/UGT1A6/ADH4/CYP3A4/UGT2B17/UGT2B7/CYP2C8/CYP2E1/ADH5/GSTA5/MGST3/AOX1
KEGG_ARACHIDONIC_ACID_METABOLISM	KEGG_ARACHIDONIC_ACID_METABOLISM	KEGG_ARACHIDONIC_ACID_METABOLISM	57	0.587302	2.40269	1.65767e-08	3.85408e-07	2.39926e-07	3267	tags=44%, list=17%, signal=37%	GGT6/PLA2G1B/PLA2G10/PLA2G3/EPHX2/LTC4S/CYP4A22/CYP4A11/GGT7/ALOX15B/GPX3/LTA4H/CYP2C18/PTGDS/PLA2G4E/ALOX15/TBXAS1/PLA2G6/CYP2C19/PLA2G2A/GGT5/HPGDS/ALOX5/CYP2C9/CYP2U1
KEGG_COMPLEMENT_AND_COAGULATION_CASCADES	KEGG_COMPLEMENT_AND_COAGULATION_CASCADES	KEGG_COMPLEMENT_AND_COAGULATION_CASCADES	69	0.548422	2.31493	2.59627e-08	5.36562e-07	3.34023e-07	1986	tags=35%, list=10%, signal=31%	C4BPA/F11/C2/C3/VWF/F10/C4A/C6/C8B/MASP1/SERPINA1/C7/SERPINF2/CFD/C4B/A2M/F8/CPB2/C5/CD55/C8A/CFI/THBD/CD59
KEGG_OOCYTE_MEIOSIS	KEGG_OOCYTE_MEIOSIS	KEGG_OOCYTE_MEIOSIS	112	-0.492911	-2.09932	4.35893e-08	8.10761e-07	5.04718e-07	2770	tags=35%, list=14%, signal=30%	CUL1/SPDYA/PPP2R1B/PPP2CA/ANAPC11/CALM2/ANAPC10/PPP1CB/ANAPC1/STAG3/ANAPC5/PPP3R1/ANAPC7/PPP2R5E/MAD2L2/SMC1B/PTTG1/PPP1CC/FBXO43/PKMYT1/YWHAZ/CCNE1/CDK2/YWHAQ/ESPL1/PLK1/AURKA/CDC27/CCNE2/FBXO5/CDC25C/CDC20/YWHAG/CCNB1/CCNB2/CDK1/BUB1/MAD2L1/SGO1
KEGG_PPAR_SIGNALING_PATHWAY	KEGG_PPAR_SIGNALING_PATHWAY	KEGG_PPAR_SIGNALING_PATHWAY	69	0.540022	2.27947	5.07809e-08	8.58659e-07	5.34536e-07	3560	tags=41%, list=18%, signal=33%	LPL/HMGCS2/SLC27A1/ACADL/RXRG/AQP7/ACAA1/RXRA/CYP4A22/CYP4A11/CYP27A1/APOA1/ACSL5/CD36/CPT1A/ACOX2/SLC27A6/SORBS1/APOA5/FABP4/PCK1/GK/CPT2/ACOX3/PDPK1/SCP2/DBI/CYP7A1
KEGG_FATTY_ACID_METABOLISM	KEGG_FATTY_ACID_METABOLISM	KEGG_FATTY_ACID_METABOLISM	42	0.635943	2.43622	6.23527e-08	9.66467e-07	6.01649e-07	2814	tags=50%, list=15%, signal=43%	ALDH2/ACADS/ACADL/ADH1C/ADH1B/ALDH3A2/ACADSB/ACAA1/CYP4A22/CYP4A11/ADH1A/ALDH9A1/ACSL5/CPT1A/HADH/ACADVL/ACAT1/ACAA2/ADH6/CPT2/ACOX3
KEGG_METABOLISM_OF_XENOBIOTICS_BY_CYTOCHROME_P450	KEGG_METABOLISM_OF_XENOBIOTICS_BY_CYTOCHROME_P450	KEGG_METABOLISM_OF_XENOBIOTICS_BY_CYTOCHROME_P450	68	0.530147	2.23502	1.47355e-07	2.10832e-06	1.31248e-06	6157	tags=60%, list=32%, signal=41%	ALDH3A1/ADH1C/ADH1B/ALDH3B1/GSTA1/GSTA3/ADH1A/EPHX1/GSTM5/CYP2C18/GSTM4/MGST2/GSTA2/GSTA4/CYP3A7/GSTP1/CYP2C19/ADH6/UGT2B4/AKR1C1/CYP1A2/CYP2C9/ADH7/CYP2F1/UGT2B15/AKR1C3/CYP3A5/AKR1C2/CYP2B6/GSTM2/UGT1A6/ADH4/CYP3A4/UGT2B17/UGT2B7/CYP2S1/CYP2C8/CYP2E1/ADH5/GSTA5/MGST3
KEGG_UBIQUITIN_MEDIATED_PROTEOLYSIS	KEGG_UBIQUITIN_MEDIATED_PROTEOLYSIS	KEGG_UBIQUITIN_MEDIATED_PROTEOLYSIS	133	-0.453975	-1.98355	3.37876e-07	4.48892e-06	2.79446e-06	5125	tags=50%, list=27%, signal=37%	ANAPC4/COP1/UBE2QL1/BIRC6/UBE2G1/CUL5/FBXO4/ERCC8/PRPF19/CBL/UBE2M/UBE2L6/FBXW8/SAE1/CDC23/HUWE1/SMURF1/UBE4A/BIRC3/NHLRC1/TRIP12/UBE2D3/HERC4/SMURF2/UBE2Q2/UBE2O/CUL1/UBE2E1/TRIM37/UBE2W/UBR5/CBLB/ANAPC11/NEDD4/ANAPC10/UBA3/UBE2N/UBE2E2/UBE2F/UBE2H/UBE2A/UBE2R2/ANAPC1/ANAPC5/UBE3C/UBE2E3/ANAPC7/BIRC2/FANCL/UBE2Z/ITCH/ELOC/UBE2S/CUL4B/RNF7/CDC34/UBE2D1/UBE2K/CUL2/UBA2/SKP2/CDC27/CDC20/UBE2C/UBA6/…
KEGG_MISMATCH_REPAIR	KEGG_MISMATCH_REPAIR	KEGG_MISMATCH_REPAIR	23	-0.74492	-2.33474	5.83994e-07	7.24152e-06	4.50802e-06	2098	tags=65%, list=11%, signal=58%	POLD1/LIG1/PMS2/POLD3/POLD2/PCNA/RFC2/RFC3/SSBP1/MSH2/MSH6/RFC5/RPA3/RFC4/EXO1
KEGG_VASCULAR_SMOOTH_MUSCLE_CONTRACTION	KEGG_VASCULAR_SMOOTH_MUSCLE_CONTRACTION	KEGG_VASCULAR_SMOOTH_MUSCLE_CONTRACTION	114	0.431034	1.98937	2.68143e-06	3.11717e-05	1.94051e-05	3834	tags=42%, list=20%, signal=34%	PLA2G1B/PLA2G10/PLA2G3/RAMP3/ADRA1A/RAMP2/NPR1/CYP4A22/ARAF/CYP4A11/MYH11/PLCB2/PRKCD/ADCY9/ADRA1D/GUCY1A2/MYLK3/PLA2G4E/CACNA1D/PRKCQ/ITPR1/GNAQ/ADCY2/ADCY6/AGTR1/ADCY4/PTGIR/PPP1R12B/CALCRL/PLA2G6/GNA11/PPP1R14A/PLA2G2A/ITPR3/CACNA1F/CACNA1S/CACNA1C/NPR2/ADCY5/ARHGEF1/PLCB4/MAPK3/ADCY8/ARHGEF11/ADCY7/PRKACG/PLA2G2C/PRKCE
KEGG_RNA_DEGRADATION	KEGG_RNA_DEGRADATION	KEGG_RNA_DEGRADATION	57	-0.554795	-2.10936	4.02232e-06	4.40089e-05	2.73966e-05	4542	tags=53%, list=24%, signal=40%	TENT4A/EXOSC1/C1D/EXOSC4/LSM7/LSM1/LSM4/EXOSC5/MTREX/MPHOSPH6/XRN1/CNOT4/LSM2/LSM3/EXOSC8/LSM6/CNOT10/LSM8/EXOSC10/PAPOLG/EXOSC3/HSPD1/PATL1/ZCCHC7/ENO1/CNOT9/PNPT1/EXOSC9/EXOSC2/LSM5
KEGG_LYSOSOME	KEGG_LYSOSOME	KEGG_LYSOSOME	121	0.405334	1.89227	6.99984e-06	7.23317e-05	4.50282e-05	4159	tags=44%, list=22%, signal=35%	CTSH/ASAH1/NAPSA/LAMP3/LAMP1/ARSA/SMPD1/CTSD/HYAL1/IDUA/NPC2/CTSE/PSAPL1/ATP6V0D1/CTSF/MAN2B1/CLN5/GGA2/GNPTG/CTSG/SGSH/AP3S2/FUCA1/LGMN/SUMF1/DNASE2B/NAGLU/HGSNAT/GGA1/ACP5/CD63/ATP6AP1/GLB1/CTSZ/GNS/CTNS/TPP1/DNASE2/CTSO/MCOLN1/GALC/AGA/SORT1/TCIRG1/GUSB/CTSS/PSAP/GNPTAB/HEXA/ATP6V0A1/ABCA2/HEXB/SLC11A1
KEGG_RETINOL_METABOLISM	KEGG_RETINOL_METABOLISM	KEGG_RETINOL_METABOLISM	64	0.48842	2.04	7.52565e-06	7.36722e-05	4.58627e-05	5617	tags=55%, list=29%, signal=39%	ADH1C/ADH1B/CYP2A6/CYP4A22/CYP4A11/ALDH1A1/ADH1A/CYP2C18/RETSAT/DHRS3/CYP3A7/CYP2C19/PNPLA4/ADH6/DGAT1/UGT2B4/CYP1A2/CYP2C9/ADH7/CYP2A13/DHRS4L2/UGT2B15/AWAT2/ALDH1A2/CYP3A5/DHRS4/CYP2A7/CYP2B6/UGT1A6/ADH4/LRAT/CYP3A4/UGT2B17/UGT2B7/CYP2C8
KEGG_BASAL_TRANSCRIPTION_FACTORS	KEGG_BASAL_TRANSCRIPTION_FACTORS	KEGG_BASAL_TRANSCRIPTION_FACTORS	35	-0.61346	-2.12462	9.0283e-06	8.39632e-05	5.22691e-05	3653	tags=54%, list=19%, signal=44%	GTF2IRD1/TAF5L/TBP/GTF2A1/TAF4B/GTF2F2/GTF2B/TAF9/TBPL1/TAF11/GTF2E2/TAF12/TAF6/TAF7L/TAF5/TAF13/TAF2/GTF2H3/GTF2E1
KEGG_SYSTEMIC_LUPUS_ERYTHEMATOSUS	KEGG_SYSTEMIC_LUPUS_ERYTHEMATOSUS	KEGG_SYSTEMIC_LUPUS_ERYTHEMATOSUS	117	-0.441811	-1.88835	1.19181e-05	0.000105561	6.5714e-05	4794	tags=55%, list=25%, signal=41%	MACROH2A1/H2BW1/H2AC18/H2AC1/H4C8/H4C15/ACTN3/CD80/H2BC21/H2AC6/H4C3/H2BC3/H3C8/H4C11/H3C11/H2BC10/H4C13/H4C12/ACTN1/H2BC12/H4C14/H3C13/H3C1/H2BC15/H4C1/H4C4/H2AC17/SNRPB/H2AC4/H2AC7/RO60/H2BC14/H4C5/H2AC21/H2BC5/H2BC9/H2BC18/H2BC4/H2AZ2/H2AC8/H2AC12/H4C9/H2BC6/H4C2/H3C7/SSB/H2AC16/H2BC8/H3C3/IFNG/H2AC20/H2BC13/H3C10/H2BC7/H3C12/H2AX/H2AC13/H2AC14/H2BC17/H2BC11/H3C2/SNRPD1/H2AC11/H2AZ1
KEGG_NUCLEOTIDE_EXCISION_REPAIR	KEGG_NUCLEOTIDE_EXCISION_REPAIR	KEGG_NUCLEOTIDE_EXCISION_REPAIR	44	-0.568457	-2.05893	1.69805e-05	0.000143563	8.93712e-05	2098	tags=39%, list=11%, signal=35%	LIG1/CDK7/POLE/POLD3/MNAT1/POLD2/PCNA/CUL4B/RAD23B/POLE3/GTF2H3/RFC2/RFC3/RFC5/RPA3/RFC4/POLE2
KEGG_CALCIUM_SIGNALING_PATHWAY	KEGG_CALCIUM_SIGNALING_PATHWAY	KEGG_CALCIUM_SIGNALING_PATHWAY	177	0.349217	1.7117	2.02737e-05	0.000163952	0.000102064	3727	tags=32%, list=19%, signal=26%	ITPKB/ERBB4/CHRM1/ADRA1A/P2RX2/SLC25A4/PLCD1/PTK2B/NOS1/EDNRB/ADRB2/DRD1/CACNA1H/SLC8A3/PLCB2/ADCY9/SLC25A6/TNNC1/CHP1/ADRA1D/MYLK3/CACNA1D/ERBB3/ITPR1/GNAQ/SPHK2/ADCY2/ATP2A3/AGTR1/PLCE1/ADCY4/ADRB1/GRIN2A/CHRM2/GNA11/PLCG2/ITPR3/CACNA1F/PHKB/CHRM3/P2RX1/RYR2/CYSLTR1/CACNA1S/PDE1C/CACNA1C/PDE1B/PTGFR/PLCB4/GNA14/PPP3CC/ADCY8/CCKAR/ATP2B4/CCKBR/ADCY7/PRKACG
KEGG_LINOLEIC_ACID_METABOLISM	KEGG_LINOLEIC_ACID_METABOLISM	KEGG_LINOLEIC_ACID_METABOLISM	28	0.625665	2.16644	3.00664e-05	0.000233015	0.000145057	6025	tags=75%, list=31%, signal=52%	PLA2G1B/PLA2G10/PLA2G3/CYP2C18/PLA2G4E/ALOX15/CYP3A7/PLA2G6/CYP2C19/PLA2G2A/CYP1A2/CYP2C9/PLA2G2C/CYP3A5/CYP3A4/PLA2G5/CYP2C8/CYP2E1/PLA2G4B/PLA2G4A/PLA2G12A
KEGG_BASE_EXCISION_REPAIR	KEGG_BASE_EXCISION_REPAIR	KEGG_BASE_EXCISION_REPAIR	33	-0.600921	-2.05631	7.65256e-05	0.000569351	0.000354434	3122	tags=64%, list=16%, signal=53%	OGG1/SMUG1/APEX2/PARP1/APEX1/POLD1/POLB/LIG1/POLE/POLD3/MBD4/LIG3/POLD2/PCNA/UNG/FEN1/POLE3/TDG/PARP2/NEIL3/POLE2
KEGG_BASAL_CELL_CARCINOMA	KEGG_BASAL_CELL_CARCINOMA	KEGG_BASAL_CELL_CARCINOMA	55	0.485046	1.98098	9.62122e-05	0.000688287	0.000428475	5007	tags=47%, list=26%, signal=35%	TCF7L1/AXIN2/WNT11/SHH/WNT4/PTCH1/WNT3A/FZD8/HHIP/FZD10/BMP2/FZD4/GLI1/FZD5/WNT2B/TCF7L2/WNT1/FZD7/SUFU/GLI2/APC/WNT9B/TCF7/PTCH2/TP53/WNT9A
KEGG_ALDOSTERONE_REGULATED_SODIUM_REABSORPTION	KEGG_ALDOSTERONE_REGULATED_SODIUM_REABSORPTION	KEGG_ALDOSTERONE_REGULATED_SODIUM_REABSORPTION	42	0.50774	1.94509	0.000200021	0.00133427	0.000830613	3413	tags=45%, list=18%, signal=37%	SCNN1B/ATP1B2/SCNN1G/ATP1A2/HSD11B2/SLC9A3R2/NR3C2/FXYD4/NEDD4L/IRS2/ATP1A1/SCNN1A/ATP1B1/IRS4/PIK3R3/KCNJ1/PDPK1/MAPK3/SGK1
KEGG_OLFACTORY_TRANSDUCTION	KEGG_OLFACTORY_TRANSDUCTION	KEGG_OLFACTORY_TRANSDUCTION	380	-0.304884	-1.50552	0.000200857	0.00133427	0.000830613	8780	tags=62%, list=45%, signal=34%	CALML6/OR52R1/OR13C9/OR10C1/OR10G3/OR5A1/OR11G2/OR6C65/OR4K14/OR3A1/OR4F15/OR8U1/OR11L1/OR8I2/OR51B6/OR52W1/OR52N5/OR11H1/OR7A10/OR10K2/OR4S2/OR4E2/OR2F1/OR2G6/OR6K6/CALM3/OR2M5/OR6M1/OR4C11/OR4X1/OR5T3/OR51B4/OR2Y1/OR52B2/OR6C2/OR4D9/OR2A14/OR3A2/OR51F1/OR2H1/OR5C1/OR51G2/OR6C6/OR10J5/OR4K1/OR2A12/OR2W1/OR10G9/OR10R2/OR1E2/OR52D1/OR9Q1/OR10S1/OR6C75/OR56A5/OR51M1/OR10K1/OR2J2/OR4A15/OR4D5/OR13C5…
KEGG_GNRH_SIGNALING_PATHWAY	KEGG_GNRH_SIGNALING_PATHWAY	KEGG_GNRH_SIGNALING_PATHWAY	100	0.380339	1.71799	0.0002275	0.00145914	0.000908347	3764	tags=34%, list=19%, signal=28%	PLA2G1B/PLA2G10/PLA2G3/MAP2K3/PTK2B/PLCB2/PRKCD/ADCY9/PLA2G4E/CACNA1D/MAP3K3/ITPR1/GNAQ/ADCY2/ADCY6/MAPK10/ADCY4/PLA2G6/GNA11/PLA2G2A/ITPR3/CACNA1F/JUN/CACNA1S/CACNA1C/PLD2/ADCY5/PLCB4/MAPK3/ADCY8/HBEGF/ADCY7/PRKACG/PLA2G2C
KEGG_ADIPOCYTOKINE_SIGNALING_PATHWAY	KEGG_ADIPOCYTOKINE_SIGNALING_PATHWAY	KEGG_ADIPOCYTOKINE_SIGNALING_PATHWAY	67	0.428454	1.80283	0.000371216	0.00230154	0.00143276	4210	tags=39%, list=22%, signal=30%	ACACB/RXRG/PPARGC1A/CAMKK1/PRKAB1/RXRA/IRS2/STAT3/AGRP/TNFRSF1B/ACSL5/CD36/CPT1A/PRKCQ/MAPK10/AKT1/PCK1/IRS4/G6PC2/SLC2A4/LEPR/TRADD/IKBKB/RXRB/ADIPOR1/SOCS3
KEGG_P53_SIGNALING_PATHWAY	KEGG_P53_SIGNALING_PATHWAY	KEGG_P53_SIGNALING_PATHWAY	68	-0.455254	-1.80152	0.000403128	0.00237334	0.00147746	3299	tags=37%, list=17%, signal=31%	BID/CDK6/APAF1/SERPINE1/CASP8/ATR/PERP/CDKN2A/IGFBP3/CCNG2/CASP3/GADD45A/CYCS/CDK4/CHEK2/PMAIP1/CCNE1/CDK2/GTSE1/CCNE2/CCNB1/CCNB2/CDK1/RRM2/CHEK1
KEGG_PHENYLALANINE_METABOLISM	KEGG_PHENYLALANINE_METABOLISM	KEGG_PHENYLALANINE_METABOLISM	18	0.635621	1.94843	0.000408316	0.00237334	0.00147746	1622	tags=33%, list=8%, signal=31%	MAOA/ALDH3A1/MAOB/ALDH3B1/AOC3/DDC
KEGG_VALINE_LEUCINE_AND_ISOLEUCINE_DEGRADATION	KEGG_VALINE_LEUCINE_AND_ISOLEUCINE_DEGRADATION	KEGG_VALINE_LEUCINE_AND_ISOLEUCINE_DEGRADATION	44	0.484522	1.881	0.000445397	0.00251042	0.0015628	2403	tags=34%, list=12%, signal=30%	ALDH2/IVD/ACADS/HMGCS2/ALDH3A2/ACADSB/ACAA1/PCCA/ALDH9A1/HADH/ALDH6A1/BCAT2/ACAT1/ACAA2/ABAT
KEGG_ALPHA_LINOLENIC_ACID_METABOLISM	KEGG_ALPHA_LINOLENIC_ACID_METABOLISM	KEGG_ALPHA_LINOLENIC_ACID_METABOLISM	18	0.629328	1.92914	0.000508515	0.00278188	0.00173179	2814	tags=39%, list=15%, signal=33%	PLA2G1B/PLA2G10/PLA2G3/PLA2G4E/PLA2G6/PLA2G2A/ACOX3
KEGG_PURINE_METABOLISM	KEGG_PURINE_METABOLISM	KEGG_PURINE_METABOLISM	158	-0.359585	-1.61252	0.000584889	0.00310827	0.00193497	3039	tags=32%, list=16%, signal=27%	PKM/POLR1C/POLR3D/POLD1/PRPS2/POLR3A/POLR2J/ADK/ADSL/ATIC/ADA/NME2/POLR1A/POLR2B/POLR3F/POLR2G/NME6/PNP/POLE/POLR2H/ADSS2/POLD3/DGUOK/PRPS1/POLR2K/RRM1/NME7/PDE6D/AK4/POLD2/ENPP1/POLR2D/POLR1B/POLA2/POLR3C/NT5C3A/PNPT1/POLE3/DCK/GART/HPRT1/NME1/PAICS/POLR3G/PRIM1/GMPS/POLE2/PRIM2/RRM2/PPAT
KEGG_PROPANOATE_METABOLISM	KEGG_PROPANOATE_METABOLISM	KEGG_PROPANOATE_METABOLISM	32	0.523784	1.89131	0.000739239	0.0038194	0.00237767	2403	tags=38%, list=12%, signal=33%	ALDH2/ACSS1/ALDH3A2/ACACB/MLYCD/PCCA/ACSS2/ALDH9A1/ACSS3/ALDH6A1/ACAT1/ABAT
KEGG_TRYPTOPHAN_METABOLISM	KEGG_TRYPTOPHAN_METABOLISM	KEGG_TRYPTOPHAN_METABOLISM	40	0.474745	1.80985	0.00115765	0.00581953	0.00362279	2111	tags=30%, list=11%, signal=27%	ALDH2/MAOA/CAT/INMT/MAOB/ALDH3A2/AOC1/ALDH9A1/DDC/HADH/HAAO/ACAT1
KEGG_AMINOACYL_TRNA_BIOSYNTHESIS	KEGG_AMINOACYL_TRNA_BIOSYNTHESIS	KEGG_AMINOACYL_TRNA_BIOSYNTHESIS	41	-0.51329	-1.82445	0.00129116	0.0063199	0.00393429	6249	tags=66%, list=32%, signal=45%	LARS2/VARS2/SARS1/HARS1/WARS1/VARS1/PSTK/NARS2/CARS1/TARS2/FARSA/RARS2/YARS1/PARS2/MARS2/IARS2/KARS1/EPRS1/YARS2/DARS2/MARS1/IARS1/FARSB/RARS1/DARS1/GARS1/TARS1
KEGG_NEUROACTIVE_LIGAND_RECEPTOR_INTERACTION	KEGG_NEUROACTIVE_LIGAND_RECEPTOR_INTERACTION	KEGG_NEUROACTIVE_LIGAND_RECEPTOR_INTERACTION	272	0.275402	1.4422	0.00153582	0.00732469	0.0045598	5079	tags=33%, list=26%, signal=24%	THRA/SCTR/VIPR1/GRIA1/SSTR1/CHRM1/S1PR4/ADRA1A/PTH1R/ADRA2C/NMUR1/P2RX2/GRID1/EDNRB/ADRB2/DRD1/RXFP1/CHRNA2/AGTR2/ADRA2A/CNR1/ADRA1D/AVPR2/SSTR4/NPY4R/S1PR1/CHRNA10/CTSG/ADCYAP1R1/GRIK4/GLP1R/AGTR1/THRB/ADRB1/GRIN2A/CHRNA4/CHRM2/PTGIR/CALCRL/GABRG3/LPAR3/NMUR2/VIPR2/TSPO/CHRM3/P2RY8/P2RX1/MC5R/CYSLTR1/GHR/NPY1R/GABRP/NPY5R/PTGFR/APLNR/MTNR1A/P2RY2/CCKAR/LPAR1/LEPR/CRHR2/GRM7/RXFP2/CCKBR/GABRB2/GA…
KEGG_CELL_ADHESION_MOLECULES_CAMS	KEGG_CELL_ADHESION_MOLECULES_CAMS	KEGG_CELL_ADHESION_MOLECULES_CAMS	112	0.340963	1.57736	0.00178192	0.00828594	0.00515819	4919	tags=38%, list=25%, signal=29%	CLDN2/CLDN18/ESAM/CD34/SELP/NEO1/CLDN5/CDH5/NRXN3/CLDN23/PECAM1/JAM2/ITGA8/ITGA9/NFASC/CADM3/CD22/PTPRM/ICAM2/SPN/NEGR1/SELPLG/CDH4/CDH15/CADM1/CD40LG/F11R/SELE/MAG/NRXN1/ITGAL/NRXN2/CD4/NCAM1/ALCAM/SDC2/ICOSLG/SIGLEC1/NLGN1/ICAM3/JAM3/OCLN/CLDN11
KEGG_TYROSINE_METABOLISM	KEGG_TYROSINE_METABOLISM	KEGG_TYROSINE_METABOLISM	42	0.455587	1.7453	0.00201558	0.00914386	0.00569227	2781	tags=36%, list=14%, signal=31%	MAOA/ALDH3A1/ADH1C/ADH1B/MAOB/ALDH3B1/AOC3/ADH1A/DDC/LCMT2/TYRP1/FAH/ADH6/PNMT/COMT
KEGG_PATHOGENIC_ESCHERICHIA_COLI_INFECTION	KEGG_PATHOGENIC_ESCHERICHIA_COLI_INFECTION	KEGG_PATHOGENIC_ESCHERICHIA_COLI_INFECTION	55	-0.462088	-1.74413	0.00258646	0.0114543	0.00713058	5942	tags=58%, list=31%, signal=40%	FYN/TUBB8/CLDN1/TUBA3C/ARPC2/LY96/ARPC5L/KRT18/TUBB2B/NCL/CDC42/ARPC5/TUBB6/CTNNB1/PRKCA/CDH1/TUBB2A/ITGB1/ARPC1B/ARPC3/ACTB/NCK1/TUBA4A/WASL/ACTG1/TUBB3/TUBA1B/ARPC1A/TUBB/YWHAZ/YWHAQ/TUBA1C
KEGG_BUTANOATE_METABOLISM	KEGG_BUTANOATE_METABOLISM	KEGG_BUTANOATE_METABOLISM	34	0.49196	1.81836	0.0027111	0.0117271	0.0073004	2403	tags=38%, list=12%, signal=34%	ALDH2/ACADS/HMGCS2/ALDH3A2/ACSM3/ALDH9A1/ALDH5A1/ACSM1/BDH2/HADH/ACAT1/ACSM5/ABAT
KEGG_DILATED_CARDIOMYOPATHY	KEGG_DILATED_CARDIOMYOPATHY	KEGG_DILATED_CARDIOMYOPATHY	90	0.351407	1.57346	0.0032832	0.013879	0.00864001	3727	tags=34%, list=19%, signal=28%	CACNA2D2/SGCA/DES/ITGA8/ADCY9/ITGA9/TNNC1/CACNA1D/CACNB4/CACNA2D3/ADCY2/ADCY6/ADCY4/ADRB1/ITGA10/LAMA2/CACNA1F/SGCG/RYR2/CACNA1S/CACNA1C/ADCY5/DMD/CACNG6/MYL3/ITGB6/ADCY8/CACNB1/ITGA7/ADCY7/PRKACG
KEGG_MAPK_SIGNALING_PATHWAY	KEGG_MAPK_SIGNALING_PATHWAY	KEGG_MAPK_SIGNALING_PATHWAY	266	0.267509	1.39872	0.00364923	0.0150835	0.00938982	3544	tags=24%, list=18%, signal=20%	CACNA2D2/PLA2G1B/MECOM/PLA2G10/PLA2G3/FGFR3/FGF18/RASGRF1/FGFR2/RPS6KA2/NR4A1/FOS/ARRB1/RPS6KA1/MAP2K3/DUSP16/TAB1/DUSP8/JUND/CACNA1H/FGFR4/ARRB2/CHP1/PLA2G4E/GADD45G/CACNA1D/PDGFA/MAP3K3/CACNB4/FGF10/CACNA2D3/RASGRP2/RASGRP4/NTRK2/MAPK10/TAOK2/DUSP1/IL1R1/MAP2K5/MAPK8IP1/AKT1/MKNK2/MAP3K6/TGFBR2/PLA2G6/PLA2G2A/FGF9/CACNA1F/PTPN5/PTPRR/JUN/CACNA1S/CACNA1C/NTF4/GADD45B/RRAS/PPP3CC/MAP3K8/CACNG6/MA…
KEGG_HEMATOPOIETIC_CELL_LINEAGE	KEGG_HEMATOPOIETIC_CELL_LINEAGE	KEGG_HEMATOPOIETIC_CELL_LINEAGE	81	0.372218	1.63306	0.00400465	0.0161649	0.010063	5984	tags=47%, list=31%, signal=33%	GP9/CD34/KIT/CSF3R/CD36/IL5RA/CD55/CD22/FCER2/IL6R/CSF3/IL3RA/IL11RA/CD1C/IL1R1/CD59/CD37/CD1E/CD9/CR1/CD1B/CD4/EPOR/CD5/CD1A/GP1BA/GP5/FLT3/KITLG/CR2/CD33/THPO/ANPEP/FLT3LG/ITGAM/CSF2/IL4R/CD1D
KEGG_HEDGEHOG_SIGNALING_PATHWAY	KEGG_HEDGEHOG_SIGNALING_PATHWAY	KEGG_HEDGEHOG_SIGNALING_PATHWAY	56	0.401342	1.65124	0.00412295	0.0161649	0.010063	5011	tags=43%, list=26%, signal=32%	IHH/WNT11/SHH/WNT4/PTCH1/BMP6/WNT3A/HHIP/BMP2/LRP2/GLI1/DHH/WNT2B/BMP5/WNT1/BMP7/SUFU/PRKACG/GLI2/WNT9B/CSNK1A1L/PTCH2/WNT9A/PRKACA
KEGG_PEROXISOME	KEGG_PEROXISOME	KEGG_PEROXISOME	78	0.360893	1.57028	0.00417158	0.0161649	0.010063	5361	tags=40%, list=28%, signal=29%	PXMP4/HSD17B4/CAT/EPHX2/ACAA1/MLYCD/PEX11A/PEX11G/ACSL5/ACOX2/DAO/PEX5/ACOX3/PRDX5/MPV17L/NUDT12/SCP2/PEX16/ECH1/ECI2/HMGCL/MVK/DDO/PMVK/DHRS4/NOS2/PEX14/ABCD4/ACSL1/BAAT/AGXT
KEGG_HISTIDINE_METABOLISM	KEGG_HISTIDINE_METABOLISM	KEGG_HISTIDINE_METABOLISM	29	0.496096	1.73758	0.00490445	0.0186169	0.0115895	1941	tags=41%, list=10%, signal=37%	ALDH2/MAOA/ALDH3A1/MAOB/ALDH3A2/ALDH3B1/ASPA/AOC1/ALDH9A1/DDC/LCMT2/HNMT
KEGG_PROGESTERONE_MEDIATED_OOCYTE_MATURATION	KEGG_PROGESTERONE_MEDIATED_OOCYTE_MATURATION	KEGG_PROGESTERONE_MEDIATED_OOCYTE_MATURATION	85	-0.375374	-1.53183	0.00551771	0.0204294	0.0127178	3011	tags=27%, list=16%, signal=23%	KRAS/HSP90AA1/MAPK14/SPDYA/ANAPC11/ANAPC10/ANAPC1/ANAPC5/ANAPC7/MAD2L2/PKMYT1/CDK2/PLK1/CDC27/CDC25A/CDC25C/GNAI3/CCNB1/CCNB2/CDK1/BUB1/CCNA2/MAD2L1
KEGG_VASOPRESSIN_REGULATED_WATER_REABSORPTION	KEGG_VASOPRESSIN_REGULATED_WATER_REABSORPTION	KEGG_VASOPRESSIN_REGULATED_WATER_REABSORPTION	44	0.425901	1.65342	0.0056016	0.0204294	0.0127178	2046	tags=25%, list=11%, signal=22%	CREB3L1/VAMP2/AQP2/AQP3/AQP4/RAB5B/ADCY9/AVPR2/DCTN1/ADCY6/RAB11B
KEGG_WNT_SIGNALING_PATHWAY	KEGG_WNT_SIGNALING_PATHWAY	KEGG_WNT_SIGNALING_PATHWAY	150	0.297726	1.41634	0.00609066	0.0217858	0.0135622	5011	tags=38%, list=26%, signal=28%	FRAT1/WIF1/TCF7L1/NKD1/AXIN2/WNT11/CCND3/WNT4/SFRP5/DAAM2/SOX17/FRAT2/PLCB2/WNT3A/CHP1/FZD8/NFATC1/LRP5/FZD10/MAPK10/FZD4/NFATC3/VANGL2/DKK2/NKD2/PRICKLE2/FZD5/CCND2/PPP2R5A/WNT2B/JUN/TCF7L2/TBL1Y/CXXC4/PPP2CB/WNT1/PLCB4/PPP3CC/FZD7/SMAD2/PRKACG/SFRP1/SMAD4/LRP6/APC/CTNNBIP1/DKK4/WNT9B/TCF7/PRKCB/CHP2/CSNK1A1L/PRICKLE1/TP53/CAMK2A/WNT9A/PRKACA
KEGG_ENDOCYTOSIS	KEGG_ENDOCYTOSIS	KEGG_ENDOCYTOSIS	175	0.278367	1.36109	0.00870264	0.0300453	0.0187039	2398	tags=22%, list=12%, signal=20%	PIP5K1B/ERBB4/FGFR3/AP2A2/FGFR2/PRKCZ/ARFGAP2/KIT/ARRB1/ASAP3/ARAP3/ARAP1/RAB5B/NEDD4L/ADRB2/GRK5/GRK1/CXCR2/FGFR4/LDLRAP1/CXCR1/MVB12B/ARRB2/PSD4/RET/VPS36/DNM2/RUFY1/SH3GL2/CHMP3/ERBB3/ADRB1/IQSEC1/RAB11B/SH3GL3/IQSEC3/GRK3/RAB11FIP3/MDM2
KEGG_MELANOGENESIS	KEGG_MELANOGENESIS	KEGG_MELANOGENESIS	101	0.32694	1.48365	0.00877432	0.0300453	0.0187039	5031	tags=39%, list=26%, signal=29%	CREB3L1/TCF7L1/WNT11/WNT4/KIT/EDNRB/PLCB2/WNT3A/ADCY9/FZD8/GNAQ/ADCY2/FZD10/ADCY6/FZD4/TYRP1/ADCY4/FZD5/WNT2B/TCF7L2/ADCY5/WNT1/CREB3L4/PLCB4/MAPK3/ADCY8/FZD7/ADCY7/PRKACG/HRAS/CALM1/WNT9B/TCF7/PRKCB/KITLG/CAMK2A/WNT9A/PRKACA/POMC
KEGG_CIRCADIAN_RHYTHM_MAMMAL	KEGG_CIRCADIAN_RHYTHM_MAMMAL	KEGG_CIRCADIAN_RHYTHM_MAMMAL	13	0.603215	1.64759	0.00888438	0.0300453	0.0187039	1047	tags=23%, list=5%, signal=22%	CRY2/PER2/PER1
KEGG_ETHER_LIPID_METABOLISM	KEGG_ETHER_LIPID_METABOLISM	KEGG_ETHER_LIPID_METABOLISM	32	0.443255	1.60054	0.0126243	0.0419306	0.0261028	6025	tags=66%, list=31%, signal=45%	PLA2G1B/PLA2G10/PLA2G3/PLA2G4E/PLPP3/CHPT1/ENPP6/PLA2G6/PLA2G2A/ENPP2/PLD2/LPCAT1/PLA2G2C/PLPP1/PAFAH2/PAFAH1B1/PLA2G5/LPCAT2/PLA2G4B/PLA2G4A/PLA2G12A
KEGG_RNA_POLYMERASE	KEGG_RNA_POLYMERASE	KEGG_RNA_POLYMERASE	29	-0.491259	-1.64246	0.0128844	0.0420437	0.0261732	4412	tags=66%, list=23%, signal=51%	POLR2J2/POLR2J3/POLR2F/POLR1H/POLR1E/POLR1C/POLR3D/POLR3A/POLR2J/POLR1A/POLR2B/POLR3F/POLR2G/POLR2H/POLR2K/POLR2D/POLR1B/POLR3C/POLR3G
KEGG_SMALL_CELL_LUNG_CANCER	KEGG_SMALL_CELL_LUNG_CANCER	KEGG_SMALL_CELL_LUNG_CANCER	84	-0.365496	-1.48894	0.0136325	0.0437181	0.0272156	3692	tags=33%, list=19%, signal=27%	TRAF5/LAMC1/LAMA1/PTK2/BIRC3/LAMB1/TRAF4/LAMC2/CHUK/PIK3CA/CDK6/APAF1/MYC/ITGB1/FN1/ITGA2/E2F1/BIRC2/CYCS/CDK4/E2F2/E2F3/ITGAV/CCNE1/CDK2/SKP2/CCNE2/CKS1B
KEGG_NON_HOMOLOGOUS_END_JOINING	KEGG_NON_HOMOLOGOUS_END_JOINING	KEGG_NON_HOMOLOGOUS_END_JOINING	13	-0.628282	-1.65575	0.0154623	0.0483403	0.030093	3231	tags=46%, list=17%, signal=38%	XRCC5/DCLRE1C/MRE11/XRCC4/FEN1/PRKDC
KEGG_PROXIMAL_TUBULE_BICARBONATE_RECLAMATION	KEGG_PROXIMAL_TUBULE_BICARBONATE_RECLAMATION	KEGG_PROXIMAL_TUBULE_BICARBONATE_RECLAMATION	23	0.484796	1.60164	0.0155937	0.0483403	0.030093	2533	tags=39%, list=13%, signal=34%	ATP1B2/ATP1A2/CA4/ATP1A1/AQP1/CA2/ATP1B1/SLC4A4/PCK1
KEGG_GLYCOSPHINGOLIPID_BIOSYNTHESIS_GANGLIO_SERIES	KEGG_GLYCOSPHINGOLIPID_BIOSYNTHESIS_GANGLIO_SERIES	KEGG_GLYCOSPHINGOLIPID_BIOSYNTHESIS_GANGLIO_SERIES	15	0.578729	1.67234	0.0162981	0.0496958	0.0309368	4109	tags=60%, list=21%, signal=47%	ST6GALNAC4/B3GALT4/ST3GAL1/ST6GALNAC6/GLB1/ST3GAL5/ST6GALNAC3/HEXA/HEXB
KEGG_GLYCOSAMINOGLYCAN_DEGRADATION	KEGG_GLYCOSAMINOGLYCAN_DEGRADATION	KEGG_GLYCOSAMINOGLYCAN_DEGRADATION	21	0.499248	1.59985	0.0203235	0.0609705	0.0379556	4137	tags=57%, list=21%, signal=45%	HPSE2/HYAL1/IDUA/SGSH/NAGLU/HGSNAT/GLB1/GNS/GUSB/HEXA/HEXB/HYAL2
KEGG_GLYCEROPHOSPHOLIPID_METABOLISM	KEGG_GLYCEROPHOSPHOLIPID_METABOLISM	KEGG_GLYCEROPHOSPHOLIPID_METABOLISM	76	0.331709	1.43108	0.0212255	0.0621683	0.0387012	5432	tags=47%, list=28%, signal=34%	PLA2G1B/PLA2G10/PLA2G3/GPD1/LPCAT3/PLA2G4E/PLPP3/CHPT1/GPD1L/PEMT/AGPAT3/AGPAT2/PLA2G6/PLA2G2A/CDIPT/DGKQ/CHKA/PLD2/PCYT1B/PTDSS2/LCAT/LPCAT1/AGPAT4/PLA2G2C/PGS1/CDS2/PHOSPHO1/PLPP1/PISD/ACHE/CDS1/DGKD/PLA2G5/LPCAT2/AGPAT1/PLA2G15
KEGG_PROTEIN_EXPORT	KEGG_PROTEIN_EXPORT	KEGG_PROTEIN_EXPORT	23	-0.496047	-1.55472	0.0213912	0.0621683	0.0387012	3709	tags=35%, list=19%, signal=28%	IMMP1L/SRP9/SEC61A2/SRP68/SRPRB/SRP54/SEC61G/SRP72
KEGG_PRIMARY_BILE_ACID_BIOSYNTHESIS	KEGG_PRIMARY_BILE_ACID_BIOSYNTHESIS	KEGG_PRIMARY_BILE_ACID_BIOSYNTHESIS	16	0.549059	1.62467	0.0221459	0.0625055	0.0389112	3560	tags=38%, list=18%, signal=31%	HSD17B4/CYP27A1/ACOX2/CYP39A1/SCP2/CYP7A1
KEGG_GLYOXYLATE_AND_DICARBOXYLATE_METABOLISM	KEGG_GLYOXYLATE_AND_DICARBOXYLATE_METABOLISM	KEGG_GLYOXYLATE_AND_DICARBOXYLATE_METABOLISM	15	-0.59309	-1.6337	0.0221794	0.0625055	0.0389112	4312	tags=53%, list=22%, signal=41%	CS/MDH2/MTHFD2L/PGP/MDH1/MTHFD1/MTHFD1L/MTHFD2
KEGG_HYPERTROPHIC_CARDIOMYOPATHY_HCM	KEGG_HYPERTROPHIC_CARDIOMYOPATHY_HCM	KEGG_HYPERTROPHIC_CARDIOMYOPATHY_HCM	83	0.310428	1.36184	0.0248651	0.0683803	0.0425684	3450	tags=29%, list=18%, signal=24%	CACNA2D2/ACE/PRKAB1/SGCA/DES/ITGA8/ITGA9/TNNC1/CACNA1D/CACNB4/CACNA2D3/ITGA10/LAMA2/CACNA1F/SGCG/RYR2/CACNA1S/CACNA1C/DMD/CACNG6/MYL3/ITGB6/CACNB1/ITGA7
KEGG_TYPE_II_DIABETES_MELLITUS	KEGG_TYPE_II_DIABETES_MELLITUS	KEGG_TYPE_II_DIABETES_MELLITUS	47	0.367757	1.43628	0.0249993	0.0683803	0.0425684	4626	tags=40%, list=24%, signal=31%	KCNJ11/ABCC8/PRKCZ/IRS2/PRKCD/SOCS2/CACNA1D/MAPK10/IRS4/CACNA1C/SLC2A4/PIK3R3/MAPK3/PRKCE/PIK3R5/IKBKB/SOCS3/PIK3R1/INSR
KEGG_ONE_CARBON_POOL_BY_FOLATE	KEGG_ONE_CARBON_POOL_BY_FOLATE	KEGG_ONE_CARBON_POOL_BY_FOLATE	17	-0.553472	-1.57812	0.0271887	0.0732914	0.0456257	3746	tags=59%, list=19%, signal=47%	SHMT2/MTHFD2L/ATIC/DHFR/FTCD/MTHFD1/MTHFD1L/GART/MTHFD2/TYMS
KEGG_O_GLYCAN_BIOSYNTHESIS	KEGG_O_GLYCAN_BIOSYNTHESIS	KEGG_O_GLYCAN_BIOSYNTHESIS	30	0.429276	1.53073	0.0317182	0.0842798	0.0524662	2607	tags=30%, list=13%, signal=26%	GALNT17/GALNTL6/GALNT16/ST6GALNAC1/GALNT18/ST3GAL1/GALNT12/GCNT4/GALNT5
KEGG_ARGININE_AND_PROLINE_METABOLISM	KEGG_ARGININE_AND_PROLINE_METABOLISM	KEGG_ARGININE_AND_PROLINE_METABOLISM	54	0.351206	1.41871	0.0347705	0.091089	0.0567051	1921	tags=24%, list=10%, signal=22%	ALDH2/MAOA/MAOB/ALDH3A2/OTC/NOS1/PRODH/SAT2/AOC1/ALDH9A1/GLUL/DAO/ALDH4A1
KEGG_FC_EPSILON_RI_SIGNALING_PATHWAY	KEGG_FC_EPSILON_RI_SIGNALING_PATHWAY	KEGG_FC_EPSILON_RI_SIGNALING_PATHWAY	78	0.310122	1.34937	0.0388563	0.100379	0.0624882	4543	tags=32%, list=24%, signal=25%	PLA2G1B/PLA2G10/PLA2G3/MAP2K3/FCER1A/PRKCD/PLA2G4E/GAB2/MAPK10/MS4A2/AKT1/PLA2G6/PLCG2/PLA2G2A/PIK3R3/PDPK1/MAPK3/PLA2G2C/PRKCE/PIK3R5/BTK/SYK/HRAS/PIK3R1/MAP2K7
KEGG_ANTIGEN_PROCESSING_AND_PRESENTATION	KEGG_ANTIGEN_PROCESSING_AND_PRESENTATION	KEGG_ANTIGEN_PROCESSING_AND_PRESENTATION	62	-0.361524	-1.3898	0.0409358	0.104302	0.0649307	4616	tags=34%, list=24%, signal=26%	IFNA2/CTSL/HSPA1A/KLRD1/HSP90AB1/CD8A/HSPA8/HSPA4/KLRC4/HSPA1B/KLRC1/HSP90AA1/KIR2DL4/TAP1/KLRC3/HSPA6/TAP2/PSME3/KLRC2/PSME2/NFYA
KEGG_STEROID_HORMONE_BIOSYNTHESIS	KEGG_STEROID_HORMONE_BIOSYNTHESIS	KEGG_STEROID_HORMONE_BIOSYNTHESIS	55	0.341995	1.39675	0.0432248	0.106856	0.0665202	5542	tags=40%, list=29%, signal=29%	CYP17A1/HSD11B2/HSD17B2/CYP11A1/HSD17B6/HSD17B8/CYP3A7/COMT/UGT2B4/AKR1C1/CYP7A1/UGT2B15/SRD5A2/AKR1C3/CYP3A5/AKR1C2/SULT1E1/UGT1A6/HSD17B12/CYP3A4/UGT2B17/UGT2B7
KEGG_INOSITOL_PHOSPHATE_METABOLISM	KEGG_INOSITOL_PHOSPHATE_METABOLISM	KEGG_INOSITOL_PHOSPHATE_METABOLISM	54	0.342108	1.38195	0.043442	0.106856	0.0665202	2775	tags=28%, list=14%, signal=24%	PIP5K1B/ITPKB/INPP5K/INPP5J/INPP5A/PLCD1/ITPK1/PLCB2/PIK3C2B/ALDH6A1/PLCE1/PIK3C2G/PLCG2/CDIPT/PIP5K1C
KEGG_PYRUVATE_METABOLISM	KEGG_PYRUVATE_METABOLISM	KEGG_PYRUVATE_METABOLISM	40	0.369877	1.41007	0.0436614	0.106856	0.0665202	2533	tags=28%, list=13%, signal=24%	ALDH2/LDHD/ACSS1/ALDH3A2/ACACB/HAGH/ACSS2/ALDH9A1/ACAT1/ACYP2/PCK1

## Sheet: PKP2
	ID	Description	setSize	enrichmentScore	NES	pvalue	p.adjust	qvalue	rank	leading_edge	core_enrichment
KEGG_CELL_CYCLE	KEGG_CELL_CYCLE	KEGG_CELL_CYCLE	124	0.650565	2.69514	1.52786e-20	2.84181e-18	1.84951e-18	2234	tags=48%, list=12%, signal=42%	CCNA2/TTK/PLK1/MAD2L1/CHEK1/BUB1B/CCNB2/CDC6/CDC25A/CDK6/DBF4/BUB1/CCNE1/CDK1/BUB3/CCNB1/ORC1/CDC27/MCM2/ESPL1/PKMYT1/CDC45/MCM6/CDK2/MCM4/CDC20/YWHAG/HDAC2/TFDP1/ANAPC1/MCM3/CDC25C/E2F2/SKP2/RBL1/PCNA/ORC6/PRKDC/CDC7/YWHAB/STAG1/MCM5/YWHAZ/SMC3/ORC5/E2F3/PTTG1/ATR/MCM7/CCNE2/SMAD3/CCNB3/YWHAQ/SMC1A/CUL1/ORC2/HDAC1/CHEK2/E2F1
KEGG_RIBOSOME	KEGG_RIBOSOME	KEGG_RIBOSOME	87	-0.537216	-2.49908	8.26054e-10	6.67229e-08	4.34246e-08	6319	tags=71%, list=33%, signal=48%	RPS7/RPL6/UBA52/RPL18/RPS25/RPL35/RPL38/RPS27L/RPL27/RPS21/RPL8/RPS18/RPS3/RPL36/RPL36AL/RPL14/RPS15/RPL13A/RPS29/RPL19/RPL28/RPL21/RPL30/RPL32/RPL26/RPL24/RPS3A/RPS15A/RPL37/RPL7A/RPL5/RPS11/RPS6/RPL39/RPL7/RPLP2/RPL29/FAU/RPS8/RPL10/RPL10A/RPL12/RPL27A/RPLP1/RPS13/RPL34/RPL31/RPL22/RPL3/RPS24/RPL13/RPL9/RPL37A/RPL15/RPS28/RPS27/RPL23/RPS23/RPS4X/RPS9/RPS20/RPL11
KEGG_DNA_REPLICATION	KEGG_DNA_REPLICATION	KEGG_DNA_REPLICATION	36	0.728291	2.43247	1.07618e-09	6.67229e-08	4.34246e-08	3870	tags=78%, list=20%, signal=62%	RFC4/MCM2/MCM6/MCM4/RFC3/PRIM1/FEN1/MCM3/PRIM2/RFC5/PCNA/POLD3/MCM5/POLE2/POLA1/MCM7/DNA2/LIG1/POLE/RPA3/SSBP1/RFC2/POLA2/POLE3/RPA1/POLD1/POLD2/RNASEH1
KEGG_UBIQUITIN_MEDIATED_PROTEOLYSIS	KEGG_UBIQUITIN_MEDIATED_PROTEOLYSIS	KEGG_UBIQUITIN_MEDIATED_PROTEOLYSIS	133	0.463431	1.93587	4.8325e-07	2.02297e-05	1.31659e-05	4904	tags=47%, list=25%, signal=35%	UBA6/BRCA1/CDC27/BIRC2/CDC20/ANAPC1/ITCH/UBE3C/BIRC3/UBE2E3/UBA2/SKP2/TRIP12/UBE2Z/CUL4B/CUL2/UBE2R2/UBE2C/UBE2G1/CBLC/UBE2D1/UBE2S/UBE4A/CBLB/PML/UBE2K/FANCL/SMURF1/CUL1/NEDD4/PRPF19/UBE2H/HERC4/UBE3A/TRIM32/HERC2/CUL3/CBL/HUWE1/UBE2J1/BIRC6/SAE1/ANAPC5/CUL4A/UBR5/UBE2N/UBE2F/UBE2QL1/DDB1/UBE2Q2/FZR1/UBE2E1/UBE2D3/UBE2M/CUL5/ANAPC7/WWP1/TRIM37/RNF7/UBA3/CDC23/UBE2L6
KEGG_ARACHIDONIC_ACID_METABOLISM	KEGG_ARACHIDONIC_ACID_METABOLISM	KEGG_ARACHIDONIC_ACID_METABOLISM	57	-0.547472	-2.32595	5.4381e-07	2.02297e-05	1.31659e-05	2112	tags=35%, list=11%, signal=31%	PTGDS/CBR1/PLA2G10/GPX4/GPX3/PLA2G12A/PLA2G6/CYP4A11/CYP4A22/GGT6/PLA2G3/LTA4H/GGT7/GGT1/HPGDS/EPHX2/ALOX15B/LTC4S/PLA2G12B/PLA2G1B
KEGG_VALINE_LEUCINE_AND_ISOLEUCINE_DEGRADATION	KEGG_VALINE_LEUCINE_AND_ISOLEUCINE_DEGRADATION	KEGG_VALINE_LEUCINE_AND_ISOLEUCINE_DEGRADATION	44	-0.569186	-2.26915	1.41107e-06	4.37432e-05	2.8469e-05	2159	tags=43%, list=11%, signal=38%	MCCC1/PCCA/HIBCH/ALDH7A1/MCEE/HMGCS2/ACAA1/HADH/ABAT/ACAD8/ALDH6A1/IVD/ACADS/HMGCL/ALDH3A2/ACAT1/ALDH2/BCAT2/ACADSB
KEGG_HOMOLOGOUS_RECOMBINATION	KEGG_HOMOLOGOUS_RECOMBINATION	KEGG_HOMOLOGOUS_RECOMBINATION	28	0.688004	2.17835	2.95914e-06	7.86286e-05	5.11731e-05	3998	tags=64%, list=21%, signal=51%	BLM/RAD51/NBN/BRCA2/RAD54L/XRCC2/POLD3/EME1/RAD54B/MRE11/RPA3/RAD50/SSBP1/RPA1/POLD1/POLD2/TOP3A/RAD51D
KEGG_OOCYTE_MEIOSIS	KEGG_OOCYTE_MEIOSIS	KEGG_OOCYTE_MEIOSIS	112	0.466921	1.90661	3.99694e-06	9.29289e-05	6.048e-05	3216	tags=34%, list=17%, signal=28%	PLK1/MAD2L1/SGO1/CCNB2/FBXO5/BUB1/CCNE1/CDK1/CCNB1/CDC27/ESPL1/PKMYT1/CDK2/CDC20/YWHAG/AURKA/ANAPC1/CDC25C/YWHAB/PPP2R1B/YWHAZ/SMC3/PPP1CC/PTTG1/MAP2K1/CCNE2/FBXO43/YWHAQ/SMC1A/CUL1/PPP2R5D/SLK/CALM3/ADCY3/PPP2CA/CALML5/PRKX/ANAPC5
KEGG_MISMATCH_REPAIR	KEGG_MISMATCH_REPAIR	KEGG_MISMATCH_REPAIR	23	0.72371	2.17262	4.61283e-06	9.41356e-05	6.12654e-05	4175	tags=74%, list=22%, signal=58%	EXO1/RFC4/RFC3/RFC5/MSH6/PCNA/POLD3/MSH2/LIG1/MSH3/RPA3/SSBP1/RFC2/RPA1/POLD1/POLD2/PMS2
KEGG_FATTY_ACID_METABOLISM	KEGG_FATTY_ACID_METABOLISM	KEGG_FATTY_ACID_METABOLISM	42	-0.580613	-2.29749	5.5303e-06	9.41356e-05	6.12654e-05	3207	tags=55%, list=17%, signal=46%	ALDH9A1/ADH5/HADHB/ADH1C/ACSL1/ADH1A/ACADVL/ACADL/ALDH7A1/ACOX3/GCDH/ACAA1/ACSL5/HADH/CYP4A11/CYP4A22/ADH1B/CPT2/ACADS/ALDH3A2/ACAT1/ALDH2/ACADSB
KEGG_SPLICEOSOME	KEGG_SPLICEOSOME	KEGG_SPLICEOSOME	126	0.454522	1.8875	5.56716e-06	9.41356e-05	6.12654e-05	6854	tags=60%, list=35%, signal=39%	NCBP1/PRPF40A/PRPF4/SNRPA1/WBP11/SNRPD1/AQR/DHX15/SMNDC1/CDC5L/DDX23/EFTUD2/CDC40/MAGOHB/CRNKL1/U2SURP/DHX8/TRA2B/EIF4A3/SNRNP27/ALYREF/PPIL1/HNRNPK/DDX46/PRPF19/TCERG1/SNRNP200/NCBP2/HNRNPC/SRSF9/LSM5/U2AF2/HSPA8/HNRNPM/SNW1/CHERP/THOC3/HSPA1B/PLRG1/RBM17/SF3B2/SF3B3/DHX16/SRSF1/CTNNBL1/SNRPB/SNRPF/SNRNP40/SNRPG/HNRNPA1/LSM8/HNRNPA3/PHF5A/SF3A2/SRSF3/SNRPA/THOC1/SF3B6/LSM3/SF3A3/SNRPD2/PRPF18/SF…
KEGG_PATHWAYS_IN_CANCER	KEGG_PATHWAYS_IN_CANCER	KEGG_PATHWAYS_IN_CANCER	324	0.356624	1.63492	9.29673e-06	0.000144099	9.37828e-05	4610	tags=36%, list=24%, signal=28%	SLC2A1/EGLN3/RAD51/ITGB1/LAMC2/ITGA6/CDK6/CCNE1/BRCA2/TFG/BIRC2/CDK2/BIRC5/PLD1/HDAC2/RALB/NRAS/BIRC3/STAT1/HIF1A/LAMB1/MMP1/PRKCG/E2F2/MSH6/SKP2/RAC1/CASP3/PIK3CB/CUL2/FGF19/BCL2L1/CBLC/TGFA/FGF5/E2F3/ITGA2/SMO/MSH2/CYCS/VEGFC/TRAF3/MAP2K1/CKS1B/RALBP1/CCNE2/CBLB/PML/STK4/LAMB3/SMAD3/ITGAV/TGFBR1/MMP9/PIK3CA/KRAS/LAMB4/DVL3/HSP90AA1/EGLN1/TPM3/MSH3/HDAC1/RARB/NFKB2/CTBP2/E2F1/FGF11/BID/SOS1/RALA…
KEGG_AMINOACYL_TRNA_BIOSYNTHESIS	KEGG_AMINOACYL_TRNA_BIOSYNTHESIS	KEGG_AMINOACYL_TRNA_BIOSYNTHESIS	41	0.607224	2.1002	1.02177e-05	0.000146192	9.51446e-05	4063	tags=49%, list=21%, signal=39%	YARS2/RARS1/IARS1/MARS1/DARS1/TARS1/GARS1/LARS2/FARSB/NARS1/DARS2/CARS1/KARS1/MARS2/VARS1/HARS2/WARS1/RARS2/EPRS1/FARSA
KEGG_NUCLEOTIDE_EXCISION_REPAIR	KEGG_NUCLEOTIDE_EXCISION_REPAIR	KEGG_NUCLEOTIDE_EXCISION_REPAIR	44	0.583436	2.04486	1.63795e-05	0.000217613	0.000141627	3830	tags=48%, list=20%, signal=38%	RFC4/RFC3/RFC5/RAD23B/PCNA/POLD3/CUL4B/GTF2H3/POLE2/LIG1/POLE/RPA3/RFC2/RAD23A/POLE3/GTF2H1/RPA1/CUL4A/POLD1/DDB1/POLD2
KEGG_P53_SIGNALING_PATHWAY	KEGG_P53_SIGNALING_PATHWAY	KEGG_P53_SIGNALING_PATHWAY	68	0.525249	1.99578	1.80728e-05	0.000224103	0.000145851	3666	tags=44%, list=19%, signal=36%	SERPINB5/RRM2/CHEK1/PERP/CCNB2/CDK6/GTSE1/CCNE1/CDK1/CCNB1/CDK2/SERPINE1/CASP3/PMAIP1/ATR/CYCS/CCNE2/CCNB3/IGFBP3/APAF1/CHEK2/BID/EI24/CCNG2/ZMAT3/ATM/GADD45A/TNFRSF10B/CDKN1A/CASP8
KEGG_LYSOSOME	KEGG_LYSOSOME	KEGG_LYSOSOME	121	-0.374971	-1.84929	2.51815e-05	0.000292734	0.000190518	4133	tags=43%, list=21%, signal=34%	GUSB/ATP6V0B/PPT1/SLC11A1/ATP6V0C/MCOLN1/SORT1/NAGLU/LAPTM4A/SUMF1/CLN3/GAA/AP4S1/HEXA/ATP6V0A4/TPP1/SLC11A2/CTSO/ATP6V1H/DNASE2/ATP6AP1/GNPTAB/LAPTM4B/CTSG/PLA2G15/CTNS/CTSZ/IDUA/ARSA/AP1M1/ATP6V0A1/LGMN/GGA1/DNASE2B/NEU1/CD63/ACP5/AGA/FUCA1/CLN5/CTSD/LAMP3/ATP6V0D1/GNPTG/SMPD1/CTSF/ASAH1/GGA2/SGSH/CTSH/NPC2/NAPSA
KEGG_REGULATION_OF_ACTIN_CYTOSKELETON	KEGG_REGULATION_OF_ACTIN_CYTOSKELETON	KEGG_REGULATION_OF_ACTIN_CYTOSKELETON	212	0.374267	1.64378	5.68812e-05	0.000601839	0.000391689	4385	tags=33%, list=23%, signal=26%	ITGB1/PAK2/ITGA6/ITGB4/DIAPH3/IQGAP3/ACTN1/NRAS/RAC1/PIK3CB/PXN/FGF19/PPP1CC/FGF5/ITGA2/VAV2/WASF1/GNA13/CYFIP1/PIP4K2A/NCKAP1/F2/MAP2K1/ITGA5/VCL/ACTN4/ARHGEF4/ITGAV/PPP1R12A/PIK3CA/BDKRB1/ITGB8/KRAS/PIP4K2C/SSH1/CFL1/TIAM2/PAK1/ITGB5/DIAPH1/GNA12/FGF11/SOS1/ARPC1A/CSK/BCAR1/ITGA11/INSRR/FGF4/WASF2/ARPC2/PFN2/RDX/WASL/FGD1/CRKL/FN1/ROCK2/ROCK1/LIMK2/ITGB7/IQGAP1/FGF23/BDKRB2/FGF12/MYL7/F2R/TIAM1…
KEGG_PROTEASOME	KEGG_PROTEASOME	KEGG_PROTEASOME	44	0.561199	1.96693	5.82425e-05	0.000601839	0.000391689	6427	tags=61%, list=33%, signal=41%	PSMD2/PSME3/PSME4/PSMD1/PSMD12/PSMA5/PSMC4/IFNG/PSMD14/PSME2/POMP/PSMD11/PSMD7/PSMB9/PSMB7/PSMB8/PSMC1/PSMC2/PSMB2/PSMA8/PSMC6/PSMD8/PSMA7/PSMA4/PSMD6/PSMB1/PSMA3
KEGG_FOCAL_ADHESION	KEGG_FOCAL_ADHESION	KEGG_FOCAL_ADHESION	199	0.383304	1.66966	6.67669e-05	0.000644212	0.000419266	4518	tags=38%, list=23%, signal=30%	ITGB1/LAMC2/PAK2/ITGA6/ITGB4/BIRC2/ACTN1/BIRC3/LAMB1/PRKCG/RAC1/PIK3CB/PXN/PPP1CC/ITGA2/VAV2/VEGFC/COL11A1/COL5A2/MAP2K1/FLNC/ITGA5/COL3A1/THBS2/VCL/VASP/ACTN4/LAMB3/ITGAV/PPP1R12A/PIK3CA/ELK1/ITGB8/LAMB4/FLNB/COL6A3/COL5A1/PAK1/ITGB5/DIAPH1/COL6A1/RAP1B/SOS1/COL1A1/MET/GSK3B/BCAR1/LAMA3/COL1A2/SPP1/ITGA11/ZYX/COL6A2/LAMA1/TLN2/TNC/CRKL/FN1/ROCK2/ROCK1/PGF/ITGB7/ARHGAP5/RELN/LAMC1/COL5A3/MYL7/PRK…
KEGG_PEROXISOME	KEGG_PEROXISOME	KEGG_PEROXISOME	78	-0.431794	-1.95603	6.92701e-05	0.000644212	0.000419266	4488	tags=46%, list=23%, signal=36%	PEX11A/DAO/PEX6/PEX10/NUDT12/DECR2/PIPOX/ACSL6/AMACR/ACOT8/PEX16/PHYH/ECH1/ACSL1/DHRS4/DDO/PEX11B/ACOX3/PEX19/BAAT/MPV17/MLYCD/ACAA1/ACSL5/PEX14/HSD17B4/MVK/PEX11G/SCP2/EPHX2/HMGCL/PRDX5/PMVK/ACOX2/CAT/PXMP4
KEGG_PPAR_SIGNALING_PATHWAY	KEGG_PPAR_SIGNALING_PATHWAY	KEGG_PPAR_SIGNALING_PATHWAY	69	-0.437714	-1.9369	7.60821e-05	0.00067387	0.000438568	3357	tags=42%, list=17%, signal=35%	APOA1/NR1H3/RXRB/FABP4/CD36/CYP7A1/APOA5/PCK2/ACSL1/SORBS1/DBI/ACADL/OLR1/ACOX3/RXRA/FABP3/SLC27A1/HMGCS2/ACAA1/ACSL5/CYP27A1/CYP4A11/CYP4A22/CPT2/SCP2/AQP7/RXRG/ACOX2/LPL
KEGG_SMALL_CELL_LUNG_CANCER	KEGG_SMALL_CELL_LUNG_CANCER	KEGG_SMALL_CELL_LUNG_CANCER	84	0.475692	1.86624	9.3137e-05	0.000787431	0.000512476	4610	tags=44%, list=24%, signal=34%	ITGB1/LAMC2/ITGA6/CDK6/CCNE1/BIRC2/CDK2/BIRC3/LAMB1/E2F2/SKP2/PIK3CB/BCL2L1/E2F3/ITGA2/CYCS/TRAF3/CKS1B/CCNE2/LAMB3/ITGAV/PIK3CA/LAMB4/APAF1/RARB/E2F1/LAMA3/CHUK/MYC/LAMA1/FN1/RB1/LAMC1/NFKB1/CDK4/LAMA5/RELA
KEGG_SYSTEMIC_LUPUS_ERYTHEMATOSUS	KEGG_SYSTEMIC_LUPUS_ERYTHEMATOSUS	KEGG_SYSTEMIC_LUPUS_ERYTHEMATOSUS	117	0.425964	1.7502	0.000105089	0.000849851	0.000553101	5221	tags=50%, list=27%, signal=36%	ACTN1/H2BC17/H2BC11/H2AZ1/SNRPD1/H2AC16/H2AC11/H3C2/ACTN4/H2BC7/H2AC13/H2BC9/H2BC8/H2AC12/H2AX/H2AC8/IFNG/SSB/H4C5/H2AC14/H3C8/H3C7/H2BC18/H2BC14/H3C11/H2BU1/H2BC10/C9/MACROH2A1/H2BC6/H2AC21/H4C2/H4C1/H3C10/H2BC13/C1S/C1R/H2BC5/MACROH2A2/H4C3/SNRPB/H2AC4/H4C12/H3C3/H2AC7/H2AB3/H4C4/H3C12/H2BC12/H2BW1/H4C7/H4C9/FCGR3B/H3C1/FCGR2B/H2BC4/H4C13/ACTN3
KEGG_ALPHA_LINOLENIC_ACID_METABOLISM	KEGG_ALPHA_LINOLENIC_ACID_METABOLISM	KEGG_ALPHA_LINOLENIC_ACID_METABOLISM	18	-0.684625	-2.1928	0.000225523	0.00174781	0.00113751	1813	tags=39%, list=9%, signal=35%	PLA2G10/ACOX3/PLA2G12A/PLA2G6/PLA2G3/PLA2G12B/PLA2G1B
KEGG_ADHERENS_JUNCTION	KEGG_ADHERENS_JUNCTION	KEGG_ADHERENS_JUNCTION	73	0.470234	1.79871	0.000307553	0.00222274	0.0014466	5336	tags=48%, list=28%, signal=35%	SSX2IP/ACTN1/MAP3K7/RAC1/YES1/WASF1/CSNK2A1/FARP2/VCL/ACTN4/SMAD3/TGFBR1/SNAI2/NECTIN1/PARD3/MET/PTPRJ/SNAI1/WASF2/WASL/NECTIN2/TCF7/PTPRF/CSNK2A2/IQGAP1/ACP1/CDH1/FER/TJP1/SMAD2/ACTG1/ACTN3/IGF1R/SRC/ACTB
KEGG_PROPANOATE_METABOLISM	KEGG_PROPANOATE_METABOLISM	KEGG_PROPANOATE_METABOLISM	32	-0.543721	-2.0128	0.000310705	0.00222274	0.0014466	2126	tags=44%, list=11%, signal=39%	PCCA/HIBCH/ACSS3/ALDH7A1/SUCLG1/MCEE/MLYCD/ABAT/ACSS2/ALDH6A1/ALDH3A2/ACAT1/ALDH2/ACSS1
KEGG_RNA_DEGRADATION	KEGG_RNA_DEGRADATION	KEGG_RNA_DEGRADATION	57	0.491206	1.82198	0.000419977	0.00289317	0.00188294	5667	tags=56%, list=29%, signal=40%	PATL1/CNOT9/XRN1/DIS3/XRN2/CNOT10/EXOSC9/HSPD1/PNPT1/MPHOSPH6/DCPS/HSPA9/EXOSC3/EXOSC2/LSM5/CNOT2/MTREX/CNOT1/EDC3/LSM1/PAPOLA/ZCCHC7/CNOT6/CNOT4/EXOSC10/DCP1A/LSM8/EXOSC8/CNOT3/LSM3/DDX6/PAPOLG
KEGG_PROGESTERONE_MEDIATED_OOCYTE_MATURATION	KEGG_PROGESTERONE_MEDIATED_OOCYTE_MATURATION	KEGG_PROGESTERONE_MEDIATED_OOCYTE_MATURATION	85	0.44511	1.74615	0.000460253	0.0030574	0.00198982	1798	tags=24%, list=9%, signal=21%	CCNA2/PLK1/MAD2L1/CCNB2/CDC25A/BUB1/CDK1/CCNB1/CDC27/PKMYT1/CDK2/ANAPC1/GNAI3/CDC25C/PIK3CB/MAP2K1/CCNB3/PIK3CA/KRAS/HSP90AA1
KEGG_ANTIGEN_PROCESSING_AND_PRESENTATION	KEGG_ANTIGEN_PROCESSING_AND_PRESENTATION	KEGG_ANTIGEN_PROCESSING_AND_PRESENTATION	62	0.471731	1.76687	0.000872856	0.00559832	0.0036435	4315	tags=40%, list=22%, signal=31%	PSME3/TAP1/KIR2DL4/TAP2/HSPA4/CTSL/HSP90AA1/KLRC3/KLRC1/KLRC2/CTSB/HSPA8/CD8A/PSME2/KIR3DL3/KLRD1/HSPA1B/NFYA/KLRC4/TAPBP/IFNA1/IFNA2/HSP90AB1/IFNA8/CD8B
KEGG_PANCREATIC_CANCER	KEGG_PANCREATIC_CANCER	KEGG_PANCREATIC_CANCER	70	0.451163	1.72157	0.000919238	0.00569928	0.00370921	2381	tags=30%, list=12%, signal=26%	RAD51/CDK6/BRCA2/PLD1/RALB/STAT1/E2F2/RAC1/PIK3CB/BCL2L1/TGFA/E2F3/VEGFC/MAP2K1/RALBP1/SMAD3/TGFBR1/PIK3CA/KRAS/E2F1/RALA
KEGG_BASAL_TRANSCRIPTION_FACTORS	KEGG_BASAL_TRANSCRIPTION_FACTORS	KEGG_BASAL_TRANSCRIPTION_FACTORS	35	0.543404	1.80758	0.00152432	0.00914591	0.00595235	4923	tags=54%, list=25%, signal=41%	TAF2/GTF2H3/GTF2E2/GTF2E1/TAF6/TBPL1/TAF13/GTF2H1/GTF2A1/TBP/TAF7L/GTF2IRD1/GTF2F2/TAF5/TAF4B/GTF2A2/TBPL2/TAF4/GTF2F1
KEGG_VASCULAR_SMOOTH_MUSCLE_CONTRACTION	KEGG_VASCULAR_SMOOTH_MUSCLE_CONTRACTION	KEGG_VASCULAR_SMOOTH_MUSCLE_CONTRACTION	114	-0.331199	-1.61285	0.00185157	0.0107623	0.00700431	4241	tags=37%, list=22%, signal=29%	CALML6/PLA2G2C/ADRA1D/PRKACA/CALCRL/ADCY2/MYH11/CACNA1S/ITPR1/ADRA1B/ARHGEF1/ADCY4/MYL9/ITPR2/ADCY7/ADCY8/ADCY5/PPP1R12B/AGTR1/PLCB2/ADRA1A/PLA2G10/GUCY1A1/PPP1R14A/GUCY1A2/GUCY1B1/PRKCD/CACNA1F/ARAF/PLA2G12A/NPR1/PRKCE/PLA2G6/CYP4A11/CYP4A22/RAMP3/CACNA1D/PLA2G3/RAMP2/ADCY9/PLA2G12B/PLA2G1B
KEGG_ECM_RECEPTOR_INTERACTION	KEGG_ECM_RECEPTOR_INTERACTION	KEGG_ECM_RECEPTOR_INTERACTION	83	0.432244	1.69355	0.00192288	0.010838	0.00705362	4651	tags=47%, list=24%, signal=36%	ITGB1/LAMC2/ITGA6/HMMR/ITGB4/LAMB1/ITGA2/COL11A1/COL5A2/ITGA5/COL3A1/THBS2/LAMB3/ITGAV/DAG1/ITGB8/LAMB4/COL6A3/COL5A1/ITGB5/COL6A1/COL1A1/LAMA3/COL1A2/SPP1/ITGA11/COL6A2/LAMA1/TNC/FN1/ITGB7/RELN/LAMC1/COL5A3/IBSP/THBS1/LAMA5/ITGB3/SV2A
KEGG_PYRIMIDINE_METABOLISM	KEGG_PYRIMIDINE_METABOLISM	KEGG_PYRIMIDINE_METABOLISM	97	0.402486	1.60901	0.00272868	0.0149275	0.00971511	2382	tags=30%, list=12%, signal=26%	UCK2/RRM2/NT5C3A/PRIM1/TYMS/PRIM2/POLR2B/POLD3/CANT1/TK1/POLE2/POLR3D/NUDT2/POLR1B/RRM1/CAD/PNP/POLA1/UMPS/CDA/DCK/POLR1A/CTPS1/POLE/PNPT1/NT5E/TXNRD1/POLR3G/POLR3A
KEGG_TRYPTOPHAN_METABOLISM	KEGG_TRYPTOPHAN_METABOLISM	KEGG_TRYPTOPHAN_METABOLISM	40	-0.448092	-1.75951	0.00306103	0.0162672	0.010587	3207	tags=40%, list=17%, signal=33%	ALDH9A1/HAAO/MAOB/ACMSD/CYP1A2/DDC/ALDH7A1/GCDH/HADH/AADAT/INMT/ALDH3A2/ACAT1/ALDH2/MAOA/CAT
KEGG_RENAL_CELL_CARCINOMA	KEGG_RENAL_CELL_CARCINOMA	KEGG_RENAL_CELL_CARCINOMA	70	0.422436	1.61195	0.00435274	0.0224891	0.0146364	2466	tags=27%, list=13%, signal=24%	SLC2A1/EGLN3/PAK2/NRAS/HIF1A/RAC1/PIK3CB/CUL2/TGFA/VEGFC/MAP2K1/PTPN11/PIK3CA/KRAS/EGLN1/PAK1/RAP1B/SOS1/MET
KEGG_TOLL_LIKE_RECEPTOR_SIGNALING_PATHWAY	KEGG_TOLL_LIKE_RECEPTOR_SIGNALING_PATHWAY	KEGG_TOLL_LIKE_RECEPTOR_SIGNALING_PATHWAY	102	0.382734	1.5429	0.00521795	0.0253576	0.0165032	4760	tags=35%, list=25%, signal=27%	TLR6/STAT1/MAP3K7/RAC1/TBK1/PIK3CB/LBP/TRAF3/MAP2K1/CXCL11/PIK3CA/TICAM1/CXCL9/CXCL10/IRAK1/CXCL8/TAB2/SPP1/IRAK4/CHUK/FADD/MAP2K6/CCL4/CASP8/IL6/IFNA1/CTSK/IFNA2/NFKB1/CCL5/IFNA8/IFNB1/TIRAP/MAPK14/RELA/MAPK8
KEGG_NATURAL_KILLER_CELL_MEDIATED_CYTOTOXICITY	KEGG_NATURAL_KILLER_CELL_MEDIATED_CYTOTOXICITY	KEGG_NATURAL_KILLER_CELL_MEDIATED_CYTOTOXICITY	126	0.363514	1.50957	0.00527887	0.0253576	0.0165032	4480	tags=29%, list=23%, signal=23%	RAET1L/NRAS/PRKCG/RAC1/CASP3/KIR2DL4/PIK3CB/RAET1E/TNFRSF10A/VAV2/MAP2K1/PTPN11/PIK3CA/GZMB/KRAS/IFNG/KLRC3/PAK1/KLRC1/KLRC2/SH3BP2/BID/SOS1/RAET1G/KLRD1/NCR1/TNFRSF10B/SH2D1B/PPP3R1/FASLG/IFNA1/MICB/IFNA2/PRKCA/IFNA8/IFNB1/GRB2
KEGG_CHRONIC_MYELOID_LEUKEMIA	KEGG_CHRONIC_MYELOID_LEUKEMIA	KEGG_CHRONIC_MYELOID_LEUKEMIA	73	0.413999	1.5836	0.00531691	0.0253576	0.0165032	4610	tags=40%, list=24%, signal=30%	CDK6/HDAC2/NRAS/E2F2/PIK3CB/BCL2L1/CBLC/E2F3/MAP2K1/CBLB/SMAD3/TGFBR1/PTPN11/PIK3CA/KRAS/HDAC1/CTBP2/E2F1/SOS1/CBL/CHUK/MYC/CDKN1A/CRKL/RB1/NFKB1/GRB2/CDK4/RELA
KEGG_PRIMARY_BILE_ACID_BIOSYNTHESIS	KEGG_PRIMARY_BILE_ACID_BIOSYNTHESIS	KEGG_PRIMARY_BILE_ACID_BIOSYNTHESIS	16	-0.605318	-1.84422	0.00601825	0.0279849	0.0182131	3496	tags=69%, list=18%, signal=56%	AMACR/CYP7B1/CYP7A1/CYP39A1/CYP46A1/BAAT/CH25H/CYP27A1/HSD17B4/SCP2/ACOX2
KEGG_BUTANOATE_METABOLISM	KEGG_BUTANOATE_METABOLISM	KEGG_BUTANOATE_METABOLISM	34	-0.444331	-1.6682	0.00737168	0.0328604	0.0213862	3236	tags=47%, list=17%, signal=39%	ACSM2A/ALDH9A1/ACSM1/ALDH5A1/ALDH7A1/ACSM5/HMGCS2/HADH/ABAT/BDH2/ACSM3/ACADS/HMGCL/ALDH3A2/ACAT1/ALDH2
KEGG_PATHOGENIC_ESCHERICHIA_COLI_INFECTION	KEGG_PATHOGENIC_ESCHERICHIA_COLI_INFECTION	KEGG_PATHOGENIC_ESCHERICHIA_COLI_INFECTION	55	0.447203	1.63975	0.00757582	0.0328604	0.0213862	6376	tags=62%, list=33%, signal=42%	ITGB1/NCK1/TUBA1C/YWHAZ/TUBA1B/TUBB/KRT18/YWHAQ/ARPC1A/TUBA3C/ARPC2/NCL/TUBAL3/WASL/TUBB3/CLDN1/ROCK2/ROCK1/PRKCA/TUBA4A/TUBB6/CDH1/ARPC3/EZR/ACTG1/NCK2/TUBA8/ACTB/TUBA3E/ARPC5/CTNNB1/TUBA3D/ARPC1B/ABL1
KEGG_NON_HOMOLOGOUS_END_JOINING	KEGG_NON_HOMOLOGOUS_END_JOINING	KEGG_NON_HOMOLOGOUS_END_JOINING	13	0.665655	1.71899	0.00759675	0.0328604	0.0213862	4751	tags=69%, list=25%, signal=52%	FEN1/XRCC5/PRKDC/MRE11/XRCC4/RAD50/DCLRE1C/DNTT/NHEJ1
KEGG_BASE_EXCISION_REPAIR	KEGG_BASE_EXCISION_REPAIR	KEGG_BASE_EXCISION_REPAIR	33	0.493433	1.63159	0.00794058	0.033567	0.0218461	3950	tags=52%, list=20%, signal=41%	FEN1/PCNA/POLD3/POLE2/NEIL3/UNG/TDG/LIG1/POLE/MBD4/POLE3/APEX2/PARP4/POLD1/POLD2/PARP2/LIG3
KEGG_ARGININE_AND_PROLINE_METABOLISM	KEGG_ARGININE_AND_PROLINE_METABOLISM	KEGG_ARGININE_AND_PROLINE_METABOLISM	54	-0.38007	-1.61334	0.00977129	0.040388	0.0262853	3338	tags=41%, list=17%, signal=34%	GLS/ALDH9A1/OAT/ODC1/MAOB/GAMT/NOS1/CKMT2/NOS3/ALDH7A1/AZIN2/ALDH4A1/CKB/NAGS/PRODH/GLS2/PYCR2/OTC/ALDH3A2/SAT2/ALDH2/MAOA
KEGG_FC_GAMMA_R_MEDIATED_PHAGOCYTOSIS	KEGG_FC_GAMMA_R_MEDIATED_PHAGOCYTOSIS	KEGG_FC_GAMMA_R_MEDIATED_PHAGOCYTOSIS	95	0.371894	1.48539	0.0125144	0.0506016	0.0329325	3700	tags=27%, list=19%, signal=22%	ASAP2/MARCKS/DNM1L/ASAP1/PLD1/PRKCG/RAC1/SPHK1/PIK3CB/ARF6/VAV2/WASF1/MAP2K1/VASP/PIK3CA/DNM1/CFL1/PAK1/ARPC1A/MARCKSL1/WASF2/ARPC2/WASL/CRKL/RPS6KB1/LIMK2
KEGG_GLIOMA	KEGG_GLIOMA	KEGG_GLIOMA	65	0.410725	1.54957	0.0140631	0.0556541	0.0362208	4490	tags=34%, list=23%, signal=26%	CDK6/NRAS/PRKCG/E2F2/PIK3CB/TGFA/E2F3/MAP2K1/PIK3CA/KRAS/E2F1/SOS1/CALM3/MTOR/CALML5/CDKN1A/RB1/PRKCA/PDGFB/PDGFRA/GRB2/CDK4
KEGG_OXIDATIVE_PHOSPHORYLATION	KEGG_OXIDATIVE_PHOSPHORYLATION	KEGG_OXIDATIVE_PHOSPHORYLATION	116	-0.283434	-1.3803	0.0162914	0.0631293	0.0410858	5430	tags=40%, list=28%, signal=29%	ATP5ME/ATP6V1G3/NDUFS5/ATP5F1D/NDUFB10/NDUFA7/NDUFS8/ATP5MG/COX6C/NDUFS7/NDUFA6/ATP5F1E/NDUFS3/ATP6V1E1/ATP6V0B/ATP6V0C/NDUFB2/NDUFA3/NDUFB9/NDUFB7/NDUFA11/UQCR11/NDUFB8/LHPP/ATP6V1B1/ATP6V0A4/COX11/ATP6V1G2/NDUFB1/ATP6V1H/COX7C/ATP6AP1/UQCRB/NDUFA4/NDUFA4L2/NDUFC2/ATP6V0A1/ATP6V0E2/NDUFV3/COX7A1/NDUFA2/ATP6V0E1/ATP6V0D1/UQCR10/COX4I2/ATP4B
KEGG_GLYCEROPHOSPHOLIPID_METABOLISM	KEGG_GLYCEROPHOSPHOLIPID_METABOLISM	KEGG_GLYCEROPHOSPHOLIPID_METABOLISM	76	-0.331811	-1.49969	0.0168032	0.0637837	0.0415117	1906	tags=22%, list=10%, signal=20%	PLPP1/LCAT/PLA2G10/GPD1/PLA2G12A/CRLS1/PLA2G6/PEMT/CHKA/PGS1/CDIPT/PLA2G3/AGPAT2/GPD1L/PLA2G12B/PLA2G1B/LPCAT1
KEGG_ASTHMA	KEGG_ASTHMA	KEGG_ASTHMA	16	-0.55102	-1.67879	0.0191259	0.0708847	0.0461333	3801	tags=50%, list=20%, signal=40%	IL13/CD40LG/EPX/IL3/PRG2/MS4A2/IL4/FCER1A
KEGG_BASAL_CELL_CARCINOMA	KEGG_BASAL_CELL_CARCINOMA	KEGG_BASAL_CELL_CARCINOMA	55	-0.365495	-1.55247	0.0194361	0.0708847	0.0461333	3460	tags=33%, list=18%, signal=27%	BMP4/BMP2/PTCH1/WNT2B/WNT3A/FZD9/HHIP/FZD1/FZD5/WNT9A/WNT3/WNT11/WNT9B/WNT4/TCF7L1/AXIN2/SHH/FZD8
KEGG_ONE_CARBON_POOL_BY_FOLATE	KEGG_ONE_CARBON_POOL_BY_FOLATE	KEGG_ONE_CARBON_POOL_BY_FOLATE	17	0.572089	1.60393	0.0219874	0.0786471	0.0511852	3787	tags=53%, list=20%, signal=43%	MTHFD1L/MTHFD2/TYMS/MTHFD1/GART/DHFR/ATIC/SHMT2/ALDH1L1
KEGG_N_GLYCAN_BIOSYNTHESIS	KEGG_N_GLYCAN_BIOSYNTHESIS	KEGG_N_GLYCAN_BIOSYNTHESIS	46	0.42556	1.50086	0.023505	0.0824892	0.0536857	6299	tags=57%, list=33%, signal=38%	ALG10/B4GALT1/MAN2A1/STT3A/GANAB/DPM1/RPN1/ALG3/MGAT5/ALG10B/ALG11/MAN1A2/TUSC3/RPN2/DAD1/DPAGT1/FUT8/MGAT5B/MGAT4B/RFT1/STT3B/ALG9/MGAT2/DOLPP1/ALG8/ALG6
KEGG_SULFUR_METABOLISM	KEGG_SULFUR_METABOLISM	KEGG_SULFUR_METABOLISM	13	-0.575162	-1.63147	0.0264846	0.0912249	0.059371	944	tags=38%, list=5%, signal=37%	PAPSS2/CHST12/SUOX/SULT1A1/SULT1A2
KEGG_STEROID_BIOSYNTHESIS	KEGG_STEROID_BIOSYNTHESIS	KEGG_STEROID_BIOSYNTHESIS	17	-0.509472	-1.60205	0.0285463	0.0965385	0.0628292	1862	tags=41%, list=10%, signal=37%	LIPA/FDFT1/LSS/SC5D/HSD17B7/DHCR24/TM7SF2
KEGG_GLYCOSPHINGOLIPID_BIOSYNTHESIS_GANGLIO_SERIES	KEGG_GLYCOSPHINGOLIPID_BIOSYNTHESIS_GANGLIO_SERIES	KEGG_GLYCOSPHINGOLIPID_BIOSYNTHESIS_GANGLIO_SERIES	15	-0.54018	-1.61275	0.0290792	0.0965846	0.0628592	603	tags=60%, list=3%, signal=58%	B3GALT4/HEXB/ST8SIA1/GLB1/ST3GAL2/HEXA/ST6GALNAC6/ST6GALNAC4/ST3GAL5
KEGG_T_CELL_RECEPTOR_SIGNALING_PATHWAY	KEGG_T_CELL_RECEPTOR_SIGNALING_PATHWAY	KEGG_T_CELL_RECEPTOR_SIGNALING_PATHWAY	108	0.347099	1.40911	0.0305131	0.0982678	0.0639547	5620	tags=35%, list=29%, signal=25%	PAK2/NCK1/NRAS/MAP3K7/PIK3CB/CBLC/VAV2/BCL10/MAP2K1/CBLB/PIK3CA/KRAS/IFNG/PAK1/SOS1/GSK3B/CBL/CHUK/CD8A/NFKBIE/DLG1/CARD11/PDCD1/PPP3R1/NFKB1/CD8B/PAK4/MAPK14/GRB2/CDK4/RELA/CD3G/CTLA4/NCK2/MALT1/ITK/AKT2/LCK
KEGG_AXON_GUIDANCE	KEGG_AXON_GUIDANCE	KEGG_AXON_GUIDANCE	129	0.332229	1.38313	0.0306426	0.0982678	0.0639547	3880	tags=27%, list=20%, signal=22%	SRGAP1/ITGB1/PAK2/SEMA7A/L1CAM/NCK1/GNAI3/NRAS/SEMA4B/RAC1/NGEF/EFNA5/EPHA1/SEMA3C/UNC5A/ROBO1/KRAS/EPHB2/SEMA3A/EPHA6/EFNA2/CFL1/PAK1/SEMA4D/EPHA2/MET/GSK3B/RASA1/PLXNA1/ROCK2/ROCK1/LIMK2/EFNA3/PPP3R1/SEMA6B
KEGG_TAURINE_AND_HYPOTAURINE_METABOLISM	KEGG_TAURINE_AND_HYPOTAURINE_METABOLISM	KEGG_TAURINE_AND_HYPOTAURINE_METABOLISM	10	-0.609828	-1.58337	0.0325662	0.102666	0.0668175	2465	tags=60%, list=13%, signal=52%	CSAD/CDO1/BAAT/GGT6/GGT7/GGT1
KEGG_LINOLEIC_ACID_METABOLISM	KEGG_LINOLEIC_ACID_METABOLISM	KEGG_LINOLEIC_ACID_METABOLISM	28	-0.418716	-1.51061	0.03392	0.105152	0.0684351	2329	tags=25%, list=12%, signal=22%	CYP1A2/PLA2G10/PLA2G12A/PLA2G6/PLA2G3/PLA2G12B/PLA2G1B
KEGG_ERBB_SIGNALING_PATHWAY	KEGG_ERBB_SIGNALING_PATHWAY	KEGG_ERBB_SIGNALING_PATHWAY	87	0.355739	1.40043	0.0346154	0.105549	0.0686932	6622	tags=47%, list=34%, signal=31%	PAK2/NCK1/NRAS/PRKCG/PIK3CB/CBLC/TGFA/MAP2K1/CBLB/EIF4EBP1/PIK3CA/ELK1/KRAS/PAK1/EREG/SOS1/GSK3B/CBL/MTOR/MYC/CDKN1A/CRKL/RPS6KB1/ABL2/PRKCA/PAK4/GRB2/NRG4/MAPK8/AREG/NCK2/SRC/AKT2/SHC4/ABL1/SHC1/MAP2K2/RAF1/CDKN1B/STAT5A/AKT3
KEGG_NON_SMALL_CELL_LUNG_CANCER	KEGG_NON_SMALL_CELL_LUNG_CANCER	KEGG_NON_SMALL_CELL_LUNG_CANCER	54	0.38862	1.41939	0.0355677	0.106703	0.0694446	2375	tags=26%, list=12%, signal=23%	CDK6/NRAS/PRKCG/E2F2/PIK3CB/TGFA/E2F3/MAP2K1/STK4/PIK3CA/KRAS/RARB/E2F1/SOS1
KEGG_GLYCOLYSIS_GLUCONEOGENESIS	KEGG_GLYCOLYSIS_GLUCONEOGENESIS	KEGG_GLYCOLYSIS_GLUCONEOGENESIS	61	0.380119	1.41836	0.0373333	0.110222	0.0717349	1621	tags=25%, list=8%, signal=23%	PGM2/PFKP/GAPDH/HK2/LDHA/PKM/DLAT/PGK1/ALDOA/PGAM1/DLD/TPI1/GPI/LDHAL6B/PGAM4
KEGG_PROSTATE_CANCER	KEGG_PROSTATE_CANCER	KEGG_PROSTATE_CANCER	88	0.354757	1.39909	0.0385109	0.111922	0.0728414	4610	tags=32%, list=24%, signal=24%	CCNE1/CDK2/NRAS/E2F2/PIK3CB/TGFA/E2F3/MAP2K1/CCNE2/PIK3CA/KRAS/HSP90AA1/E2F1/SOS1/GSK3B/HSP90B1/INSRR/CHUK/MTOR/TCF7/CDKN1A/RB1/HSP90AB1/NFKB1/PDGFB/PDGFRA/GRB2/RELA
KEGG_NOD_LIKE_RECEPTOR_SIGNALING_PATHWAY	KEGG_NOD_LIKE_RECEPTOR_SIGNALING_PATHWAY	KEGG_NOD_LIKE_RECEPTOR_SIGNALING_PATHWAY	62	0.373152	1.39764	0.0399467	0.113113	0.0736164	4760	tags=39%, list=25%, signal=29%	BIRC2/BIRC3/RIPK2/MAP3K7/TNFAIP3/CCL7/HSP90AA1/CXCL8/HSP90B1/TAB2/CHUK/CCL11/CCL8/CARD18/CASP8/IL18/IL6/HSP90AB1/NFKB1/CCL5/MAPK14/RELA/MEFV/MAPK8
KEGG_ETHER_LIPID_METABOLISM	KEGG_ETHER_LIPID_METABOLISM	KEGG_ETHER_LIPID_METABOLISM	32	-0.384632	-1.42387	0.0406951	0.113113	0.0736164	1906	tags=25%, list=10%, signal=23%	PLPP1/PLA2G10/PLA2G12A/PLA2G6/PLA2G3/PLA2G12B/PLA2G1B/LPCAT1
KEGG_PURINE_METABOLISM	KEGG_PURINE_METABOLISM	KEGG_PURINE_METABOLISM	158	0.310425	1.32179	0.0407451	0.113113	0.0736164	2382	tags=23%, list=12%, signal=20%	RRM2/GMPS/AK4/ADA/GDA/NT5C3A/PRIM1/ENTPD2/PKM/PRIM2/PPAT/POLR2B/POLD3/CANT1/ENPP1/POLE2/HPRT1/POLR3D/NUDT2/POLR1B/RRM1/PNP/POLA1/GART/AMPD3/XDH/DCK/PAICS/POLR1A/POLE/PNPT1/NT5E/POLR3G/PDE10A/PRPS2/POLR3A
KEGG_B_CELL_RECEPTOR_SIGNALING_PATHWAY	KEGG_B_CELL_RECEPTOR_SIGNALING_PATHWAY	KEGG_B_CELL_RECEPTOR_SIGNALING_PATHWAY	75	0.349663	1.34781	0.0447368	0.122368	0.0796399	5245	tags=33%, list=27%, signal=24%	NRAS/RAC1/PIK3CB/VAV2/BCL10/MAP2K1/DAPP1/PIK3CA/KRAS/SOS1/GSK3B/CHUK/NFKBIE/CARD11/CD72/CD79A/PPP3R1/CD19/PIK3AP1/NFKB1/GRB2/RELA/FCGR2B/BLNK/MALT1
KEGG_RENIN_ANGIOTENSIN_SYSTEM	KEGG_RENIN_ANGIOTENSIN_SYSTEM	KEGG_RENIN_ANGIOTENSIN_SYSTEM	17	-0.482479	-1.51717	0.0464862	0.125311	0.0815547	3683	tags=53%, list=19%, signal=43%	CMA1/ACE/CPA3/AGTR2/CTSG/AGTR1/AGT/ACE2/REN
KEGG_STARCH_AND_SUCROSE_METABOLISM	KEGG_STARCH_AND_SUCROSE_METABOLISM	KEGG_STARCH_AND_SUCROSE_METABOLISM	51	0.393165	1.41929	0.0478796	0.126575	0.0823776	5234	tags=53%, list=27%, signal=39%	PGM2/HK2/ENPP1/PGM2L1/GPI/UGT2A3/UGT1A3/GBE1/UGT1A7/PYGL/UGT1A1/UGT2B7/MGAM/UGT1A10/UGT2A1/UGT1A9/UGP2/UGDH/UGT1A5/UGT1A8/UGT1A6/UGT2B28/HK1/PYGB/UGT2B11/AGL/PGM1
KEGG_PRIMARY_IMMUNODEFICIENCY	KEGG_PRIMARY_IMMUNODEFICIENCY	KEGG_PRIMARY_IMMUNODEFICIENCY	35	0.430475	1.43194	0.0483163	0.126575	0.0823776	5970	tags=46%, list=31%, signal=32%	ADA/TAP1/TAP2/UNG/RAG1/TNFRSF13C/DCLRE1C/CD8A/JAK3/CD79A/CD19/CD8B/BLNK/IGLL1/LCK/AICDA
