# Supplementary material for: Combined single-cell transcriptome and Mendelian randomization to identify and validate prognostic genes associated with endoplasmic reticulum stress and butyrate metabolism in lung adenocarcinoma
Source: Front Genet. 2026 Mar 26;17:1781852. doi: 10.3389/fgene.2026.1781852 (PMC13061388; doi:10.3389/fgene.2026.1781852)
Supplement: Supplementary file 15 [file Table4.xlsx]

## Sheet: Sheet1
	ID	Description	GeneRatio	BgRatio	pvalue	p.adjust	qvalue	geneID	Count
hsa04115	hsa04115	p53 signaling pathway	6/67	75/8536	2.45243e-05	0.00410145	0.00347348	CHEK1/CDK1/CDKN2A/CASP3/PMAIP1/CYCS	6
hsa05161	hsa05161	Hepatitis B	8/67	163/8536	3.72859e-05	0.00410145	0.00347348	PCNA/YWHAZ/E2F1/CASP3/FOS/CYCS/TLR3/CREB3L1	8
hsa01524	hsa01524	Platinum drug resistance	5/67	75/8536	0.000289169	0.0187629	0.0158901	CDKN2A/BRCA1/CASP3/PMAIP1/CYCS	5
hsa05166	hsa05166	Human T-cell leukemia virus 1 infection	8/67	224/8536	0.000341144	0.0187629	0.0158901	SLC2A1/CHEK1/TERT/CDKN2A/E2F1/FOS/VDAC1/CREB3L1	8
hsa05203	hsa05203	Viral carcinogenesis	7/67	205/8536	0.0010671	0.0351557	0.029773	CHEK1/CDK1/CDKN2A/YWHAZ/CASP3/PMAIP1/CREB3L1	7
hsa05012	hsa05012	Parkinson disease	8/67	271/8536	0.00119665	0.0351557	0.029773	CALM1/PPIF/CASP3/LRRK2/VDAC1/PSMD2/CYCS/MAOA	8
hsa05170	hsa05170	Human immunodeficiency virus 1 infection	7/67	213/8536	0.00133316	0.0351557	0.029773	CHEK1/CDK1/CALM1/CASP3/FOS/CYCS/STING1	7
hsa04218	hsa04218	Cellular senescence	6/67	157/8536	0.00139205	0.0351557	0.029773	CHEK1/CDK1/CDKN2A/CALM1/E2F1/VDAC1	6
hsa04110	hsa04110	Cell cycle	6/67	158/8536	0.00143819	0.0351557	0.029773	CHEK1/CDK1/CDKN2A/PCNA/YWHAZ/E2F1	6
hsa05163	hsa05163	Human cytomegalovirus infection	7/67	226/8536	0.00187377	0.0374638	0.0317277	CDKN2A/CALM1/E2F1/CASP3/CYCS/STING1/CREB3L1	7
hsa04215	hsa04215	Apoptosis - multiple species	3/67	32/8536	0.00194825	0.0374638	0.0317277	CASP3/PMAIP1/CYCS	3
hsa05031	hsa05031	Amphetamine addiction	4/67	69/8536	0.00204348	0.0374638	0.0317277	CALM1/FOS/MAOA/CREB3L1	4
hsa04728	hsa04728	Dopaminergic synapse	5/67	132/8536	0.00367675	0.0582341	0.0493179	CALM1/ARRB1/FOS/MAOA/CREB3L1	5
hsa05219	hsa05219	Bladder cancer	3/67	41/8536	0.00398186	0.0582341	0.0493179	CDKN2A/E2F1/DAPK1	3
hsa04210	hsa04210	Apoptosis	5/67	135/8536	0.00404754	0.0582341	0.0493179	LMNB1/CASP3/PMAIP1/FOS/CYCS	5
hsa05167	hsa05167	Kaposi sarcoma-associated herpesvirus infection	6/67	196/8536	0.00423521	0.0582341	0.0493179	CALM1/E2F1/CASP3/FOS/CYCS/TLR3	6
hsa05210	hsa05210	Colorectal cancer	4/67	87/8536	0.00473544	0.0612822	0.0518993	CASP3/PMAIP1/FOS/CYCS	4
hsa05207	hsa05207	Chemical carcinogenesis - receptor activation	6/67	215/8536	0.00661772	0.0770775	0.0652762	KPNA2/ARRB1/E2F1/KPNB1/FOS/CREB3L1	6
hsa05417	hsa05417	Lipid and atherosclerosis	6/67	216/8536	0.0067655	0.0770775	0.0652762	ERO1A/HSPD1/CALM1/CASP3/FOS/CYCS	6
hsa04261	hsa04261	Adrenergic signaling in cardiomyocytes	5/67	154/8536	0.00704232	0.0770775	0.0652762	CALM1/KCNE1/CREB3L1/KCNQ1/ACTC1	5
hsa05110	hsa05110	Vibrio cholerae infection	3/67	51/8536	0.0073574	0.0770775	0.0652762	ERO1A/CFTR/KCNQ1	3
hsa05160	hsa05160	Hepatitis C	5/67	159/8536	0.00803534	0.0803534	0.0680505	YWHAZ/E2F1/CASP3/CYCS/TLR3	5
hsa05134	hsa05134	Legionellosis	3/67	56/8536	0.00952504	0.0895611	0.0758484	HSPD1/CASP3/CYCS	3
hsa04922	hsa04922	Glucagon signaling pathway	4/67	107/8536	0.0097703	0.0895611	0.0758484	SLC2A1/CALM1/LDHA/CREB3L1	4
hsa05010	hsa05010	Alzheimer disease	8/67	391/8536	0.0110473	0.0958515	0.0811756	GAPDH/CALM1/PPIF/CASP3/LPL/VDAC1/PSMD2/CYCS	8
hsa05164	hsa05164	Influenza A	5/67	173/8536	0.0113279	0.0958515	0.0811756	KPNA2/CASP3/VDAC1/CYCS/TLR3	5
hsa00010	hsa00010	Glycolysis / Gluconeogenesis	3/67	67/8536	0.0154874	0.126194	0.106872	GAPDH/LDHA/GPI	3
hsa05020	hsa05020	Prion disease	6/67	278/8536	0.0214407	0.158586	0.134305	PPIF/CASP3/VDAC1/PSMD2/CYCS/CREB3L1	6
hsa04971	hsa04971	Gastric acid secretion	3/67	76/8536	0.0216253	0.158586	0.134305	CALM1/CFTR/KCNQ1	3
hsa05214	hsa05214	Glioma	3/67	76/8536	0.0216253	0.158586	0.134305	CDKN2A/CALM1/E2F1	3
hsa05133	hsa05133	Pertussis	3/67	78/8536	0.0231455	0.160993	0.136343	CALM1/CASP3/FOS	3
hsa04915	hsa04915	Estrogen signaling pathway	4/67	139/8536	0.0234172	0.160993	0.136343	CALM1/FKBP4/FOS/CREB3L1	4
hsa05017	hsa05017	Spinocerebellar ataxia	4/67	144/8536	0.0262446	0.174964	0.148176	PPIF/VDAC1/PSMD2/CYCS	4
hsa05412	hsa05412	Arrhythmogenic right ventricular cardiomyopathy	3/67	86/8536	0.0297948	0.19279	0.163272	DSP/CDH2/PKP2	3
hsa05022	hsa05022	Pathways of neurodegeneration - multiple diseases	8/67	483/8536	0.034427	0.208675	0.176725	CAT/CALM1/PPIF/CASP3/LRRK2/VDAC1/PSMD2/CYCS	8
hsa05016	hsa05016	Huntington disease	6/67	311/8536	0.0346287	0.208675	0.176725	PPIF/CASP3/VDAC1/PSMD2/CYCS/CREB3L1	6
hsa05206	hsa05206	MicroRNAs in cancer	6/67	312/8536	0.0350953	0.208675	0.176725	EZH2/IGF2BP1/CDKN2A/BRCA1/E2F1/CASP3	6
hsa05222	hsa05222	Small cell lung cancer	3/67	93/8536	0.0363552	0.210477	0.178251	E2F1/CASP3/CYCS	3
hsa04022	hsa04022	cGMP-PKG signaling pathway	4/67	166/8536	0.04106	0.229266	0.194163	CALM1/PPIF/VDAC1/CREB3L1	4
hsa01522	hsa01522	Endocrine resistance	3/67	99/8536	0.0425221	0.229266	0.194163	CDKN2A/E2F1/FOS	3
hsa00380	hsa00380	Tryptophan metabolism	2/67	42/8536	0.0427269	0.229266	0.194163	CAT/MAOA	2
hsa05225	hsa05225	Hepatocellular carcinoma	4/67	170/8536	0.0441753	0.231394	0.195966	TERT/CDKN2A/E2F1/TXNRD1	4
hsa02010	hsa02010	ABC transporters	2/67	45/8536	0.0484011	0.247634	0.209718	CFTR/ABCC6	2
hsa04931	hsa04931	Insulin resistance	3/67	109/8536	0.0538885	0.250513	0.212157	SLC2A1/TRIB3/CREB3L1	3
hsa05152	hsa05152	Tuberculosis	4/67	182/8536	0.0543022	0.250513	0.212157	HSPD1/CALM1/CASP3/CYCS	4
hsa05168	hsa05168	Herpes simplex virus 1 infection	4/67	182/8536	0.0543022	0.250513	0.212157	CASP3/CYCS/TLR3/STING1	4
hsa04066	hsa04066	HIF-1 signaling pathway	3/67	110/8536	0.0550982	0.250513	0.212157	SLC2A1/GAPDH/LDHA	3
hsa05030	hsa05030	Cocaine addiction	2/67	49/8536	0.0563649	0.250513	0.212157	MAOA/CREB3L1	2
hsa05145	hsa05145	Toxoplasmosis	3/67	112/8536	0.0575568	0.250513	0.212157	PPIF/CASP3/CYCS	3
hsa05034	hsa05034	Alcoholism	4/67	188/8536	0.0598027	0.250513	0.212157	CALM1/H2AX/MAOA/CREB3L1	4
hsa04979	hsa04979	Cholesterol metabolism	2/67	51/8536	0.0605076	0.250513	0.212157	LPL/VDAC1	2
hsa04928	hsa04928	Parathyroid hormone synthesis, secretion and action	3/67	115/8536	0.0613413	0.250513	0.212157	ARRB1/FOS/CREB3L1	3
hsa00270	hsa00270	Cysteine and methionine metabolism	2/67	52/8536	0.0626173	0.250513	0.212157	LDHA/GCLC	2
hsa01200	hsa01200	Carbon metabolism	3/67	116/8536	0.0626282	0.250513	0.212157	CAT/GAPDH/GPI	3
hsa04725	hsa04725	Cholinergic synapse	3/67	116/8536	0.0626282	0.250513	0.212157	FOS/CREB3L1/KCNQ1	3
hsa04668	hsa04668	TNF signaling pathway	3/67	119/8536	0.0665646	0.261504	0.221465	CASP3/FOS/CREB3L1	3
hsa03460	hsa03460	Fanconi anemia pathway	2/67	55/8536	0.0690938	0.266678	0.225847	FANCD2/BRCA1	2
hsa05130	hsa05130	Pathogenic Escherichia coli infection	4/67	203/8536	0.074807	0.282115	0.238921	GAPDH/CASP3/FOS/CYCS	4
hsa05169	hsa05169	Epstein-Barr virus infection	4/67	204/8536	0.0758699	0.282115	0.238921	E2F1/CASP3/PSMD2/CYCS	4
hsa05415	hsa05415	Diabetic cardiomyopathy	4/67	205/8536	0.0769405	0.282115	0.238921	SLC2A1/GAPDH/PPIF/VDAC1	4
hsa04926	hsa04926	Relaxin signaling pathway	3/67	130/8536	0.0819364	0.295508	0.250263	ARRB1/FOS/CREB3L1	3
hsa00310	hsa00310	Lysine degradation	2/67	63/8536	0.0873583	0.309981	0.26252	EZH2/PLOD2	2
hsa04114	hsa04114	Oocyte meiosis	3/67	139/8536	0.0955526	0.328462	0.278171	CDK1/CALM1/YWHAZ	3
hsa05162	hsa05162	Measles	3/67	139/8536	0.0955526	0.328462	0.278171	CASP3/FOS/CYCS	3
hsa04024	hsa04024	cAMP signaling pathway	4/67	226/8536	0.101157	0.337333	0.285684	CALM1/FOS/CFTR/CREB3L1	4
hsa05208	hsa05208	Chemical carcinogenesis - reactive oxygen species	4/67	227/8536	0.102391	0.337333	0.285684	CAT/PPIF/FOS/VDAC1	4
hsa05416	hsa05416	Viral myocarditis	2/67	70/8536	0.10438	0.337333	0.285684	CASP3/CYCS	2
hsa05230	hsa05230	Central carbon metabolism in cancer	2/67	71/8536	0.106882	0.337333	0.285684	SLC2A1/LDHA	2
hsa04820	hsa04820	Cytoskeleton in muscle cells	4/67	232/8536	0.108662	0.337333	0.285684	LMNB1/DSP/PKP2/ACTC1	4
hsa05224	hsa05224	Breast cancer	3/67	148/8536	0.110034	0.337333	0.285684	BRCA1/E2F1/FOS	3
hsa00730	hsa00730	Thiamine metabolism	1/67	15/8536	0.111569	0.337333	0.285684	ALPL	1
hsa05218	hsa05218	Melanoma	2/67	73/8536	0.111933	0.337333	0.285684	CDKN2A/E2F1	2
hsa05223	hsa05223	Non-small cell lung cancer	2/67	73/8536	0.111933	0.337333	0.285684	CDKN2A/E2F1	2
hsa00360	hsa00360	Phenylalanine metabolism	1/67	16/8536	0.118555	0.34472	0.29194	MAOA	1
hsa05165	hsa05165	Human papillomavirus infection	5/67	333/8536	0.119757	0.34472	0.29194	TERT/E2F1/CASP3/TLR3/CREB3L1	5
hsa04934	hsa04934	Cushing syndrome	3/67	155/8536	0.121852	0.34472	0.29194	CDKN2A/E2F1/CREB3L1	3
hsa05212	hsa05212	Pancreatic cancer	2/67	77/8536	0.122219	0.34472	0.29194	CDKN2A/E2F1	2
hsa05220	hsa05220	Chronic myeloid leukemia	2/67	77/8536	0.122219	0.34472	0.29194	CDKN2A/E2F1	2
hsa04932	hsa04932	Non-alcoholic fatty liver disease	3/67	157/8536	0.125313	0.345088	0.292251	CASP3/FOS/CYCS	3
hsa00450	hsa00450	Selenocompound metabolism	1/67	17/8536	0.125486	0.345088	0.292251	TXNRD1	1
hsa04217	hsa04217	Necroptosis	3/67	159/8536	0.128809	0.349852	0.296286	H2AX/VDAC1/TLR3	3
hsa05132	hsa05132	Salmonella infection	4/67	251/8536	0.13402	0.359565	0.304512	GAPDH/CASP3/FOS/CYCS	4
hsa04623	hsa04623	Cytosolic DNA-sensing pathway	2/67	83/8536	0.138058	0.365937	0.309909	CASP3/STING1	2
hsa00100	hsa00100	Steroid biosynthesis	1/67	20/8536	0.145961	0.378249	0.320336	DHCR24	1
hsa04911	hsa04911	Insulin secretion	2/67	86/8536	0.146142	0.378249	0.320336	SLC2A1/CREB3L1	2
hsa04141	hsa04141	Protein processing in endoplasmic reticulum	3/67	170/8536	0.148644	0.380253	0.322033	ERO1A/DNAJB11/SSR3	3
hsa04211	hsa04211	Longevity regulating pathway	2/67	90/8536	0.157069	0.392673	0.332551	CAT/CREB3L1	2
hsa04976	hsa04976	Bile secretion	2/67	90/8536	0.157069	0.392673	0.332551	SLC2A1/CFTR	2
hsa00340	hsa00340	Histidine metabolism	1/67	22/8536	0.159347	0.393891	0.333582	MAOA	1
hsa05014	hsa05014	Amyotrophic lateral sclerosis	5/67	371/8536	0.165439	0.401227	0.339796	CAT/CASP3/VDAC1/PSMD2/CYCS	5
hsa03430	hsa03430	Mismatch repair	1/67	23/8536	0.165962	0.401227	0.339796	PCNA	1
hsa04657	hsa04657	IL-17 signaling pathway	2/67	95/8536	0.17094	0.408769	0.346182	CASP3/FOS	2
hsa04713	hsa04713	Circadian entrainment	2/67	97/8536	0.176546	0.415361	0.351765	CALM1/FOS	2
hsa04925	hsa04925	Aldosterone synthesis and secretion	2/67	98/8536	0.17936	0.415361	0.351765	CALM1/CREB3L1	2
hsa05215	hsa05215	Prostate cancer	2/67	98/8536	0.17936	0.415361	0.351765	E2F1/CREB3L1	2
hsa04621	hsa04621	NOD-like receptor signaling pathway	3/67	189/8536	0.185018	0.424	0.359081	VDAC1/TXNIP/STING1	3
hsa04916	hsa04916	Melanogenesis	2/67	101/8536	0.187845	0.424524	0.359525	CALM1/CREB3L1	2
hsa00062	hsa00062	Fatty acid elongation	1/67	27/8536	0.191915	0.424524	0.359525	ELOVL4	1
hsa01040	hsa01040	Biosynthesis of unsaturated fatty acids	1/67	27/8536	0.191915	0.424524	0.359525	ELOVL4	1
hsa04613	hsa04613	Neutrophil extracellular trap formation	3/67	193/8536	0.192965	0.424524	0.359525	PPIF/H2AX/VDAC1	3
hsa00790	hsa00790	Folate biosynthesis	1/67	28/8536	0.198278	0.431892	0.365765	ALPL	1
hsa04972	hsa04972	Pancreatic secretion	2/67	106/8536	0.202108	0.435918	0.369175	CFTR/KCNQ1	2
hsa04744	hsa04744	Phototransduction	1/67	29/8536	0.204591	0.436991	0.370084	CALM1	1
hsa03013	hsa03013	Nucleocytoplasmic transport	2/67	108/8536	0.207849	0.437626	0.370621	KPNA2/KPNB1	2
hsa04620	hsa04620	Toll-like receptor signaling pathway	2/67	109/8536	0.210727	0.437626	0.370621	FOS/TLR3	2
hsa00563	hsa00563	Glycosylphosphatidylinositol (GPI)-anchor biosynthesis	1/67	30/8536	0.210856	0.437626	0.370621	PIGC	1
hsa00030	hsa00030	Pentose phosphate pathway	1/67	31/8536	0.217072	0.438127	0.371045	GPI	1
hsa00630	hsa00630	Glyoxylate and dicarboxylate metabolism	1/67	31/8536	0.217072	0.438127	0.371045	CAT	1
hsa03060	hsa03060	Protein export	1/67	31/8536	0.217072	0.438127	0.371045	SRPRB	1
hsa00640	hsa00640	Propanoate metabolism	1/67	32/8536	0.22324	0.446479	0.378119	LDHA	1
hsa04726	hsa04726	Serotonergic synapse	2/67	115/8536	0.228075	0.450527	0.381547	CASP3/MAOA	2
hsa04130	hsa04130	SNARE interactions in vesicular transport	1/67	33/8536	0.229359	0.450527	0.381547	YKT6	1
hsa00350	hsa00350	Tyrosine metabolism	1/67	36/8536	0.247435	0.47118	0.399038	MAOA	1
hsa03030	hsa03030	DNA replication	1/67	36/8536	0.247435	0.47118	0.399038	PCNA	1
hsa04152	hsa04152	AMPK signaling pathway	2/67	122/8536	0.248441	0.47118	0.399038	CFTR/CREB3L1	2
hsa04935	hsa04935	Growth hormone synthesis, secretion and action	2/67	122/8536	0.248441	0.47118	0.399038	FOS/CREB3L1	2
hsa01250	hsa01250	Biosynthesis of nucleotide sugars	1/67	37/8536	0.253367	0.47238	0.400054	GPI	1
hsa05216	hsa05216	Thyroid cancer	1/67	37/8536	0.253367	0.47238	0.400054	TFG	1
hsa04960	hsa04960	Aldosterone-regulated sodium reabsorption	1/67	38/8536	0.259253	0.479292	0.405907	NR3C2	1
hsa00500	hsa00500	Starch and sucrose metabolism	1/67	40/8536	0.270888	0.496628	0.42059	GPI	1
hsa00260	hsa00260	Glycine, serine and threonine metabolism	1/67	41/8536	0.276638	0.498855	0.422476	MAOA	1
hsa03440	hsa03440	Homologous recombination	1/67	41/8536	0.276638	0.498855	0.422476	BRCA1	1
hsa04216	hsa04216	Ferroptosis	1/67	42/8536	0.282343	0.505004	0.427683	GCLC	1
hsa05171	hsa05171	Coronavirus disease - COVID-19	3/67	238/8536	0.286973	0.506887	0.429278	FOS/TLR3/STING1	3
hsa03410	hsa03410	Base excision repair	1/67	43/8536	0.288004	0.506887	0.429278	PCNA	1
hsa04940	hsa04940	Type I diabetes mellitus	1/67	44/8536	0.293621	0.508634	0.430757	HSPD1	1
hsa04962	hsa04962	Vasopressin-regulated water reabsorption	1/67	44/8536	0.293621	0.508634	0.430757	CREB3L1	1
hsa05418	hsa05418	Fluid shear stress and atherosclerosis	2/67	141/8536	0.303881	0.519684	0.440115	CALM1/FOS	2
hsa03050	hsa03050	Proteasome	1/67	46/8536	0.304724	0.519684	0.440115	PSMD2	1
hsa00620	hsa00620	Pyruvate metabolism	1/67	47/8536	0.310211	0.524972	0.444594	LDHA	1
hsa05131	hsa05131	Shigellosis	3/67	250/8536	0.312867	0.525426	0.444978	VDAC1/CYCS/STING1	3
hsa04020	hsa04020	Calcium signaling pathway	3/67	254/8536	0.321524	0.535874	0.453826	CALM1/PPIF/VDAC1	3
hsa00330	hsa00330	Arginine and proline metabolism	1/67	50/8536	0.326417	0.535908	0.453855	MAOA	1
hsa00520	hsa00520	Amino sugar and nucleotide sugar metabolism	1/67	50/8536	0.326417	0.535908	0.453855	GPI	1
hsa05226	hsa05226	Gastric cancer	2/67	150/8536	0.329971	0.537731	0.455399	TERT/E2F1	2
hsa01240	hsa01240	Biosynthesis of cofactors	2/67	153/8536	0.338616	0.547762	0.463894	GCLC/ALPL	2
hsa04921	hsa04921	Oxytocin signaling pathway	2/67	155/8536	0.344362	0.55299	0.468322	CALM1/FOS	2
hsa00600	hsa00600	Sphingolipid metabolism	1/67	54/8536	0.347442	0.553894	0.469087	SGPP2	1
hsa04148	hsa04148	Efferocytosis	2/67	157/8536	0.350093	0.554104	0.469265	SLC2A1/CASP3	2
hsa04340	hsa04340	Hedgehog signaling pathway	1/67	56/8536	0.357712	0.562118	0.476052	ARRB1	1
hsa01212	hsa01212	Fatty acid metabolism	1/67	57/8536	0.362786	0.566049	0.479382	ELOVL4	1
hsa00480	hsa00480	Glutathione metabolism	1/67	59/8536	0.372817	0.577604	0.489167	GCLC	1
hsa04140	hsa04140	Autophagy - animal	2/67	169/8536	0.384111	0.588042	0.498007	YKT6/DAPK1	2
hsa04530	hsa04530	Tight junction	2/67	170/8536	0.386914	0.588042	0.498007	PCNA/CFTR	2
hsa04213	hsa04213	Longevity regulating pathway - multiple species	1/67	62/8536	0.387573	0.588042	0.498007	CAT	1
hsa03420	hsa03420	Nucleotide excision repair	1/67	63/8536	0.392415	0.591311	0.500775	PCNA	1
hsa00561	hsa00561	Glycerolipid metabolism	1/67	65/8536	0.401987	0.593538	0.502661	LPL	1
hsa04927	hsa04927	Cortisol synthesis and secretion	1/67	65/8536	0.401987	0.593538	0.502661	CREB3L1	1
hsa04929	hsa04929	GnRH secretion	1/67	65/8536	0.401987	0.593538	0.502661	ARRB1	1
hsa04720	hsa04720	Long-term potentiation	1/67	67/8536	0.41141	0.603401	0.511014	CALM1	1
hsa04010	hsa04010	MAPK signaling pathway	3/67	300/8536	0.420418	0.606155	0.513347	ARRB1/CASP3/FOS	3
hsa04924	hsa04924	Renin secretion	1/67	69/8536	0.420686	0.606155	0.513347	CALM1	1
hsa04920	hsa04920	Adipocytokine signaling pathway	1/67	70/8536	0.425271	0.606155	0.513347	SLC2A1	1
hsa05211	hsa05211	Renal cell carcinoma	1/67	70/8536	0.425271	0.606155	0.513347	SLC2A1	1
hsa04917	hsa04917	Prolactin signaling pathway	1/67	71/8536	0.429819	0.606155	0.513347	FOS	1
hsa05120	hsa05120	Epithelial cell signaling in Helicobacter pylori infection	1/67	71/8536	0.429819	0.606155	0.513347	CASP3	1
hsa04622	hsa04622	RIG-I-like receptor signaling pathway	1/67	72/8536	0.434332	0.608618	0.515432	STING1	1
hsa00982	hsa00982	Drug metabolism - cytochrome P450	1/67	73/8536	0.43881	0.611001	0.51745	MAOA	1
hsa01230	hsa01230	Biosynthesis of amino acids	1/67	75/8536	0.447661	0.615533	0.521289	GAPDH	1
hsa04918	hsa04918	Thyroid hormone synthesis	1/67	75/8536	0.447661	0.615533	0.521289	CREB3L1	1
hsa03320	hsa03320	PPAR signaling pathway	1/67	76/8536	0.452034	0.617687	0.523113	LPL	1
hsa03018	hsa03018	RNA degradation	1/67	78/8536	0.46068	0.625615	0.529827	HSPD1	1
hsa05140	hsa05140	Leishmaniasis	1/67	79/8536	0.464952	0.627543	0.53146	FOS	1
hsa03083	hsa03083	Polycomb repressive complex	1/67	83/8536	0.48171	0.64228	0.543941	EZH2	1
hsa04146	hsa04146	Peroxisome	1/67	83/8536	0.48171	0.64228	0.543941	CAT	1
hsa04260	hsa04260	Cardiac muscle contraction	1/67	87/8536	0.497951	0.654261	0.554087	ACTC1	1
hsa04015	hsa04015	Rap1 signaling pathway	2/67	212/8536	0.498932	0.654261	0.554087	CALM1/CNR1	2
hsa04610	hsa04610	Complement and coagulation cascades	1/67	88/8536	0.501932	0.654261	0.554087	CD59	1
hsa05235	hsa05235	PD-L1 expression and PD-1 checkpoint pathway in cancer	1/67	90/8536	0.509802	0.654261	0.554087	FOS	1
hsa04662	hsa04662	B cell receptor signaling pathway	1/67	91/8536	0.51369	0.654261	0.554087	FOS	1
hsa05032	hsa05032	Morphine addiction	1/67	91/8536	0.51369	0.654261	0.554087	ARRB1	1
hsa04540	hsa04540	Gap junction	1/67	92/8536	0.517548	0.654261	0.554087	CDK1	1
hsa04658	hsa04658	Th1 and Th2 cell differentiation	1/67	93/8536	0.521376	0.654261	0.554087	FOS	1
hsa04912	hsa04912	GnRH signaling pathway	1/67	93/8536	0.521376	0.654261	0.554087	CALM1	1
hsa05323	hsa05323	Rheumatoid arthritis	1/67	95/8536	0.528943	0.654261	0.554087	FOS	1
hsa04970	hsa04970	Salivary secretion	1/67	97/8536	0.536392	0.654261	0.554087	CALM1	1
hsa04070	hsa04070	Phosphatidylinositol signaling system	1/67	98/8536	0.540073	0.654261	0.554087	CALM1	1
hsa04750	hsa04750	Inflammatory mediator regulation of TRP channels	1/67	99/8536	0.543725	0.654261	0.554087	CALM1	1
hsa05231	hsa05231	Choline metabolism in cancer	1/67	99/8536	0.543725	0.654261	0.554087	FOS	1
hsa05410	hsa05410	Hypertrophic cardiomyopathy	1/67	99/8536	0.543725	0.654261	0.554087	ACTC1	1
hsa04151	hsa04151	PI3K-Akt signaling pathway	3/67	362/8536	0.545408	0.654261	0.554087	BRCA1/YWHAZ/CREB3L1	3
hsa04640	hsa04640	Hematopoietic cell lineage	1/67	100/8536	0.547348	0.654261	0.554087	CD59	1
hsa04933	hsa04933	AGE-RAGE signaling pathway in diabetic complications	1/67	101/8536	0.550943	0.654261	0.554087	CASP3	1
hsa04714	hsa04714	Thermogenesis	2/67	235/8536	0.554675	0.654261	0.554087	CNR1/CREB3L1	2
hsa05142	hsa05142	Chagas disease	1/67	103/8536	0.558049	0.654261	0.554087	FOS	1
hsa05146	hsa05146	Amoebiasis	1/67	103/8536	0.558049	0.654261	0.554087	CASP3	1
hsa04137	hsa04137	Mitophagy - animal	1/67	105/8536	0.565044	0.654261	0.554087	E2F1	1
hsa04625	hsa04625	C-type lectin receptor signaling pathway	1/67	105/8536	0.565044	0.654261	0.554087	CALM1	1
hsa04974	hsa04974	Protein digestion and absorption	1/67	105/8536	0.565044	0.654261	0.554087	KCNQ1	1
hsa05414	hsa05414	Dilated cardiomyopathy	1/67	105/8536	0.565044	0.654261	0.554087	ACTC1	1
hsa04659	hsa04659	Th17 cell differentiation	1/67	109/8536	0.578709	0.666575	0.564516	FOS	1
hsa04914	hsa04914	Progesterone-mediated oocyte maturation	1/67	111/8536	0.585381	0.670749	0.568051	CDK1	1
hsa03082	hsa03082	ATP-dependent chromatin remodeling	1/67	117/8536	0.604781	0.689388	0.583836	H2AX	1
hsa04722	hsa04722	Neurotrophin signaling pathway	1/67	120/8536	0.614143	0.692679	0.586623	CALM1	1
hsa04071	hsa04071	Sphingolipid signaling pathway	1/67	122/8536	0.620263	0.692679	0.586623	SGPP2	1
hsa04660	hsa04660	T cell receptor signaling pathway	1/67	122/8536	0.620263	0.692679	0.586623	FOS	1
hsa04919	hsa04919	Thyroid hormone signaling pathway	1/67	122/8536	0.620263	0.692679	0.586623	SLC2A1	1
hsa04068	hsa04068	FoxO signaling pathway	1/67	133/8536	0.65225	0.720525	0.610205	CAT	1
hsa04270	hsa04270	Vascular smooth muscle contraction	1/67	134/8536	0.655023	0.720525	0.610205	CALM1	1
hsa04650	hsa04650	Natural killer cell mediated cytotoxicity	1/67	134/8536	0.655023	0.720525	0.610205	CASP3	1
hsa00190	hsa00190	Oxidative phosphorylation	1/67	138/8536	0.665897	0.720901	0.610524	CYCS	1
hsa04910	hsa04910	Insulin signaling pathway	1/67	138/8536	0.665897	0.720901	0.610524	CALM1	1
hsa05135	hsa05135	Yersinia infection	1/67	138/8536	0.665897	0.720901	0.610524	FOS	1
hsa04371	hsa04371	Apelin signaling pathway	1/67	140/8536	0.671207	0.720901	0.610524	CALM1	1
hsa05322	hsa05322	Systemic lupus erythematosus	1/67	141/8536	0.673831	0.720901	0.610524	H2AX	1
hsa04120	hsa04120	Ubiquitin mediated proteolysis	1/67	142/8536	0.676434	0.720901	0.610524	BRCA1	1
hsa04380	hsa04380	Osteoclast differentiation	1/67	143/8536	0.679017	0.720901	0.610524	FOS	1
hsa04936	hsa04936	Alcoholic liver disease	1/67	144/8536	0.681579	0.720901	0.610524	CASP3	1
hsa04723	hsa04723	Retrograde endocannabinoid signaling	1/67	149/8536	0.694092	0.730623	0.618757	CNR1	1
hsa04390	hsa04390	Hippo signaling pathway	1/67	157/8536	0.713112	0.745921	0.631713	YWHAZ	1
hsa04514	hsa04514	Cell adhesion molecules	1/67	158/8536	0.715406	0.745921	0.631713	CDH2	1
hsa03008	hsa03008	Ribosome biogenesis in eukaryotes	1/67	168/8536	0.737375	0.7652	0.64804	POP1	1
hsa04062	hsa04062	Chemokine signaling pathway	1/67	193/8536	0.785252	0.811058	0.686877	ARRB1	1
hsa04814	hsa04814	Motor proteins	1/67	197/8536	0.792069	0.814276	0.689603	ACTC1	1
hsa05205	hsa05205	Proteoglycans in cancer	1/67	204/8536	0.803489	0.822175	0.696292	CASP3	1
hsa04014	hsa04014	Ras signaling pathway	1/67	238/8536	0.850744	0.866499	0.733829	CALM1	1
hsa04144	hsa04144	Endocytosis	1/67	252/8536	0.86677	0.878753	0.744207	ARRB1	1
hsa04740	hsa04740	Olfactory transduction	2/67	453/8536	0.877838	0.885891	0.750253	CALM1/ARRB1	2
hsa04060	hsa04060	Cytokine-cytokine receptor interaction	1/67	298/8536	0.908394	0.912542	0.772823	GDF15	1
hsa04080	hsa04080	Neuroactive ligand-receptor interaction	1/67	370/8536	0.949247	0.949247	0.803908	CNR1	1
