# Supplementary material for: Combined single-cell transcriptome and Mendelian randomization to identify and validate prognostic genes associated with endoplasmic reticulum stress and butyrate metabolism in lung adenocarcinoma
Source: Front Genet. 2026 Mar 26;17:1781852. doi: 10.3389/fgene.2026.1781852 (PMC13061388; doi:10.3389/fgene.2026.1781852)
Supplement: Supplementary file 16 [file Table1.xlsx]

## Sheet: ERS_RGs
ERS_RGs
ERN1
HSPA5
ATP2A2
ATP2A1
SERP1
ATP2A3
XBP1
EIF2AK3
ERP29
SERP2
ERP44
KDELR1
OS9
ERAP1
ERO1A
KDELR2
HERPUD1
ERLEC1
VCP
ERAP2
KDELR3
SEC16A
ERN2
ATF6
ERP27
RER1
ERO1B
DDIT3
CALR
CHERP
TP53
RYR2
HSP90B1
ERMP1
CANX
EIF2S1
ATF4
RYR1
CPT2
TRDN
SYVN1
PDIA3
CASQ2
NFE2L1
MAPK8
DERL2
NFE2L2
DERL1
LMAN1
DNAJC10
TXNDC12
CASQ1
HMOX1
APP
SOD1
CALM1
P4HB
PSEN1
HYOU1
MAPK14
CASP3
ITPR1
SIL1
CASP4
DNAJB9
AMFR
PRKN
CAT
MAP3K5
MAPK1
BCAP31
BCL2
SEC23A
DNAJC3
H6PD
STIM1
TNF
PDIA4
CLU
G3BP1
CREB3
SLC6A4
TXNDC5
PPP1R15A
JSRP1
DERL3
STIP1
BAX
INS
MAN1B1
MANF
ATF6B
LNPK
OXSR1
RTN4
CRH
EPM2A
CFTR
DNAJB11
WFS1
STING1
FKBP14
SEL1L
CREB3L1
HSPA1A
FOS
PARK7
MTOR
ATP13A1
HSPA4
SELENOS
IL6
DDRGK1
MIA2
LMNA
KCNQ1
KCNH2
HSF1
SIRT1
UBC
ERGIC3
BDNF
SEC61A1
SREBF1
SIGMAR1
G3BP2
RPN1
SELENON
HSPA8
PDIA2
IL1B
PTPN1
CYCS
HSP90AA1
ERLIN2
BAG6
SURF4
VAPB
CXCL8
INSIG1
GSR
NHLRC1
NOS3
NR3C1
PKP2
SREBF2
HSPB1
CREB3L2
SELENOK
APOE
ANK2
DDX3X
JUN
SEC31A
TMED4
SCAP
SEC24A
SOD2
MIA3
HMGCR
TGFB1
SNCA
ADIPOQ
RTN3
TXN
SCN5A
EDEM1
EIF2AK2
ASPH
NOTCH3
RPS27A
LMAN2
BSCL2
CREB3L3
SEC13
RAB1A
CKAP4
PSEN2
PARP1
TRAM1
PTGS2
ERLIN1
TAPBP
MAPK10
RRBP1
SQSTM1
RAB1B
ERGIC2
SEC24B
CRHR1
ESR1
CASP9
CLN3
CALM3
DMD
VWF
ARL6IP1
TOR1A
SERPINA1
CASP8
UFL1
STIM2
YIPF5
BNIP1
P4HTM
ALG1
CRP
ATF3
CAV3
ATL3
MPO
SESN2
PPIB
CISD2
LRRK2
TAP1
KEAP1
POMC
TMED2
VEGFA
AKT1
INSIG2
CD4
PLN
UGGT1
HSPA9
JPH2
NOX4
EIF2AK1
ABL1
RSAD2
APOB
SAR1B
COPB1
SLN
CCL2
HERPUD2
GJA1
SPAST
SGK1
STX17
SEC62
CALM2
GET3
TRIM13
SEC24C
HLA-B
CACNA1C
ORAI1
DDOST
TMBIM6
PRNP
PDIA6
EIF4G1
BCL2L1
PRKCD
EGFR
GBF1
SLC37A4
UBE2J1
PDCD6
SEC63
SEC61B
EDEM2
ALB
ESYT1
VIM
CAPN3
TARDBP
DNAH8
ATL1
MYOC
MAPK9
XDH
CANT1
RNF139
SERPINH1
HTRA2
PREB
OSBPL8
CAV1
TAP2
TMED10
BAK1
PRDX4
TMEM33
TFG
SOAT1
SAR1A
HSD17B10
STUB1
EDEM3
FOXO1
PINK1
RYR3
RTN1
VHL
PRKAA1
TEX264
VAPA
SEC24D
RPN2
CYBA
TRIP11
BACE1
TOR1B
FOXO3
TLR4
AUP1
RNF185
TECRL
TMED9
GSK3B
HSPA1B
NFKB1
UBQLN1
RCN2
TRAF2
MOGS
ATM
DHCR24
PCSK9
NOS2
STX18
FMR1
PMM2
UGGT2
STX5
FAF2
AHCYL1
FKBP5
TMEM208
KCNE1
G6PC1
CEBPB
MAPK3
UBA52
TNFRSF10B
CCDC47
SLC8A1
TXNIP
IER3IP1
CCDC88B
KCNJ5
QRICH1
EGF
CYP2E1
COMP
FOXRED2
PIEZO1
COMT
BBC3
MAPT
NQO1
RAB10
G6PD
RAB6A
NLRP3
PON1
COL7A1
HLA-A
STARD3
BECN1
CYP1A2
LOC110806262
EMC1
MAPKAPK2
COPA
TG
CDKN1A
TOR1AIP2
SEC23IP
ESYT2
AQP11
SRPRA
DSP
EIF2AK4
KTN1
FKRP
POGLUT2
GPR37
PRKAA2
TMX3
GAPDH
CYBB
THBS1
DNM1L
VKORC1
F2
SLC2A1
UBB
HSPD1
TRPV4
CYB5R3
APEX1
BCL2L11
MZB1
SEC22B
SHH
MAP2K6
CRYAB
ATL2
CYP1A1
SEC23B
KCNE2
ZDHHC6
DHCR7
USO1
TMX2
DMPK
SMPD1
SRP68
HTT
SRC
GPX1
UBE2G2
ITPR3
HIF1A
MAP1LC3A
CLN6
GABARAPL1
OXT
OSBP
MAPK13
GPER1
NOTCH1
P3H4
MDM2
NPC1
GBA
DPAGT1
MAP2K7
UGT1A1
NUPR1
SCD
PKD2
SCAPER
ICMT
HRC
LDLR
F9
BET1
TMX1
CACNA1S
MBTPS1
AGR2
CNIH4
S100A1
JPH4
CASP7
PPARG
PCSK6
BOK
SMPD4
DRD2
UBXN8
UGT1A6
TMEM214
ALG13
SEC61G
RHOA
RNFT1
PITPNB
PRDX2
STT3A
ARL6IP5
EMC10
CREB1
AKAP9
PLEKHF2
VCAM1
PRDX1
VMP1
MAOA
PIGN
MTTP
MAP1LC3B
EPO
BRSK2
JAK2
STAU1
MAP2K4
GABARAPL2
INPP5K
PIK3R1
HM13
TMCC1
ZW10
DNAJB12
CASP12
RINT1
RNF186
TRIB3
SDHA
FICD
UBE2J2
RAB2A
LONP1
BRCA1
SNTA1
HFE
MUC1
HSP90AB1
IL10
PON2
SDF2L1
AIFM1
CAMK2G
TMED7
EP300
PRDX6
OSBPL3
TUSC3
EDN1
JPH1
MICB
ORMDL3
C9orf72
TMED1
ELN
GOLGA2
TMTC3
SHISA5
TF
EBP
SLC39A14
PTEN
CTNNB1
GSTM1
UBA5
HMGB1
IFNG
NR3C2
SCP2
UBXN4
CERT1
ATG14
F8
GRIA1
GABARAP
RCN1
HSD11B1
CARD14
AKAP6
RFT1
PIGK
GH-LCR
TSPO
P3H1
POMT2
ATR
RAC1
AGR3
ALG14
ADRB2
NCK1
PTGS1
MPPE1
SP1
TMCO1
YKT6
PPP1R15B
EEF1A1
LBR
ZC3H12A
NAGLU
CASP2
MBTPS2
CYP2D6
ITPR2
CDK1
CNR1
FKBP1B
ATP1A3
INSR
GRIN1
HACD2
GET4
MCFD2
IGF1
GRAMD1A
CALHM1
DBH
PIK3C3
SCFD1
SACM1L
GLA
ALG2
TLR9
UBL4A
GET1
MYH7
MAPKAP1
PDZD8
CREBRF
SHC1
ERMARD
HMGCLL1
UBE2K
KDR
SELENOF
HSPA13
CLN8
LPCAT3
KCNJ11
JKAMP
DLD
ZFAND2B
BCL2L10
JPH3
EEF2
SEC11A
GPX7
EMC7
HGSNAT
PABPC1
KDSR
SGTA
SCAMP5
GANAB
G6PC3
NDRG1
MOSPD2
UFM1
NR1H2
SOAT2
MAP2K1
GSTP1
PRKCA
UNC93B1
YIF1A
PTPN2
SGPP1
MSRB3
CDKN3
KIF1C
UMOD
MX1
LACC1
NSF
MFN2
CHAT
ACTB
GORASP1
SCARA3
TFRC
CDK5RAP3
REEP4
MGST1
GORASP2
PDHA1
PRL
FKBP4
GRAMD1B
AGER
IL1A
ANXA5
TECR
PROC
POR
CHRNE
NBAS
SORT1
REEP1
CTSD
SUMF2
HTR2A
SRP54
FAS
PRDX3
STARD3NL
PTGIS
TGM2
DGAT1
STAT3
SET
KCNJ2
CCND1
PKD1
HSD17B12
ANK1
TIA1
NOTCH2
TMEM259
UBAC2
ZFYVE27
CDK5
HAX1
NOL3
MICA
MR1
CP
HLA-C
PKM
STT3B
RETREG1
DPM1
RNF183
TRPA1
SRPRB
DNAJB14
PPM1L
IKBKG
DES
CTSB
SSR2
NGLY1
CLCC1
COPE
CREBBP
PPP3CA
NOS1
PML
MTHFR
CRHR2
ICAM1
MAN1A1
MAP2K3
ZFYVE1
RNF5
CYP1B1
PACS2
PIK3CG
FURIN
ECPAS
ELAVL1
SYT2
ABCD1
EIF4E
EMC3
TRPM2
PITPNM1
LEP
CLGN
SLC35B1
F5
KRAS
RHBDD1
C1R
TRAPPC11
POMT1
SSR1
DUSP19
GHRL
NLRP1
TRAPPC2
CYP3A4
SRP72
ZMPSTE24
MYC
PPARGC1A
NPY
CYP2C19
EMC4
GATA1
MGAT2
KPNB1
SEC31B
DNAJB2
BTRC
CD74
BRCA2
CLCN1
PRDX5
ADCYAP1
EIF2B5
FN1
CYB5A
DSPP
CD36
TANGO2
DST
ATXN2
STK25
MYDGF
PLOD3
TNFRSF1A
KNG1
SCYL1
OXTR
ABCD4
TMEM117
RTN2
CDC42
DNAJB1
BCAP29
EMC2
PLA2G6
S100A9
GBA2
CALU
ACTC1
ACTA1
EMC6
GADD45A
JAGN1
ATF2
MMGT1
FANCD2
TMEM43
COL4A1
CYB5R4
PLOD2
TERT
SSR4
VCPIP1
SLC25A1
LMBRD1
USP19
TRAPPC3
C1S
NOS1AP
GOSR1
HLA-DRA
ELOVL4
SRP14
VAMP7
NPLOC4
SAMD8
RNF13
SVIP
REEP5
YWHAE
MARCHF6
POP1
TTN
TTR
TYR
SGPP2
TAPBPL
KCNA2
CIRBP
SLC39A7
FKBP10
EMC8
GRIN2A
ACSL4
HNRNPK
CPQ
COL2A1
ADCYAP1R1
RAB18
SFTPC
PIGT
SRI
CES1
FKBP1A
SGSH
IL1RN
DAPK1
LAMA2
MCL1
SDHB
UGT1A9
HMOX2
PLA2G4C
RET
FUS
MAPK8IP1
NGF
RPS6KA3
ACE
AKR1B1
HDAC6
APOA1
SOD3
ATP7A
VRK2
RORA
DAXX
F10
MLEC
COL1A1
GOSR2
MMP9
NCK2
CGRRF1
PLOD1
BCHE
CYP2B6
TXNRD1
MAOB
BGLAP
HRAS
OPA1
IGF2BP1
AGTR1
FGFR3
ALPP
ROCK1
UCP2
HACD3
IL15RA
CDH1
OMA1
GRIN2B
FBN1
PIK3CA
USE1
TRPM4
CAMLG
EMC9
EMD
ILVBL
ACER1
EXT1
PTPN11
GDF15
MTDH
VDAC1
C2CD2L
MMP2
TBXAS1
THBS4
UBQLN2
SCN1A
RMRP
NOD2
LRPAP1
RNF19B
UGT1A10
GLUD1
YWHAZ
AGPAT1
RELA
ALG11
LMAN1L
FAAH
PRKCSH
UFC1
HUWE1
CBY1
ENTPD5
SORL1
TRAPPC5
CREB3L4
ATXN2L
EEF1B2
DICER1
DAB2IP
UFD1
GOLPH3
DYSF
PPP1CA
SPTLC1
DCSTAMP
TLR3
TNFSF10
NR1H3
ADAMTSL1
ARFGAP2
SERPINE1
AGRN
MAP3K7
LRP6
SERPINC1
KPNA2
UBE2D3
ACP1
B2M
ELOVL5
G6PC2
SNAP25
TEX2
ARSA
DHDDS
CHEK1
ATP13A2
PXN
LGALS1
BAG3
CAPN2
NAPA
SSR3
PDIA5
UGT1A8
ATP5MK
CAMK2A
GCH1
VMA21
NPM1
GPAT3
MYH6
PLD3
BMP2
BSG
ABCC8
PSMD2
ATP2C1
F7
CRAT
RPA1
PSENEN
RARA
NEPRO
KCNQ2
SIRT2
DPM3
HLA-G
IL2
PCNA
EGR1
GPAA1
ABCG1
CDIPT
TRAPPC9
NPPB
PLPP3
AFG3L2
PDLIM1
PRKD1
HCRT
PIGA
RPTOR
SIRT3
HSPG2
PIK3R2
HSPA6
GRP
VCL
YIF1B
CAMK2D
PCK1
DAD1
SLC6A1
DNAJA1
STAT1
COPG1
ANKLE2
CYP17A1
SLC1A1
ITGB1
TREM2
ACTG1
VPS33A
SLC37A1
KCNMA1
FBXO6
ABCA1
SELENOT
NOX5
TLR2
PARP16
COL13A1
BID
LAMP2
GPX8
PLA2G4A
PPARA
LGI4
YBX1
MSRA
UGT1A7
CACNA1A
UQCRFS1
FLT3
RAP1GDS1
WWOX
ARSH
PIGC
ALDH3A2
UGT1A4
NACA
ALPL
MSRB1
COLGALT1
SLC27A2
PIGB
CUL3
UGT1A3
PMEL
YTHDF2
TRAPPC4
TRA
LPL
KMT2B
SLC4A1
UBQLN4
ATP1A1
TRPV1
SETD2
PRKRA
CYP19A1
LGALS3
POFUT1
YOD1
TAOK3
PTPRC
MIR34A
DLAT
RPE65
GFAP
LRIT3
FAM120A
TRAF6
EPHX1
UCHL1
UVRAG
PLP1
CDK2
SI
PARG
UBE2D2
CCDC88A
SLC8A3
SCN10A
EOGT
EIF5A
NPC2
KCNN4
AGT
ELOVL2
ANXA2
PIGH
NSFL1C
TM7SF2
DPM2
XIAP
TH
PIGS
BAD
PSMA7
RACK1
HTR1A
USP13
VAMP1
PNKD
WDR83OS
USP9X
H2AX
ADAMTS13
UGT1A
CASP1
FITM2
MET
USP14
ARF1
PPIA
ASL
SEC22A
IL18
PTPA
RASGRF2
TGFA
PPIF
TRAP1
LRRC59
HSPA1L
KL
RAB3GAP1
NRG1
FASLG
CYP2A6
TBL2
PMAIP1
CYP2C9
CDKAL1
HP
PEMT
VKORC1L1
HTR3A
MEF2C
PDHB
ELOVL7
NDUFS4
HSPA2
COPB2
CDKN2A
ATG9A
TFEB
TRAPPC12
ACSL3
CSNK2A1
CHP1
TRPM8
UGT1A5
TTF2
IAPP
PNPLA6
PURA
FLNB
CERS6
ARRB1
NF1
TESPA1
HNRNPU
HLA-DRB1
MAN2B1
KCNB1
LIPC
RUVBL2
CFLAR
PALS1
SMPD2
RPL10
SPCS2
SMN1
NCLN
SERPINI1
HADHB
CDH2
NIBAN1
UBE2N
AGPAT2
GFPT1
MYRF
BRAF
PRKDC
ULBP1
PRKAB1
LIN28A
RIC3
DRD1
DUOXA1
ANKS4B
HSD11B2
OLR1
KCNIP4
MEF2A
LMNB1
CASR
SEC22C
SERPINA2
SELP
EIF2B1
PEX11B
AVP
PLCG1
PDE5A
ACBD3
QDPR
CR1
TIAL1
ZDHHC4
EEF1D
TPM1
TMEM67
CHRM3
LPCAT1
ATF1
PTK2
GOLGB1
CSTB
LDHA
CASC3
ERBB2
ATG7
CLN5
NCSTN
SYNCRIP
PLG
NUP210
SGF29
YY1
ELOVL1
MUC5AC
NRAS
SLC9A1
OPRM1
HNF4A
NSDHL
STEEP1
FGF2
TOR1AIP1
MIR199A1
AIMP1
PEF1
STARD5
TRPC1
DLG1
EZH2
CDKN1B
CYP21A2
MYLK
E2F1
SRL
KRT8
TLR7
CTH
BLZF1
GH1
POMP
RPLP0
PTP4A1
IGF1R
STXBP1
OPRD1
UBE2D1
TMEM199
NR4A1
TJP1
RPS6
GABRA1
EPAS1
TRAM2
NDUFS8
DGAT2
SPAG5
TSC1
CCK
UBXN2B
NPPA
SLC2A4
DEGS1
DYNC1H1
GTF2I
ELOVL3
PROS1
MATN3
FGFR4
HLA-DPB1
ENPP1
DYRK1A
CCL4
BIRC2
DHX36
F3
CD59
DELE1
MECP2
STK39
LRP2
KRTCAP2
ABCC6
RAF1
NAT8
PREP
C6orf120
DDHD1
GCLC
C3orf52
CYP51A1
HACE1
MIR21
VDR
PRKCQ
LSG1
CCN2
GPI
PGRMC1
LAMP1
SPP1
FGF21
ATXN3
RPS3
MYO9A
TGFBR1
CAST
ACSF3
ACER3

## Sheet: BM_RGs
BM_RGs
CDC20
A2M
ATP5MC3
AAMDC
BDP1
FOS
ATP5F1D
A1CF
CACNA2D4
ANP32A
ACADS
ADIRF
AKT1
CDK10
ABCC2
CD82
ABCD3
CERS2
GRN
MAP1LC3B
CALML4
CKAP2
ARID1B
ADK
AGO2
DCP1A
CDKN1A
ACP2
CETN2
ACAP3
COL4A2
MT1E
NEU1
CREM
CSDE1
ATP5F1B
AGO2
BGN
DCP2
CXCR4
ADH6
CLU
ADGRB2
DCT
MT1H
NPC2
HNMT
FAIM
CDK5RAP2
ATF4
DDX21
DIS3
DDR1
AFF1
COX6A1
ADSS2
DEGS1
MYH9
PER1
MTDH
FAM136A
CDK6
BCL2L12
DRAM2
EXOSC1
EPHB3
ALAD
ESYT2
AFTPH
FAM193A
PLCB4
UBE2V1
PI4KAP1
FES
CHDH
BTF3
KAT7
EXOSC2
GADD45A
ALDH1A1
FABP4
ARHGEF10
FGFR4
SAT1
VMP1
PPIL6
HMGB1
CTDSP1
CKS1B
LARP1B
EXOSC3
STAT6
ZNF137P
NAMPT
HSPB1
C7
GSTP1
CDKN1C
GIT1
PHF10
ETS2
INPP5A
PPP1R8
EXOSC7
EIF4G2
RAB11A
DUSP1
MTCH2
NSD2
DPP6
PSAP
DSE
MPDU1
GNPTG
RBAK
NCOA1
POR
CKS1B
NME2
CTNND1
INPP5D
ZNF367
INPPL1
MLH1
MDGA1
YWHAB
F10
SERPINB2
GAK
PAF1
RPRD2
TMPO
SYNJ1
THSD7A
HSPG2
ISG15
TRIM47
PRKCD
NET1
CDH11
IGF2
CNKSR1
IGF2BP1
TYMS
HNRNPH1
MBTD1
TP53
MAPKAPK2
EMP3
SAT1
FBH1
OGDH
RFX7
STAT2
SLC2A2
THBS4
GRM3
ID2
ST3GAL4
PDPK1
RHOA
CSF1
POLR2L
DGKQ
LINC01004
NF2
KMT5B
SMPD1
MSI2
PYGL
G6PC1
UQCRQ
GLI3
PCGF3-AS1
SLC45A1
ZNF529
UBR4
TXK
IRF2
MIR22HG
USF2
RINT1
ICAM1
CAPN7
HADHB
CHI3L1
GLMN
SRSF8
GRIN1
KCNS2
PTGDS
EXOSC8
ELANE
RHOA
ENKD1
MTR
PCNA
MBNL3
XBP1
NCBP3
GAA
H1-2
RNF138
NOS3
PRDX1
CLCN3
NR4A1
CYB5B
KANK1
SORBS2
ITPR2
PCBP2
MGME1
ZFP36L1
FES
SPOCK1
GALT
PAIP2B
SCAF11
TOP2B
TGM2
TIMP3
IL11
MBD4
TSEN2
RBMS2
NR4A1
CDK4
MT2A
CORO7
INO80D
UBTF
IFITM2
ME1
XPOT
XRN1
ERCC2
SEC61B
FNBP4
OTUD4
RNF180
TIA1
SMARCD3
THRA
HMGB1
ID3
TCF3
PPP1R12C
RNH1
CUL1
PRDX1
DLX4
LUC7L2
NUCB1
MAPK4
STC2
MYB
RNF141
NCL
NAALADL1
ZNF449
SBNO1
VEGFB
MYL4
ZFP36L2
USP7
MPP3
MYO9B
ZFX
RMC1
GATA2
ALPK2
FURIN
BCL2L1
FIRRE
TMSB4X
ZFP36
SOS2
IL23A
DANCR
DNAJA4
NCKAP1
EXOSC4
GSTT1
AQP1
GDI1
CALCOCO1
GABPA
TBC1D23
MYB
DHX9
FUS
NFKB2
EXOSC5
HSPA1A
ATP7B
GPRC5A
CCN2
GAS6
ZNF148
NUCKS1
EIF4A1
IFIT1
PCBP1
EXOSC6
TOB1
CYP4A11
PRKCB
DNAH17
MET
PFKL
MAZ
TARS1
NAP1L1
MAPRE1
CD300C
IFI30
CHMP4B
GTF2IRD1
SYK
HMGB2
LAD1
RPL41
EXOSC9
ELK3
S100P
ESAM
NRAP
PLCB2
ST18
SLC25A16
SULT1E1
GMPS
HGD
SCCPDH
ODF2
PRKCD
COL6A3
PCMT1
CYP1B1
KLHL42
SMC2
KHDRBS1
PSMB5
MLXIP
PRKAR2A
FSTL1
TIMP1
GGT7
PAN3
SESTD1
TUBB4B
TUSC2
TUBA4A
IL6
MCAM
UQCRFS1
RETSAT
