# Supplementary material for: Combined single-cell transcriptome and Mendelian randomization to identify and validate prognostic genes associated with endoplasmic reticulum stress and butyrate metabolism in lung adenocarcinoma
Source: Front Genet. 2026 Mar 26;17:1781852. doi: 10.3389/fgene.2026.1781852 (PMC13061388; doi:10.3389/fgene.2026.1781852)
Supplement: Supplementary file 19 [file Table10.xlsx]

## Sheet: Univariate PH test
	chisq df	p
Age	2.71919	0.0991483
Gender	4.80627	0.0283564
riskScore	2.27638	0.131358
M_stage	1.03736	0.308436
T_stage	1.44898	0.484573
N_stage	1.21086	0.54584
Stage	3.02202	0.220687

## Sheet: Multivariate PH test
	chisq df	PH p
riskScore	2.50795	0.113273
M_stage	1.89445	0.168701
T_stage	2.40166	0.300944
N_stage	3.00652	0.222403
Stage	2.76331	0.251162
