# Supplementary material for: Combined single-cell transcriptome and Mendelian randomization to identify and validate prognostic genes associated with endoplasmic reticulum stress and butyrate metabolism in lung adenocarcinoma
Source: Front Genet. 2026 Mar 26;17:1781852. doi: 10.3389/fgene.2026.1781852 (PMC13061388; doi:10.3389/fgene.2026.1781852)
Supplement: Supplementary file 20 [file Table12.xlsx]

## Sheet: Sheet1
Cell_name	Marker_gene
T cells	CD79A ，CD79B ，MS4A1 ，MZB1 ，IGHG1
NK cells	CD7 ，FGFBP2 ，KLRF1 ，GNLY
Epithelial cells	EPCAM ，KRT19 ，KRT18 ，CDH1
B cells	CD3D ，CD3E ，CD3G ，IL7R ，TRAC
Fibroblasts	DCN ，THY1 ，COL1A1 ，COL1A2
MAST cells	KIT ，MS4A2 ，TPSB2 ，TPSAB1 ，GATA2
Macrophages	CD68 ，CD163 ，CD14 ，CCL18
Endothelial cells	PECAM1 ，CLDN5 ，FLT1，RAMP2
