# Supplementary material for: Combined single-cell transcriptome and Mendelian randomization to identify and validate prognostic genes associated with endoplasmic reticulum stress and butyrate metabolism in lung adenocarcinoma
Source: Front Genet. 2026 Mar 26;17:1781852. doi: 10.3389/fgene.2026.1781852 (PMC13061388; doi:10.3389/fgene.2026.1781852)
Supplement: Supplementary file 22 [file Table5.xlsx]

## Sheet: Sheet1
Outcome	b	se	pval	or	SYMBOL	ENSEMBL
ieu-a-984	0.053	0.005	<0.001	1.055	TFG	ENSG00000114354
ieu-a-984	0.039	0.005	<0.001	1.04	MSRA	ENSG00000175806
ieu-a-984	-0.026	0.007	<0.001	0.974	CAT	ENSG00000121691
ieu-a-984	-0.07	0.007	<0.001	0.933	CDH2	ENSG00000170558
ieu-a-984	-0.029	0.008	<0.001	0.972	LPL	ENSG00000175445
ieu-a-984	0.056	0.009	<0.001	1.057	LRRK2	ENSG00000188906
ieu-a-984	-0.037	0.009	<0.001	0.964	FANCD2	ENSG00000144554
ieu-a-984	0.033	0.009	<0.001	1.033	CPQ	ENSG00000104324
ieu-a-984	0.051	0.009	<0.001	1.052	CD59	ENSG00000085063
ieu-a-984	-0.087	0.01	<0.001	0.916	BRCA1	ENSG00000012048
ieu-a-984	-0.037	0.012	0.001	0.963	SRPRB	ENSG00000144867
ieu-a-984	0.043	0.014	0.002	1.044	GAPDH	ENSG00000111640
ieu-a-984	-0.101	0.014	<0.001	0.904	ERGIC2	ENSG00000087502
ieu-a-984	0.036	0.015	0.014	1.037	TXNRD1	ENSG00000198431
ieu-a-984	0.09	0.016	<0.001	1.094	ELOVL4	ENSG00000118402
ieu-a-984	-0.052	0.016	0.001	0.949	STING1	ENSG00000184584
ieu-a-984	-0.057	0.017	0.001	0.945	PIGC	ENSG00000135845
ieu-a-984	0.06	0.018	0.001	1.062	TMED2	ENSG00000086598
ieu-a-984	0.077	0.019	<0.001	1.08	EZH2	ENSG00000106462
ieu-a-984	-0.094	0.02	<0.001	0.911	LMNB1	ENSG00000113368
ieu-a-984	-0.055	0.02	0.005	0.947	CALU	ENSG00000128595
ieu-a-984	-0.045	0.02	0.028	0.956	DUSP19	ENSG00000162999
ieu-a-984	-0.081	0.021	<0.001	0.922	YWHAZ	ENSG00000164924
ieu-a-984	0.042	0.021	0.05	1.043	TRIB3	ENSG00000101255
ieu-a-984	-0.057	0.022	0.01	0.945	GPI	ENSG00000105220
ieu-a-984	0.057	0.027	0.036	1.058	PLOD2	ENSG00000152952
ieu-a-984	-0.24	0.027	<0.001	0.787	ABCC6	ENSG00000091262
ieu-a-984	0.173	0.028	<0.001	1.188	PKP2	ENSG00000057294
ieu-a-984	-0.072	0.028	0.009	0.93	GDF15	ENSG00000130513
ieu-a-984	-0.13	0.032	<0.001	0.878	CHEK1	ENSG00000149554
ieu-a-984	0.079	0.037	0.034	1.082	CALM1	ENSG00000198668
ieu-a-984	0.232	0.042	<0.001	1.262	SSR3	ENSG00000114850
ieu-a-984	0.099	0.047	0.038	1.104	VDAC1	ENSG00000213585
ieu-a-984	-0.516	0.049	<0.001	0.597	KPNA2	ENSG00000182481
ieu-a-984	-0.188	0.065	0.004	0.829	CYCS	ENSG00000172115
ieu-a-984	-0.142	0.066	0.033	0.868	DNAJB1 1	ENSG00000090520
ieu-a-984	-0.249	0.071	<0.001	0.78	FKBP4	ENSG00000004478
ieu-a-984	-0.204	0.071	0.004	0.815	SGPP2	ENSG00000163082
ieu-a-984	-0.296	0.078	<0.001	0.744	KCNQ1	ENSG00000053918
ieu-a-984	0.433	0.089	<0.001	1.542	CDKN2 A	ENSG00000147889
ieu-a-984	-0.47	0.098	<0.001	0.625	SPAG5	ENSG00000076382
