# Supplementary material for: Combined single-cell transcriptome and Mendelian randomization to identify and validate prognostic genes associated with endoplasmic reticulum stress and butyrate metabolism in lung adenocarcinoma
Source: Front Genet. 2026 Mar 26;17:1781852. doi: 10.3389/fgene.2026.1781852 (PMC13061388; doi:10.3389/fgene.2026.1781852)
Supplement: Supplementary file 23 [file Table13.xlsx]

## Sheet: Table S13
	ONTOLOGY	ID	Description	GeneRatio	BgRatio	pvalue	p.adjust	qvalue	geneID	Count
GO:0050900	BP	GO:0050900	leukocyte migration	125/1845	398/18903	6.72093902638652e-34	4.02920294631872e-30	2.95438330254633e-30	ANXA1/LGALS3/MYO1G/TREM1/PLEC/FFAR2/CXCL16/C5AR1/IL1A/ADORA1/MYD88/CCL21/PECAM1/ALOX5/LYST/CD9/CXCR2/FPR2/NLRP12/THBS1/EDN1/AGER/ADTRP/ITGAL/ADAM17/CRTAM/SPN/ARHGEF5/CXCL5/CSF1/PPBP/PDGFD/SLAMF8/SWAP70/CCR5/NINJ1/PREX1/GPR18/PDGFB/EXT1/CSF1R/PPIB/FLT1/PIK3CD/CALR/EPS8/FUT7/VEGFA/CXCL10/ST3GAL4/MPP1/CH25H/VAV3/RARRES2/MIF/ASB2/ICAM1/CXCR3/CCL22/LCK/TNFSF14/TREM2/CCL5/GAS6/ITGA9/CXCL12/C3AR1/MCOLN2…	125
GO:0030595	BP	GO:0030595	leukocyte chemotaxis	84/1845	240/18903	9.64183429409722e-27	1.92724611756687e-23	1.41313898195149e-23	ANXA1/LGALS3/TREM1/PLEC/FFAR2/CXCL16/C5AR1/CCL21/ALOX5/LYST/CXCR2/FPR2/THBS1/EDN1/ADAM17/ARHGEF5/CXCL5/CSF1/PPBP/SLAMF8/SWAP70/CCR5/NINJ1/PREX1/GPR18/PDGFB/CSF1R/PPIB/FLT1/PIK3CD/CALR/VEGFA/CXCL10/MPP1/CH25H/VAV3/RARRES2/MIF/CCL22/TNFSF14/CCL5/GAS6/ITGA9/CXCL12/C3AR1/CCL17/TRPM4/CCL3/DAPK2/CCL4/CXCR4/CCR6/PADI2/CTSG/CCL8/MTUS1/TGFB2/CXCL9/GPR183/CXCL17/CCL3L3/IL10/TNFRSF11A/NBL1/DPP4/CCR7/TRPM2/S…	84
GO:0071674	BP	GO:0071674	mononuclear cell migration	77/1845	206/18903	9.64426747739884e-27	1.92724611756687e-23	1.41313898195149e-23	ANXA1/LGALS3/MYO1G/PLEC/CXCL16/C5AR1/CCL21/PECAM1/ALOX5/CXCR2/FPR2/NLRP12/THBS1/AGER/ADTRP/ITGAL/ADAM17/CRTAM/SPN/ARHGEF5/CSF1/PDGFD/SLAMF8/CCR5/PDGFB/EXT1/CSF1R/FLT1/PIK3CD/CALR/EPS8/FUT7/CXCL10/CH25H/RARRES2/ASB2/ICAM1/CCL22/TNFSF14/CCL5/GAS6/CXCL12/C3AR1/CCL17/TRPM4/CCL3/ITGB7/CCL4/CXCR4/CCR6/PADI2/CTSG/CCL8/GPR183/GCSAM/CXCL17/CCL3L3/TNFRSF11A/CD200R1/NBL1/CCR7/TRPM2/S100A14/CCL2/ADAM8/LGMN/S…	77
GO:0060326	BP	GO:0060326	cell chemotaxis	98/1845	319/18903	6.00461236764879e-26	8.99941278601363e-23	6.59875295981615e-23	ANXA1/LGALS3/FGFR1/TREM1/PLEC/FFAR2/CXCL16/C5AR1/CCL21/ALOX5/LYST/CXCR2/FPR2/THBS1/EDN1/ACKR3/ADAM17/ARHGEF5/BCAR1/CXCL5/CSF1/PPBP/PDGFD/SLAMF8/HMGB2/SWAP70/CCR5/EGR3/NINJ1/PREX1/GPR18/PDGFB/CSF1R/PPIB/FLT1/PIK3CD/CALR/VEGFA/CXCL10/MPP1/CH25H/VAV3/RARRES2/MIF/CXCR3/CCL22/TNFSF14/CCL5/GAS6/ITGA9/CXCL12/C3AR1/DOCK4/CCL17/TRPM4/CCL3/DAPK2/CCL4/CXCR4/CCR6/PADI2/CTSG/CCL8/MTUS1/TGFB2/CXCL9/GPR183/CXCL…	98
GO:0097529	BP	GO:0097529	myeloid leukocyte migration	77/1845	242/18903	1.10966374183149e-21	1.33048682645595e-18	9.75569639134376e-19	ANXA1/LGALS3/TREM1/C5AR1/IL1A/MYD88/CCL21/PECAM1/CD9/CXCR2/FPR2/THBS1/EDN1/AGER/ARHGEF5/CXCL5/CSF1/PPBP/PDGFD/SLAMF8/SWAP70/PREX1/PDGFB/CSF1R/PPIB/FLT1/PIK3CD/FUT7/VEGFA/CXCL10/MPP1/VAV3/RARRES2/MIF/CCL22/TREM2/CCL5/ITGA9/CXCL12/C3AR1/MCOLN2/CD300A/CCL17/CCL3/DAPK2/CCL4/CTSG/CCL8/MTUS1/TGFB2/CXCL9/RHOH/MMP14/CXCL17/CCL3L3/TNFRSF11A/CD200R1/NBL1/DPP4/CCR7/S100A14/MMP2/CCL2/ADAM8/LGMN/SLAMF1/EMILIN…	77
GO:0002685	BP	GO:0002685	regulation of leukocyte migration	74/1845	231/18903	4.41523870001259e-21	4.41155933442924e-18	3.23474330021975e-18	ANXA1/LGALS3/C5AR1/IL1A/ADORA1/MYD88/CCL21/CD9/CXCR2/FPR2/THBS1/EDN1/AGER/ADTRP/ADAM17/SPN/CSF1/PDGFD/SLAMF8/SWAP70/GPR18/CSF1R/CALR/FUT7/VEGFA/CXCL10/ST3GAL4/MPP1/RARRES2/MIF/ICAM1/CXCR3/TNFSF14/TREM2/CCL5/GAS6/CXCL12/C3AR1/CD300A/CCL3/DAPK2/CCL4/CCR6/TNFRSF18/PADI2/HMOX1/CCL8/MTUS1/RHOH/MMP14/GCSAM/CXCL17/PLVAP/CD200R1/NBL1/DPP4/CCR7/S100A14/CCL2/ADAM8/CCL28/LGMN/SLAMF1/EMILIN1/CMKLR1/CD200/ECM…	74
GO:0045785	BP	GO:0045785	positive regulation of cell adhesion	114/1845	484/18903	1.79758468149777e-19	1.53950288079702e-16	1.12882911728341e-16	DOCK1/ANXA1/CD46/PIEZO1/RARA/TFRC/PRKCE/IL1A/MYADM/CCL21/ALOX5/TGM2/TJP1/FLNA/AGER/SOX13/SIRPB1/FN1/IGFBP2/CAV1/RHOD/LIMS2/ZBTB16/CSF1/RASAL3/CD4/EGR3/JAK3/LGALS1/PREX1/CD86/P4HB/PDGFB/ETS1/CASS4/RIN2/IL18/TPM1/CALR/FUT7/VEGFA/VNN1/ITGAV/PLPP3/TNFSF9/ST3GAL4/CDK6/SOCS1/CD5/IGF1/CD36/JUP/VAV3/CD80/DISC1/FLOT1/RASGRP1/LCK/TNFSF14/SMARCD3/CCL5/CXCL12/CARD11/ADAM9/CR1/VTN/HLA-DOB/PRKCA/HLX/EBI3/ITGA3…	114
GO:1903131	BP	GO:1903131	mononuclear cell differentiation	111/1845	473/18903	7.3614752664979e-19	5.51650552783186e-16	4.04493693590727e-16	CTNNB1/ANXA1/CD46/FANCA/RARA/ZBTB7A/IL1A/DOCK11/TRAF3IP2/AGER/PPARG/BATF3/SOX13/ADAM17/CRTAM/SPN/DCSTAMP/INHBA/ITGB8/ZBTB16/CSF1/SLAMF8/CD4/BCL3/EGR3/JAK3/LGALS1/PREX1/CD86/GPR18/CSF1R/IL18/FOS/RELB/PIK3CD/JUNB/SEMA4A/FUT7/VEGFA/VNN1/RUNX2/TNFSF9/CDK6/BCL2/SOCS1/PRDX2/GPR68/ID2/CD80/RASGRP1/IKZF3/LCK/SMARCD3/HMGB3/CTLA4/TREM2/GAS6/BLNK/IL15RA/CARD11/TPD52/ITK/CR1/HLX/PRDM1/EGR1/SLAMF6/ITGB6/CD3E/…	111
GO:0042060	BP	GO:0042060	wound healing	104/1845	442/18903	7.91320953605528e-18	5.27107679651682e-15	3.86497813129437e-15	ACTA2/SLC11A1/DGKH/ANXA1/AHNAK/THBD/ABAT/PLEC/ADIPOR2/P2RY1/PRKCE/IL1A/PAFAH2/ACVRL1/DST/DGKQ/BLOC1S3/ALOX5/F12/CD9/FLNA/PROS1/SERPINA1/THBS1/ITPK1/EDN1/ADTRP/SERPING1/SYTL4/P2RX1/PPARG/FBLN1/ADAM17/UBASH3B/TSPAN32/FN1/ENPP4/CAV1/MYOZ1/CHMP4C/HBB/CELA2A/SMPD1/PAK1/PDGFB/CD40/PROC/EXT1/ELK3/CD59/TPM1/ADRA2B/VEGFA/TIMP1/PLPP3/DUOX1/ST3GAL4/PRDX2/RAP2B/IGF1/CD36/VAV3/PRCP/LCK/KANK1/GAS6/TREML1/SFTA3…	104
GO:0032103	BP	GO:0032103	positive regulation of response to external stimulus	105/1845	464/18903	1.01301539423428e-16	6.0730272884345e-14	4.4530024066551e-14	THBD/FGFR1/ZCCHC3/FFAR2/TLR8/C5AR1/AKIRIN2/CCL21/FLNA/CXCR2/FPR2/NLRC4/NLRP12/NLRP1/THBS1/EDN1/AGER/NKG7/PTGER3/LILRA5/ADAM17/LPL/OASL/CRTAM/KLRD1/PGC/LDLR/TSLP/CSF1/FABP4/PDGFD/FCN3/HMGB2/SWAP70/LY96/NINJ1/PAK1/LGALS1/PDGFB/NUPR1/ETS1/CSF1R/TLR2/IL18/CALR/MAPK13/VEGFA/NFKBIA/CXCL10/SNCA/RARRES2/MIF/RASGRP1/AIM2/CLNK/TNFSF14/CD226/TREM2/NAIP/CCL5/GAS6/CXCL12/C3AR1/MIAT/SCARF1/VTN/PRKCA/GHRL/CCL3/…	105
GO:0050867	BP	GO:0050867	positive regulation of cell activation	105/1845	467/18903	1.62589806508961e-16	8.86114445473839e-14	6.49736872709495e-14	ACTA2/ANXA1/CD46/RPS6KA1/RARA/IRS2/TFRC/SLC39A10/IL1A/AKIRIN2/MYD88/CCL21/FGR/BLOC1S3/FLNA/TRDC/THBS1/AGER/LILRA5/SOX13/SIRPB1/IGFBP2/CAV1/TSLP/ZBTB16/RASAL3/SH3KBP1/CD4/EGR3/JAK3/TLR6/LGALS1/CD86/CD40/IL18/VNN1/TNFSF9/BCL2/SOCS1/CD5/IGF1/NFATC2/CD38/VAV3/CD80/MIF/RASGRP1/LCK/TNFSF14/SMARCD3/CD226/TREM2/CCL5/GAS6/IL15RA/CARD11/CR1/HLA-DOB/HLX/EBI3/CCL3/HES1/TRBC1/CD3E/GPR183/TRBC2/RHOH/CD2/TNFRSF…	105
GO:0022407	BP	GO:0022407	regulation of cell-cell adhesion	108/1845	490/18903	2.61944712999729e-16	1.30863212869448e-13	9.59544843409533e-14	ANXA1/LGALS3/CD46/PIEZO1/VSIG4/RARA/ABAT/TFRC/IL1A/MYADM/PAG1/CCL21/ALOX5/TJP1/CD9/MINK1/AGER/RGCC/ADTRP/SOX13/SIRPB1/UBASH3B/MAPK7/CRTAM/TSPAN32/IGFBP2/SPN/CAV1/ZBTB16/CELA2A/SCGB1A1/RASAL3/CD4/SWAP70/EGR3/JAK3/LGALS1/CD86/ETS1/IL18/CBLB/FUT7/VEGFA/VNN1/PLPP3/TNFSF9/ST3GAL4/SOCS1/PRDX2/CD5/IGF1/CD80/FLOT1/RASGRP1/LCK/TNFSF14/SMARCD3/CTLA4/CCL5/CXCL12/CARD11/CR1/HLA-DOB/PRKCA/CD300A/HLX/CDH1/EBI3…	108
GO:0002696	BP	GO:0002696	positive regulation of leukocyte activation	101/1845	450/18903	7.05602816897471e-16	3.25391452869257e-13	2.38590879624602e-13	ANXA1/CD46/RARA/IRS2/TFRC/SLC39A10/IL1A/AKIRIN2/MYD88/CCL21/FGR/BLOC1S3/TRDC/THBS1/AGER/SOX13/SIRPB1/IGFBP2/CAV1/TSLP/ZBTB16/RASAL3/SH3KBP1/CD4/EGR3/JAK3/TLR6/LGALS1/CD86/CD40/IL18/VNN1/TNFSF9/BCL2/SOCS1/CD5/IGF1/NFATC2/CD38/VAV3/CD80/MIF/RASGRP1/LCK/TNFSF14/SMARCD3/CD226/TREM2/CCL5/GAS6/IL15RA/CARD11/CR1/HLA-DOB/HLX/EBI3/CCL3/HES1/TRBC1/CD3E/GPR183/TRBC2/RHOH/CD2/TNFRSF4/MMP14/TESPA1/CD209/TOX/I…	101
GO:0001819	BP	GO:0001819	positive regulation of cytokine production	106/1845	486/18903	1.06704498572184e-15	4.5692390638589e-13	3.350360797274e-13	SLC11A1/ANXA1/AGPAT2/CD46/NLRP2/RARA/ZCCHC3/FFAR2/TLR8/C5AR1/IRAK3/HEG1/SPON2/IL1A/AKIRIN2/MYD88/FGR/NLRC4/NLRP12/NLRP1/THBS1/AGER/RGCC/LILRA5/MEFV/ADAM17/LPL/CRTAM/SPN/S100A13/NMB/TSLP/CD4/HSPA1B/HMGB2/BCL3/LY96/TLR6/CD86/CD40/CSF1R/TLR2/IL18/STAT1/RFTN1/PIK3CD/MAPK13/TRAF2/TLR5/CD36/CD80/GAPDH/MIF/FLOT1/RASGRP1/AIM2/CLNK/CD226/TREM2/NAIP/C3AR1/CARD11/ITK/MCOLN2/HPSE/CLEC5A/EBI3/CCL3/EGR1/SLAMF6…	106
GO:0034612	BP	GO:0034612	response to tumor necrosis factor	69/1845	254/18903	1.51196340475723e-15	6.04281374101306e-13	4.43084854615171e-13	XIAP/NLRP2/CARD16/CXCL16/CCL21/GBP3/TRAF3IP2/THBS1/EDN1/CLDN18/PELI3/ADAM17/DCSTAMP/CAMP/GPD1/FABP4/HSPA1B/SMPD1/AFF3/CD40/EXT1/FOS/STAT1/BIRC3/CRHBP/NFKBIA/TRAF2/TRAF5/ZFP36/AIM2/CCL22/NAIP/CCL5/GAS6/IL18BP/TRAF1/ADAM9/CCL17/CCL3/HES1/TNFRSF25/CCL4/TNFRSF18/SPHK1/CCL8/ZFP36L1/CD14/TNFRSF4/KRT18/NOL3/PLVAP/CCL3L3/TNFRSF21/TNFRSF11A/CCL2/ST18/CLDN1/CD70/COL1A1/VCAM1/UBD/CTSK/CCL13/CHI3L1/CCL19/BIR…	69
GO:0002274	BP	GO:0002274	myeloid leukocyte activation	66/1845	237/18903	1.65932188021726e-15	6.21727166993906e-13	4.55876853407059e-13	SLC11A1/CBL/ANXA1/VSIG4/C5AR1/PRKCE/MYD88/FGR/CXCR2/TRAF3IP2/THBS1/AGER/BATF3/TSPAN32/PRAM1/FN1/S100A13/DCSTAMP/STXBP2/LDLR/TSLP/CAMP/ITGB8/CSF1/CD93/TLR6/PREX1/MILR1/TLR2/IL18/RELB/PIK3CD/C12orf4/SNCA/NDRG1/CST7/NR1H3/MIF/RASGRP1/CLNK/CD226/TREM2/CCL5/ADAM9/CD300A/CCL3/ITGB6/TLR3/FCGR2B/SPHK1/CTSG/HMOX1/BATF/RHOH/CD2/CAMK4/CD84/IL10/LILRB4/DYSF/SLAMF1/CD200/UBD/AZU1/WNT5A/HAMP	66
GO:0007159	BP	GO:0007159	leukocyte cell-cell adhesion	94/1845	414/18903	3.42036799010734e-15	1.2061827118055e-12	8.84424565120016e-13	ANXA1/LGALS3/CD46/VSIG4/RARA/TFRC/IL1A/PAG1/CCL21/PECAM1/ALOX5/AGER/ADTRP/ITGAL/SOX13/SIRPB1/CRTAM/TSPAN32/IGFBP2/SPN/CAV1/ZBTB16/SCGB1A1/RASAL3/CD4/EGR3/JAK3/LGALS1/CD86/ETS1/SLC39A8/EXT1/IL18/CBLB/FUT7/VNN1/TNFSF9/ST3GAL4/SOCS1/PRDX2/CD5/IGF1/CD80/ICAM1/RASGRP1/LCK/TNFSF14/SMARCD3/CTLA4/CCL5/CXCL12/CARD11/CR1/HLA-DOB/CD300A/HLX/EBI3/ITGB7/HES1/GPNMB/CD3E/FCGR2B/PAWR/CTSG/RHOH/TESPA1/CD209/TNFRS…	94
GO:0050863	BP	GO:0050863	regulation of T cell activation	88/1845	376/18903	3.97675383277668e-15	1.32378418177164e-12	9.70654974422259e-13	CTNNB1/ANXA1/LGALS3/CD46/FANCA/VSIG4/RARA/TFRC/IL1A/PAG1/CCL21/AGER/SOX13/SIRPB1/CRTAM/TSPAN32/IGFBP2/SPN/CAV1/ZBTB16/SCGB1A1/RASAL3/CD4/EGR3/JAK3/LGALS1/CD86/IL18/CBLB/JUNB/VNN1/TNFSF9/SOCS1/PRDX2/CD5/IGF1/CD80/RASGRP1/LCK/TNFSF14/SMARCD3/CTLA4/CCL5/CARD11/CR1/HLA-DOB/CD300A/HLX/PRDM1/EBI3/HES1/GPNMB/CD3E/ZEB1/FCGR2B/PAWR/CTSG/BATF/RHOH/SIT1/CD2/TESPA1/CD209/CAMK4/TOX/TNFRSF21/IL10/LAG3/DPP4/LIL…	88
GO:0097530	BP	GO:0097530	granulocyte migration	51/1845	158/18903	4.19547947517284e-15	1.32378418177164e-12	9.70654974422259e-13	ANXA1/LGALS3/TREM1/C5AR1/IL1A/MYD88/CCL21/PECAM1/CXCR2/THBS1/EDN1/CXCL5/CSF1/PPBP/SLAMF8/PREX1/CSF1R/PPIB/PIK3CD/FUT7/CXCL10/MPP1/VAV3/RARRES2/CCL22/CCL5/ITGA9/C3AR1/MCOLN2/CD300A/CCL17/CCL3/DAPK2/CCL4/CCL8/TGFB2/CXCL9/RHOH/CXCL17/CCL3L3/DPP4/CCR7/S100A14/CCL2/ADAM8/SLAMF1/CMKLR1/SAA1/CCL13/CCL19/CCL7	51
GO:0043410	BP	GO:0043410	positive regulation of MAPK cascade	106/1845	496/18903	4.56190438898675e-15	1.36743084059878e-12	1.00265856465309e-12	ACTA2/NPTN/CTNNB1/ADRB2/XIAP/FGFR1/KSR1/C5AR1/AVPI1/NCF1/P2RY1/PRKCE/IL1A/ADORA1/MYD88/CCL21/INSR/HIPK2/MINK1/FPR2/THBS1/EDN1/AGER/ACKR3/GLIPR2/LILRA5/MARCO/GPBAR1/DIXDC1/FFAR4/ARHGEF5/IGFBP6/INHBA/PDGFD/CSPG4/CD4/TLR6/PAK1/PDGFB/CD40/CSF1R/FLT1/ADRA2B/VEGFA/TRAF2/TRAF5/PRDX2/IGF1/CD36/MIF/ICAM1/GADD45B/RASGRP1/CCL22/TREM2/NAIP/CCL5/GAS6/TRAF1/ADAM9/PRKCA/GHRL/SPRY2/P2RY6/CCL17/GADD45G/CCL3/PDE6G…	106
GO:0030098	BP	GO:0030098	lymphocyte differentiation	94/1845	419/18903	7.52272017570567e-15	2.14755749777883e-12	1.57468067437328e-12	CTNNB1/ANXA1/CD46/FANCA/RARA/ZBTB7A/IL1A/DOCK11/TRAF3IP2/SOX13/ADAM17/CRTAM/SPN/INHBA/ZBTB16/SLAMF8/CD4/BCL3/EGR3/JAK3/LGALS1/PREX1/CD86/GPR18/IL18/RELB/PIK3CD/JUNB/SEMA4A/FUT7/VNN1/RUNX2/TNFSF9/CDK6/BCL2/SOCS1/PRDX2/ID2/CD80/RASGRP1/IKZF3/LCK/SMARCD3/HMGB3/CTLA4/GAS6/BLNK/IL15RA/CARD11/TPD52/ITK/CR1/HLX/PRDM1/EGR1/SLAMF6/CD3E/ZEB1/CCR6/LY9/FCGR2B/BATF/ZFP36L1/GPR183/RSAD2/RHOH/CD2/MMP14/TESPA1/B…	94
GO:0051251	BP	GO:0051251	positive regulation of lymphocyte activation	91/1845	400/18903	8.39726813513903e-15	2.28825556682539e-12	1.67784649437036e-12	ANXA1/CD46/RARA/IRS2/TFRC/SLC39A10/IL1A/AKIRIN2/MYD88/CCL21/BLOC1S3/TRDC/AGER/SOX13/SIRPB1/IGFBP2/CAV1/ZBTB16/RASAL3/SH3KBP1/CD4/EGR3/JAK3/LGALS1/CD86/CD40/IL18/VNN1/TNFSF9/BCL2/SOCS1/CD5/IGF1/NFATC2/CD38/VAV3/CD80/MIF/RASGRP1/LCK/TNFSF14/SMARCD3/CCL5/GAS6/IL15RA/CARD11/CR1/HLA-DOB/HLX/EBI3/HES1/TRBC1/CD3E/GPR183/TRBC2/RHOH/TNFRSF4/MMP14/TESPA1/CD209/TOX/IL10/DPP4/LILRB4/CCR7/HLA-DQB2/PIK3R6/CD27…	91
GO:0002683	BP	GO:0002683	negative regulation of immune system process	98/1845	449/18903	1.26127291760629e-14	3.28753527871727e-12	2.41056096289422e-12	SMCR8/CTNNB1/TOB2/ANXA1/LGALS3/ACP5/CD46/VSIG4/RARA/LST1/IRAK3/ADORA1/PAG1/CCL21/FGR/THBS1/ADTRP/CLDN18/LYAR/SERPING1/PPARG/UBASH3B/CRTAM/TSPAN32/KLRD1/SPN/TBC1D10C/LDLR/INHBA/SCGB1A1/BST2/SLAMF8/C1QC/JAK3/CD86/GPR18/MILR1/CD59/CBLB/CDK6/SOCS1/PRDX2/CST7/GPR68/ID2/NR1H3/FCRLB/CD80/CD22/MIF/CLNK/HMGB3/CTLA4/TREM2/CXCL12/CR1/HLA-DOB/CD300A/HLX/CCL3/TLR3/GPNMB/BANK1/C4BPA/SH2D1A/FCGR2B/PAWR/PADI2/CD…	98
GO:0030217	BP	GO:0030217	T cell differentiation	74/1845	296/18903	1.70945824274897e-14	4.27008423553336e-12	3.13100772882443e-12	CTNNB1/ANXA1/CD46/FANCA/RARA/IL1A/TRAF3IP2/SOX13/ADAM17/CRTAM/SPN/ZBTB16/CD4/BCL3/EGR3/JAK3/PREX1/CD86/GPR18/IL18/RELB/PIK3CD/JUNB/SEMA4A/FUT7/VNN1/RUNX2/TNFSF9/CDK6/BCL2/SOCS1/PRDX2/CD80/RASGRP1/IKZF3/LCK/SMARCD3/CTLA4/CARD11/ITK/CR1/HLX/PRDM1/EGR1/SLAMF6/CD3E/ZEB1/CCR6/LY9/BATF/ZFP36L1/GPR183/RSAD2/RHOH/CD2/TESPA1/BCL11B/CAMK4/TOX/CTSL/LAG3/LILRB4/CCR7/PIK3R6/CD27/ADAM8/TMEM98/TNFRSF9/LEF1/IL4I…	74
GO:0019221	BP	GO:0019221	cytokine-mediated signaling pathway	104/1845	496/18903	3.08496509205772e-14	7.39774629075442e-12	5.42434283134023e-12	IL11RA/CBL/AGPAT2/XIAP/NLRP2/CARD16/IFNLR1/ADIPOR2/IRAK3/IL1A/MYD88/CCL21/BBS2/IL17RE/RPS6KA5/CXCR2/TRAF3IP2/EDN1/ACKR3/CLDN18/LILRA5/PPARG/PELI3/ADAM17/OASL/LILRA1/CAV1/TSLP/CXCL5/CSF1/PPBP/CD4/HSPA1B/CCR5/IFNAR2/JAK3/IFI27/P4HB/PDGFB/EXT1/CSF1R/IL18/STAT1/BIRC3/LILRA4/NFKBIA/TRAF2/TRAF5/DUOX1/CXCL10/SOCS1/NR1H3/GPR35/CXCR3/AIM2/CCL22/TREM2/NAIP/CCL5/GAS6/CXCL12/TRAF1/IFITM1/IL15RA/APPL2/LILRB5/…	104
GO:0050878	BP	GO:0050878	regulation of body fluid levels	88/1845	390/18903	3.88652477920454e-14	8.69769791677475e-12	6.37752276027415e-12	DGKH/THBD/VDR/ABAT/PLEC/HEG1/P2RY1/PRKCE/ADORA1/GRHL1/PAFAH2/DGKQ/BLOC1S3/F12/CD9/FLNA/PROS1/TRAF3IP2/SERPINA1/THBS1/ITPK1/EDN1/ADTRP/SERPING1/P2RX1/NFE2/NEURL1/FBLN1/UBASH3B/TSPAN32/FN1/ENPP4/AQP3/CAV1/HBB/CHRM3/CELA2A/PDGFB/CD40/PROC/EXT1/IL18/CD59/ADRA2B/AKR1B1/VEGFA/NME1/ST3GAL4/PRDX2/RAP2B/NR1H3/CD36/VAV3/LCK/GAS6/TREML1/SLC29A1/VTN/HPSE/PRKCA/F13A1/HIF1A/ADM/CTSG/SPINK1/DDR1/TFPI/PDGFA/PLAU…	88
GO:1903037	BP	GO:1903037	regulation of leukocyte cell-cell adhesion	86/1845	377/18903	3.94254759796223e-14	8.69769791677475e-12	6.37752276027415e-12	ANXA1/LGALS3/CD46/VSIG4/RARA/TFRC/IL1A/PAG1/CCL21/ALOX5/AGER/ADTRP/SOX13/SIRPB1/CRTAM/TSPAN32/IGFBP2/SPN/CAV1/ZBTB16/SCGB1A1/RASAL3/CD4/EGR3/JAK3/LGALS1/CD86/ETS1/IL18/CBLB/FUT7/VNN1/TNFSF9/ST3GAL4/SOCS1/PRDX2/CD5/IGF1/CD80/RASGRP1/LCK/TNFSF14/SMARCD3/CTLA4/CCL5/CXCL12/CARD11/CR1/HLA-DOB/CD300A/HLX/EBI3/HES1/GPNMB/CD3E/FCGR2B/PAWR/CTSG/RHOH/TESPA1/CD209/TNFRSF21/IL10/LAG3/DPP4/LILRB4/CCR7/HLA-DQB…	86
GO:0071356	BP	GO:0071356	cellular response to tumor necrosis factor	63/1845	234/18903	4.0623109536229e-14	8.69769791677475e-12	6.37752276027415e-12	XIAP/NLRP2/CARD16/CCL21/GBP3/TRAF3IP2/THBS1/EDN1/CLDN18/PELI3/ADAM17/DCSTAMP/CAMP/GPD1/FABP4/HSPA1B/CD40/EXT1/FOS/STAT1/BIRC3/CRHBP/NFKBIA/TRAF2/TRAF5/ZFP36/AIM2/CCL22/NAIP/CCL5/GAS6/IL18BP/TRAF1/CCL17/CCL3/HES1/TNFRSF25/CCL4/TNFRSF18/SPHK1/CCL8/ZFP36L1/TNFRSF4/KRT18/NOL3/PLVAP/CCL3L3/TNFRSF21/TNFRSF11A/CCL2/ST18/CLDN1/CD70/COL1A1/VCAM1/CTSK/CCL13/CHI3L1/CCL19/BIRC7/ASS1/CCL7/HAMP	63
GO:0006909	BP	GO:0006909	phagocytosis	76/1845	314/18903	4.73824400869933e-14	9.79509408005259e-12	7.18218039213373e-12	SLC11A1/DOCK1/ANXA1/MYO1G/RHOBTB2/RARA/PRKCE/SPON2/ADORA1/MYD88/FGR/MSR1/PECAM1/TGM2/LYST/CFP/TRDC/PLA2G6/FPR2/THBS1/LYAR/MARCO/ITGAL/SIRPB1/LDLR/FCN3/CD93/PAK1/TLR2/CEACAM4/CALR/C2/ITGAV/RAB20/NR1H3/CD36/VAV3/ARHGAP12/TREM2/GAS6/IL15RA/APPL2/CD300A/PLD4/P2RY6/RHOBTB1/TRBC1/C4BPA/FCGR2B/SPHK1/CD14/TRBC2/RHOH/SCARB1/DYSF/CCL2/MERTK/MYO7A/ABCA1/SLAMF1/C3/IGLC7/MET/IGLC3/IGLC2/AZU1/ITGA2/IGHM/IGHG2/…	76
GO:0001666	BP	GO:0001666	response to hypoxia	73/1845	296/18903	5.43441233660994e-14	1.08597673193255e-11	7.9628441816432e-12	LMNA/ABAT/EPAS1/CARD16/MDM2/TFRC/PRKCE/IL1A/ADORA1/ACVRL1/SLC9A1/HIPK2/ATP1B1/THBS1/EDN1/AGER/RGCC/PPARG/ADAM17/AQP3/CAV1/RYR1/ANGPT2/PDLIM1/ANGPT4/SOD2/ERO1A/P4HB/SLC11A2/TLR2/FOS/UCP2/NR4A2/SLC2A8/VEGFA/ASCL2/ENO1/BCL2/NDRG1/CD38/DDIT4/PDK1/KCNMB1/ANG/TREM2/CXCL12/SLC29A1/EGR1/CXCR4/HIF1A/KCNMA1/ADM/HMOX1/TGFB2/ZFP36L1/MMP14/NOL3/PDGFA/DPP4/PLAU/MMP2/EGLN3/ADAM8/CD24/SLC2A1/VCAM1/BNIP3/CLDN3/AK…	73
GO:0050920	BP	GO:0050920	regulation of chemotaxis	62/1845	230/18903	6.08478341558177e-14	1.17671859923912e-11	8.62820222189117e-12	FGFR1/C5AR1/CCL21/CXCR2/FPR2/THBS1/EDN1/AGER/ADAM17/CSF1/PDGFD/ANGPT2/SLAMF8/SEMA6B/SWAP70/GPR18/PDGFB/CSF1R/CALR/SEMA4A/VEGFA/CXCL10/MPP1/RARRES2/MIF/TNFSF14/TREM2/CCL5/GAS6/ST6GAL1/CXCL12/C3AR1/CCL3/DAPK2/CCL4/CXCR4/SEMA4B/CCR6/PADI2/MTUS1/GPR183/SEMA7A/CXCL17/NBL1/DPP4/CCR7/S100A14/CCL2/LGMN/SLAMF1/CMKLR1/S1PR1/SEMA4C/PLA2G7/CCL19/MET/CCL7/AZU1/ITGA2/WNT5A/CYP19A1/ELANE	62
GO:0070661	BP	GO:0070661	leukocyte proliferation	81/1845	348/18903	6.88947286362438e-14	1.29069968179463e-11	9.46396009161033e-12	SLC11A1/CTNNB1/ANXA1/LGALS3/CD46/ELF4/VSIG4/LST1/IRS2/TFRC/SLC39A10/IL1A/MYD88/CCND3/AGER/CRTAM/TSPAN32/IGFBP2/SPN/NMB/CSF1/SCGB1A1/BST2/RASAL3/JAK3/CD86/CD40/CSF1R/IL18/CBLB/JUNB/HPRT1/TNFSF9/BCL2/PRDX2/IGF1/NFATC2/CD38/MZB1/VAV3/CD80/CD22/MIF/RASGRP1/IKZF3/TNFSF14/CTLA4/TREM2/CCL5/ST6GAL1/CARD11/CR1/CD300A/EBI3/HES1/GPNMB/CD3E/FCGR2B/PAWR/CCL8/GPR183/TNFRSF4/CD209/TNFRSF21/IL10/LILRB4/CD180/EPH…	81
GO:0032944	BP	GO:0032944	regulation of mononuclear cell proliferation	64/1845	243/18903	7.77214079083764e-14	1.41193891033550e-11	1.03529377807139e-11	CTNNB1/ANXA1/LGALS3/CD46/VSIG4/LST1/IRS2/TFRC/SLC39A10/IL1A/MYD88/AGER/CRTAM/TSPAN32/IGFBP2/SPN/CSF1/SCGB1A1/RASAL3/JAK3/CD86/CD40/IL18/CBLB/TNFSF9/BCL2/IGF1/NFATC2/CD38/MZB1/VAV3/CD80/CD22/MIF/IKZF3/CTLA4/CCL5/ST6GAL1/CARD11/CR1/CD300A/EBI3/HES1/GPNMB/CD3E/FCGR2B/PAWR/GPR183/TNFRSF4/CD209/TNFRSF21/IL10/LILRB4/EPHB2/SLAMF1/TNFRSF9/CD70/CD24/VCAM1/IL4I1/CD28/CCL19/IL2RA/PLA2G2D	64
GO:2000106	BP	GO:2000106	regulation of leukocyte apoptotic process	36/1845	93/18903	8.89059091017304e-14	1.54914134954693e-11	1.13589645330898e-11	ANXA1/LGALS3/IRS2/SLC39A10/CCL21/PTCRA/CXCR2/HCAR2/ADAM17/BCL2L11/BCL3/JAK3/GIMAP8/PIK3CD/BCL2/ORMDL3/MIF/CCL5/GAS6/ST6GAL1/CXCL12/MIAT/CDKN2A/AURKB/EFNA1/HIF1A/BCL11B/IL10/CCR7/CD27/PDCD1/MERTK/ADAM8/CCL19/BIRC7/WNT5A	36
GO:0002688	BP	GO:0002688	regulation of leukocyte chemotaxis	43/1845	127/18903	9.04419470127481e-14	1.54914134954693e-11	1.13589645330898e-11	C5AR1/CCL21/CXCR2/FPR2/THBS1/EDN1/ADAM17/CSF1/SLAMF8/SWAP70/GPR18/CSF1R/CALR/VEGFA/CXCL10/MPP1/RARRES2/MIF/TNFSF14/CCL5/GAS6/CXCL12/C3AR1/CCL3/DAPK2/CCL4/CCR6/PADI2/MTUS1/CXCL17/NBL1/DPP4/CCR7/S100A14/CCL2/LGMN/SLAMF1/CMKLR1/PLA2G7/CCL19/CCL7/WNT5A/CYP19A1	43
GO:0002687	BP	GO:0002687	positive regulation of leukocyte migration	47/1845	148/18903	9.87051760099192e-14	1.64371536160963e-11	1.20524214917375e-11	LGALS3/C5AR1/IL1A/CCL21/CXCR2/FPR2/THBS1/EDN1/AGER/ADAM17/SPN/CSF1/PDGFD/SWAP70/CSF1R/CALR/FUT7/VEGFA/CXCL10/RARRES2/ICAM1/TNFSF14/TREM2/CCL5/GAS6/CXCL12/C3AR1/CCL3/DAPK2/CCL4/CCR6/TNFRSF18/CCL8/MMP14/CXCL17/PLVAP/CCR7/S100A14/ADAM8/LGMN/SLAMF1/CMKLR1/PLA2G7/CCL19/CCL7/ITGA2/WNT5A	47
GO:0032943	BP	GO:0032943	mononuclear cell proliferation	75/1845	312/18903	1.01671547554053e-13	1.64735385834202e-11	1.20791005003051e-11	SLC11A1/CTNNB1/ANXA1/LGALS3/CD46/ELF4/VSIG4/LST1/IRS2/TFRC/SLC39A10/IL1A/MYD88/CCND3/AGER/CRTAM/TSPAN32/IGFBP2/SPN/CSF1/SCGB1A1/RASAL3/JAK3/CD86/CD40/IL18/CBLB/HPRT1/TNFSF9/BCL2/PRDX2/IGF1/NFATC2/CD38/MZB1/VAV3/CD80/CD22/MIF/RASGRP1/IKZF3/TNFSF14/CTLA4/CCL5/ST6GAL1/CARD11/CR1/CD300A/EBI3/HES1/GPNMB/CD3E/FCGR2B/PAWR/GPR183/TNFRSF4/CD209/TNFRSF21/IL10/LILRB4/CD180/EPHB2/SLAMF1/TNFRSF9/CD70/CD24/VCA…	75
GO:0070663	BP	GO:0070663	regulation of leukocyte proliferation	68/1845	269/18903	1.12042857120953e-13	1.76647151040316e-11	1.29525218865609e-11	CTNNB1/ANXA1/LGALS3/CD46/VSIG4/LST1/IRS2/TFRC/SLC39A10/IL1A/MYD88/AGER/CRTAM/TSPAN32/IGFBP2/SPN/NMB/CSF1/SCGB1A1/BST2/RASAL3/JAK3/CD86/CD40/CSF1R/IL18/CBLB/TNFSF9/BCL2/IGF1/NFATC2/CD38/MZB1/VAV3/CD80/CD22/MIF/IKZF3/CTLA4/CCL5/ST6GAL1/CARD11/CR1/CD300A/EBI3/HES1/GPNMB/CD3E/FCGR2B/PAWR/CCL8/GPR183/TNFRSF4/CD209/TNFRSF21/IL10/LILRB4/EPHB2/SLAMF1/TNFRSF9/CD70/CD24/VCAM1/IL4I1/CD28/CCL19/IL2RA/PLA2G2D	68
GO:0002253	BP	GO:0002253	activation of immune response	88/1845	397/18903	1.14916411852749e-13	1.76647151040316e-11	1.29525218865609e-11	C8B/LGALS3/CD46/MYO1G/VSIG4/ZCCHC3/FFAR2/C5AR1/TRGC2/PRKCE/SLC39A10/FGR/TRGC1/CFP/TRDC/PLA2G6/FPR2/NLRC4/RGCC/SERPING1/PRAM1/KLRD1/CACNB3/BCAR1/C8A/CD5L/FCN3/CMTM3/C1QC/PAK1/CD59/RFTN1/CBLB/PIK3CD/C2/BCL2/NFATC2/CD38/VAV3/CD22/AIM2/LCK/CD226/CTLA4/TREM2/BLNK/FPR3/C3AR1/CARD11/ITK/CR1/APPL2/CD300A/TRBC1/BANK1/C4BPA/SH2D1A/CD3E/FCGR2B/PAWR/TRBC2/CFH/TESPA1/GCSAM/C1S/TNFRSF21/LILRB4/CCR7/HMSD/A2M/TR…	88
GO:0036336	BP	GO:0036336	dendritic cell migration	21/1845	34/18903	1.43191793624703e-13	2.14608700695024e-11	1.57360244783358e-11	CCL21/ALOX5/CXCR2/NLRP12/ARHGEF5/SLAMF8/CCR5/EXT1/CALR/EPS8/ASB2/CCL5/GAS6/TRPM4/CXCR4/CCR6/GPR183/CCR7/TRPM2/SLAMF1/CCL19	21
GO:0072676	BP	GO:0072676	lymphocyte migration	42/1845	124/18903	1.72713203926944e-13	2.52540404278544e-11	1.85173386289838e-11	MYO1G/PLEC/CXCL16/CCL21/ADTRP/ITGAL/ADAM17/CRTAM/SPN/EXT1/PIK3CD/FUT7/CXCL10/CH25H/ICAM1/CCL22/TNFSF14/CCL5/GAS6/CXCL12/CCL17/CCL3/ITGB7/CCL4/CCR6/PADI2/CCL8/GPR183/GCSAM/CCL3L3/CD200R1/CCR7/CCL2/ADAM8/S1PR1/CD200/ECM1/SAA1/CCL13/CCL19/CCL7/WNT5A	42
GO:0036293	BP	GO:0036293	response to decreased oxygen levels	74/1845	309/18903	1.82287448564491e-13	2.60193631939077e-11	1.907850589487e-11	CBL/LMNA/ABAT/EPAS1/CARD16/MDM2/TFRC/PRKCE/IL1A/ADORA1/ACVRL1/SLC9A1/HIPK2/ATP1B1/THBS1/EDN1/AGER/RGCC/PPARG/ADAM17/AQP3/CAV1/RYR1/ANGPT2/PDLIM1/ANGPT4/SOD2/ERO1A/P4HB/SLC11A2/TLR2/FOS/UCP2/NR4A2/SLC2A8/VEGFA/ASCL2/ENO1/BCL2/NDRG1/CD38/DDIT4/PDK1/KCNMB1/ANG/TREM2/CXCL12/SLC29A1/EGR1/CXCR4/HIF1A/KCNMA1/ADM/HMOX1/TGFB2/ZFP36L1/MMP14/NOL3/PDGFA/DPP4/PLAU/MMP2/EGLN3/ADAM8/CD24/SLC2A1/VCAM1/BNIP3/CLDN…	74
GO:1905517	BP	GO:1905517	macrophage migration	28/1845	60/18903	1.93282441475808e-13	2.69471682941272e-11	1.97588121322637e-11	LGALS3/C5AR1/CD9/THBS1/CSF1/SLAMF8/CSF1R/RARRES2/MIF/TREM2/CCL5/C3AR1/MCOLN2/CCL3/MTUS1/MMP14/CXCL17/CD200R1/MMP2/CCL2/SLAMF1/EMILIN1/EDNRB/CMKLR1/CD200/SAA1/AZU1/CYP19A1	28
GO:0050727	BP	GO:0050727	regulation of inflammatory response	90/1845	414/18903	1.98323656683842e-13	2.70215982231735e-11	1.98133873280317e-11	PSMA6/ANXA1/ACP5/XIAP/NLRP2/CASP5/CELF1/FANCA/DAGLA/FFAR2/NCF1/ADORA1/MYD88/FGR/ALOX5/F12/FPR2/NLRC4/NLRP12/NLRP1/AGER/NKG7/PTGER3/LILRA5/PPARG/MEFV/LPL/MAPK7/FFAR4/LDLR/TSLP/FABP4/SCGB1A1/SLAMF8/NINJ1/LGALS1/SOCS3/NUPR1/ETS1/MGLL/PROC/TLR2/IL18/BIRC3/MAPK13/FUT7/NFKBIA/SNCA/CST7/IGF1/ZFP36/NR1H3/AIM2/TREM2/NAIP/CCL5/RB1/GHRL/CCL3/TLR3/SERPINF1/FCGR2B/SPHK1/OSM/SEMA7A/CXCL17/TLR10/IL10/TNFRSF11A/…	90
GO:1902105	BP	GO:1902105	regulation of leukocyte differentiation	75/1845	317/18903	2.42600197385244e-13	3.23197374072119e-11	2.36982087551059e-11	CTNNB1/TOB2/ANXA1/CD46/FANCA/EVI2B/RARA/AGER/CLDN18/SOX13/UBASH3B/CRTAM/DCSTAMP/INHBA/CD101/ZBTB16/CSF1/SLAMF8/CD4/C1QC/KLF10/EGR3/JAK3/CD86/IL18/FOS/JUNB/VNN1/TNFSF9/CDK6/SOCS1/PRDX2/GPR68/ID2/CD80/RASGRP1/IKZF3/SMARCD3/HMGB3/CTLA4/TREM2/GAS6/RB1/IL15RA/CARD11/CR1/PRKCA/HLX/PRDM1/CCL3/TLR3/ZEB1/FCGR2B/BATF/LIF/ZFP36L1/RHOH/CD2/MMP14/TESPA1/CAMK4/TOX/IL10/LAG3/LILRB4/PIK3R6/CD27/TMEM176B/ADAM8/TM…	75
GO:0046651	BP	GO:0046651	lymphocyte proliferation	73/1845	305/18903	2.74052153790294e-13	3.57161448254959e-11	2.61885994102578e-11	SLC11A1/CTNNB1/ANXA1/LGALS3/CD46/ELF4/VSIG4/LST1/IRS2/TFRC/SLC39A10/IL1A/MYD88/CCND3/AGER/CRTAM/TSPAN32/IGFBP2/SPN/SCGB1A1/RASAL3/JAK3/CD86/CD40/IL18/CBLB/HPRT1/TNFSF9/BCL2/PRDX2/IGF1/NFATC2/CD38/MZB1/VAV3/CD80/CD22/MIF/RASGRP1/IKZF3/TNFSF14/CTLA4/CCL5/CARD11/CR1/CD300A/EBI3/HES1/GPNMB/CD3E/FCGR2B/PAWR/GPR183/TNFRSF4/CD209/TNFRSF21/IL10/LILRB4/CD180/EPHB2/SLAMF1/TNFRSF9/CD70/CD24/VCAM1/LEF1/IL4I1…	73
GO:0050670	BP	GO:0050670	regulation of lymphocyte proliferation	62/1845	239/18903	3.96644394840464e-13	5.04597199831349e-11	3.6999217005324e-11	CTNNB1/ANXA1/LGALS3/CD46/VSIG4/LST1/IRS2/TFRC/SLC39A10/IL1A/MYD88/AGER/CRTAM/TSPAN32/IGFBP2/SPN/SCGB1A1/RASAL3/JAK3/CD86/CD40/IL18/CBLB/TNFSF9/BCL2/IGF1/NFATC2/CD38/MZB1/VAV3/CD80/CD22/MIF/IKZF3/CTLA4/CCL5/CARD11/CR1/CD300A/EBI3/HES1/GPNMB/CD3E/FCGR2B/PAWR/GPR183/TNFRSF4/CD209/TNFRSF21/IL10/LILRB4/EPHB2/SLAMF1/TNFRSF9/CD70/CD24/VCAM1/IL4I1/CD28/CCL19/IL2RA/PLA2G2D	62
GO:0006959	BP	GO:0006959	humoral immune response	75/1845	320/18903	4.04014438563882e-13	5.04597199831349e-11	3.6999217005324e-11	SLC11A1/C8B/CD46/VSIG4/TREM1/SPON2/ALOX5/DEFB1/CFP/TRDC/PLA2G6/TRAF3IP2/RGCC/SERPING1/PGC/GNLY/CAMP/C8A/CXCL5/PPBP/CD5L/FCN3/C1QC/BCL3/LYZ/CD59/C2/CXCL10/BCL2/RNASE6/GAPDH/RARRES2/ANG/TREM2/BLNK/ST6GAL1/CR1/EBI3/TFEB/TRBC1/C4BPA/SH2D1A/CCR6/FCGR2B/CTSG/CXCL9/GPR183/TRBC2/CFH/C1S/TNFRSF21/CCR7/JCHAIN/A2M/CCL2/PDCD1/CXCL14/C3/IGLC7/CCL13/WFDC2/CD28/IGLC3/IGLC2/MS4A1/AZU1/IGHM/IGHG2/IGHA2/IGHA1/IGHG…	75
GO:0071887	BP	GO:0071887	leukocyte apoptotic process	40/1845	117/18903	4.59063159096146e-13	5.61649722200285e-11	4.11825510716543e-11	ANXA1/LGALS3/IRS2/SLC39A10/CCL21/PTCRA/CXCR2/TRAF3IP2/HCAR2/ADAM17/BCL2L11/BCL3/JAK3/GIMAP8/PIK3CD/BCL2/ORMDL3/MIF/CCL5/GAS6/ST6GAL1/CXCL12/MIAT/CDKN2A/AURKB/EFNA1/HIF1A/BCL11B/TNFRSF21/IL10/CTSL/CCR7/CD27/PDCD1/MERTK/ADAM8/CCL19/BIRC7/IL2RA/WNT5A	40
GO:0071675	BP	GO:0071675	regulation of mononuclear cell migration	41/1845	123/18903	6.12683662836926e-13	7.34607711741474e-11	5.38645679159369e-11	LGALS3/C5AR1/CCL21/FPR2/THBS1/AGER/ADTRP/ADAM17/SPN/CSF1/PDGFD/SLAMF8/CSF1R/CALR/CXCL10/RARRES2/TNFSF14/CCL5/GAS6/CXCL12/C3AR1/CCL3/CCL4/CCR6/PADI2/GCSAM/CXCL17/CD200R1/NBL1/CCR7/S100A14/CCL2/ADAM8/LGMN/SLAMF1/CMKLR1/CD200/ECM1/PLA2G7/CCL7/WNT5A	41
GO:0071621	BP	GO:0071621	granulocyte chemotaxis	42/1845	130/18903	1.0564458573132e-12	1.24184174795934e-10	9.10571290018561e-11	ANXA1/LGALS3/TREM1/C5AR1/CCL21/CXCR2/THBS1/EDN1/CXCL5/CSF1/PPBP/PREX1/CSF1R/PPIB/PIK3CD/CXCL10/MPP1/VAV3/RARRES2/CCL22/CCL5/ITGA9/C3AR1/CCL17/CCL3/DAPK2/CCL4/CCL8/TGFB2/CXCL9/CXCL17/CCL3L3/DPP4/CCR7/S100A14/CCL2/SLAMF1/CMKLR1/SAA1/CCL13/CCL19/CCL7	42
GO:0002443	BP	GO:0002443	leukocyte mediated immunity	95/1845	463/18903	1.55695787562311e-12	1.7949927816078e-10	1.31616520012188e-10	C8B/CBL/CD46/MYO1G/TREM1/TLR8/TFRC/SPON2/MYD88/FGR/LYST/TRDC/TRAF3IP2/AGER/NKG7/SERPING1/ADAM17/CRTAM/PRAM1/KLRD1/S100A13/STXBP2/PRF1/C8A/BST2/C1QC/BCL3/SWAP70/JAK3/CD40/MILR1/CD1E/IL18/RFTN1/PIK3CD/C12orf4/C2/FUT7/HPRT1/TRAF2/ICAM1/RASGRP1/CLNK/CD226/TREM2/SLAMF7/CR1/HLA-DOB/CD300A/TRPM4/CCL3/SLAMF6/TLR3/TRBC1/C4BPA/SH2D1A/CCR6/FCGR2B/CD96/CTSG/HMOX1/BATF/RSAD2/CD1A/TRBC2/CD2/C1S/CD84/IL10/IL21R…	95
GO:0031589	BP	GO:0031589	cell-substrate adhesion	81/1845	369/18903	1.89455975308813e-12	2.14299730561573e-10	1.57133694714916e-10	CTNNB1/PPFIA1/DOCK1/MYO1G/SMAD6/PRKCE/MYADM/CCL21/ACVRL1/SLC9A1/FLNA/MINK1/THBS1/ITGAL/MEGF9/FBLN1/FN1/PKP2/STON1/ITGB8/ARHGAP6/RHOD/LIMS2/CSF1/ANGPT2/BCL2L11/PREX1/P4HB/PDGFB/PEAK1/CASS4/RIN2/CALR/VEGFA/ITGAV/CDK6/BCL2/CD36/JUP/DISC1/GPM6B/KANK1/GAS6/ST6GAL1/ITGA9/ADAM9/VTN/CDKN2A/HPSE/PXN/ITGB7/ITGA3/ITGB6/SPOCK2/CD3E/EFNA1/EPDR1/CD96/FMN1/MMP14/TACSTD2/RAC3/DDR1/LAMC1/PLAU/CCR7/ANTXR1/CTTN/MUC…	81
GO:0070482	BP	GO:0070482	response to oxygen levels	76/1845	337/18903	2.23597787786188e-12	2.48234951440406e-10	1.8201644479437e-10	CBL/LMNA/ABAT/EPAS1/CARD16/MDM2/TFRC/PRKCE/IL1A/ADORA1/ACVRL1/SLC9A1/HIPK2/ATP1B1/THBS1/EDN1/AGER/RGCC/PPARG/ADAM17/AQP3/CAV1/RYR1/ANGPT2/PDLIM1/ANGPT4/SOD2/ERO1A/P4HB/SLC11A2/TLR2/FOS/UCP2/NR4A2/SLC2A8/VEGFA/ASCL2/ENO1/BCL2/NDRG1/CD38/DDIT4/PDK1/KCNMB1/ANG/TREM2/CXCL12/SLC29A1/EGR1/CXCR4/HIF1A/KCNMA1/ADM/HMOX1/TGFB2/ZFP36L1/MMP14/NOL3/PDGFA/DPP4/PLAU/MMP2/EGLN3/ADAM8/COL1A1/CD24/SLC2A1/VCAM1/BNI…	76
GO:0022409	BP	GO:0022409	positive regulation of cell-cell adhesion	73/1845	322/18903	4.65804337931395e-12	5.07003611476408e-10	3.71756653619328e-10	ANXA1/CD46/PIEZO1/RARA/TFRC/IL1A/CCL21/ALOX5/TJP1/AGER/SOX13/SIRPB1/IGFBP2/CAV1/ZBTB16/RASAL3/CD4/EGR3/JAK3/LGALS1/CD86/ETS1/IL18/FUT7/VNN1/PLPP3/TNFSF9/ST3GAL4/SOCS1/CD5/IGF1/CD80/FLOT1/RASGRP1/LCK/TNFSF14/SMARCD3/CCL5/CARD11/CR1/HLA-DOB/HLX/EBI3/HES1/ADAM19/CD3E/CTSG/RHOH/TESPA1/MYO10/CD209/IL10/DPP4/LILRB4/CCR7/HLA-DQB2/PIK3R6/CD27/CCL2/ADAM8/SLAMF1/CD70/CD24/VCAM1/LEF1/IL4I1/CD28/CCL19/IL2RA/…	73
GO:1990266	BP	GO:1990266	neutrophil migration	41/1845	130/18903	4.73598035741098e-12	5.07003611476408e-10	3.71756653619328e-10	LGALS3/TREM1/C5AR1/IL1A/MYD88/CCL21/PECAM1/CXCR2/EDN1/CXCL5/PPBP/SLAMF8/PREX1/PPIB/PIK3CD/FUT7/CXCL10/MPP1/VAV3/CCL22/CCL5/ITGA9/C3AR1/MCOLN2/CCL17/CCL3/DAPK2/CCL4/CCL8/TGFB2/CXCL9/RHOH/CCL3L3/DPP4/CCR7/CCL2/ADAM8/SAA1/CCL13/CCL19/CCL7	41
GO:0007599	BP	GO:0007599	hemostasis	58/1845	231/18903	9.69571012852353e-12	1.0197505652719e-09	7.47724570576441e-10	DGKH/THBD/ABAT/P2RY1/PAFAH2/DGKQ/BLOC1S3/F12/CD9/FLNA/PROS1/SERPINA1/THBS1/ITPK1/EDN1/ADTRP/SERPING1/P2RX1/NFE2/FBLN1/UBASH3B/TSPAN32/FN1/ENPP4/CAV1/HBB/CELA2A/PDGFB/CD40/PROC/CD59/ADRA2B/ST3GAL4/PRDX2/RAP2B/CD36/VAV3/LCK/GAS6/TREML1/VTN/HPSE/PRKCA/F13A1/CTSG/TFPI/PDGFA/PLAU/EPHB2/MERTK/EMILIN1/APOE/SAA1/COL3A1/TFPI2/PLAT/PDPN/ITGA2	58
GO:0007596	BP	GO:0007596	blood coagulation	57/1845	225/18903	9.92554737587818e-12	1.02592511238603e-09	7.52252011645504e-10	DGKH/THBD/ABAT/P2RY1/PAFAH2/DGKQ/BLOC1S3/F12/CD9/FLNA/PROS1/SERPINA1/THBS1/ITPK1/EDN1/ADTRP/SERPING1/P2RX1/FBLN1/UBASH3B/TSPAN32/FN1/ENPP4/CAV1/HBB/CELA2A/PDGFB/CD40/PROC/CD59/ADRA2B/ST3GAL4/PRDX2/RAP2B/CD36/VAV3/LCK/GAS6/TREML1/VTN/HPSE/PRKCA/F13A1/CTSG/TFPI/PDGFA/PLAU/EPHB2/MERTK/EMILIN1/APOE/SAA1/COL3A1/TFPI2/PLAT/PDPN/ITGA2	57
GO:0050921	BP	GO:0050921	positive regulation of chemotaxis	43/1845	144/18903	1.1095342798267e-11	1.12739966229848e-09	8.26657475924406e-10	FGFR1/C5AR1/CCL21/CXCR2/FPR2/THBS1/EDN1/AGER/ADAM17/CSF1/PDGFD/SWAP70/PDGFB/CSF1R/CALR/VEGFA/CXCL10/RARRES2/TNFSF14/TREM2/CCL5/GAS6/CXCL12/C3AR1/CCL3/DAPK2/CCL4/CXCR4/CCR6/CXCL17/CCR7/S100A14/LGMN/SLAMF1/CMKLR1/S1PR1/PLA2G7/CCL19/MET/CCL7/AZU1/ITGA2/WNT5A	43
GO:0048246	BP	GO:0048246	macrophage chemotaxis	21/1845	40/18903	1.13556163201744e-11	1.13461533065743e-09	8.31948311456989e-10	LGALS3/C5AR1/THBS1/CSF1/SLAMF8/CSF1R/RARRES2/MIF/CCL5/C3AR1/CCL3/MTUS1/CXCL17/MMP2/CCL2/SLAMF1/EDNRB/CMKLR1/SAA1/AZU1/CYP19A1	21
GO:0050817	BP	GO:0050817	coagulation	57/1845	230/18903	2.56220411822239e-11	2.51810060471201e-09	1.84637867087087e-09	DGKH/THBD/ABAT/P2RY1/PAFAH2/DGKQ/BLOC1S3/F12/CD9/FLNA/PROS1/SERPINA1/THBS1/ITPK1/EDN1/ADTRP/SERPING1/P2RX1/FBLN1/UBASH3B/TSPAN32/FN1/ENPP4/CAV1/HBB/CELA2A/PDGFB/CD40/PROC/CD59/ADRA2B/ST3GAL4/PRDX2/RAP2B/CD36/VAV3/LCK/GAS6/TREML1/VTN/HPSE/PRKCA/F13A1/CTSG/TFPI/PDGFA/PLAU/EPHB2/MERTK/EMILIN1/APOE/SAA1/COL3A1/TFPI2/PLAT/PDPN/ITGA2	57
GO:0002460	BP	GO:0002460	adaptive immune response based on somatic recombination of immune receptors built from immunoglobulin superfamily domains	79/1845	375/18903	3.12657919843605e-11	3.02320037010067e-09	2.21673934340729e-09	SLC11A1/C8B/ANXA1/CD46/MYO1G/TLR8/TFRC/MYD88/TRDC/TRAF3IP2/AGER/SERPING1/ADAM17/KLRD1/SPN/PRF1/C8A/CD4/C1QC/BCL3/SWAP70/JAK3/CD40/CD1E/IL18/RFTN1/RELB/JUNB/C2/SEMA4A/FUT7/HPRT1/TRAF2/CD80/ICAM1/CD226/TREM2/IL18BP/CR1/HLA-DOB/HLX/TRPM4/EBI3/SLAMF6/TRBC1/C4BPA/CCR6/LY9/FCGR2B/BATF/RSAD2/CD1A/TRBC2/C1S/IL10/IL21R/LILRB4/HLA-DQB2/CD27/EPHB2/SLAMF1/TMEM98/C3/IGLC7/CD70/LEF1/IL4I1/CD28/CCL19/IGLC3/IGLC…	79
GO:0007162	BP	GO:0007162	negative regulation of cell adhesion	69/1845	308/18903	3.17823103482165e-11	3.02436429424695e-09	2.21759278219135e-09	ANXA1/LGALS3/VSIG4/ABAT/PDE3B/MYADM/PAG1/CCL21/ACVRL1/CD9/THBS1/RGCC/ADTRP/FBLN1/PLXNA2/UBASH3B/MAPK7/CRTAM/TSPAN32/SPN/CLDN7/ARHGAP6/ANGPT2/SCGB1A1/TGFBI/SIPA1/SWAP70/JAK3/CD86/CBLB/VEGFA/SOCS1/RND1/PRDX2/PLXND1/CD80/KANK1/CTLA4/PLXNA1/CXCL12/CR1/CDKN2A/CD300A/HLX/CDH1/PLXNC1/GPNMB/FCGR2B/PAWR/CTSG/MMP14/TACSTD2/TNFRSF21/IL10/LAG3/LILRB4/TIGIT/MMP2/EPHB2/CCL28/COL1A1/MUC1/EPCAM/IL4I1/ASS1/IL2RA/…	69
GO:0050866	BP	GO:0050866	negative regulation of cell activation	55/1845	221/18903	4.79769936727454e-11	4.4940949541892e-09	3.29526193383857e-09	ANXA1/LGALS3/THBD/VSIG4/ABAT/LST1/PAG1/FGR/CD9/UBASH3B/CRTAM/TSPAN32/SPN/TBC1D10C/LDLR/INHBA/SCGB1A1/JAK3/CD86/PDGFB/MILR1/CBLB/SOCS1/PRDX2/CST7/ID2/NR1H3/CD80/CLNK/HMGB3/CTLA4/TREM2/CR1/CD300A/HLX/GPNMB/BANK1/FCGR2B/PAWR/CTSG/HMOX1/TNFRSF21/CD84/IL10/PDGFA/LAG3/LILRB4/TIGIT/MERTK/EMILIN1/CD200/APOE/IL4I1/IL2RA/PLA2G2D	55
GO:0002697	BP	GO:0002697	regulation of immune effector process	79/1845	379/18903	5.40327406181464e-11	4.98348123085827e-09	3.65410080682396e-09	ANXA1/LGALS3/ACP5/CD46/VSIG4/RARA/FFAR2/NCF1/IRAK3/TFRC/SPON2/MYD88/FGR/CFP/AGER/SERPING1/CRTAM/PRAM1/KLRD1/PGC/STXBP2/CD5L/FCN3/BST2/SLAMF8/JAK3/CD86/CD40/CD1E/IL18/CD59/C12orf4/JUNB/FUT7/TRAF2/MZB1/CD36/CD80/CD22/MIF/ICAM1/RASGRP1/CLNK/CD226/TREM2/CR1/APPL2/CD300A/HLX/TRPM4/SLAMF6/TLR3/C4BPA/SH2D1A/FCGR2B/CD96/HMOX1/TGFB2/BATF/RSAD2/CD1A/CFH/SEMA7A/TNFRSF4/CD84/IL10/LAG3/LILRB4/A2M/PIK3R6/EPHB2…	79
GO:0002690	BP	GO:0002690	positive regulation of leukocyte chemotaxis	33/1845	97/18903	5.83042953465795e-11	5.29597349398097e-09	3.88323345083439e-09	C5AR1/CCL21/CXCR2/FPR2/THBS1/EDN1/ADAM17/CSF1/SWAP70/CSF1R/CALR/VEGFA/CXCL10/RARRES2/TNFSF14/CCL5/GAS6/CXCL12/C3AR1/CCL3/DAPK2/CCL4/CCR6/CXCL17/CCR7/S100A14/LGMN/SLAMF1/CMKLR1/PLA2G7/CCL19/CCL7/WNT5A	33
GO:0046631	BP	GO:0046631	alpha-beta T cell activation	47/1845	174/18903	6.08261333518443e-11	5.44257715588517e-09	3.99072950317835e-09	ANXA1/ELF4/RARA/AGER/NKG7/CRTAM/SPN/ZBTB16/RASAL3/BCL3/JAK3/CD86/GPR18/IL18/RELB/CBLB/JUNB/SEMA4A/FUT7/BCL2/SOCS1/CD80/CARD11/ITK/CD300A/HLX/PRDM1/EBI3/SLAMF6/TRBC1/CD3E/LY9/BATF/GPR183/RSAD2/TRBC2/BCL11B/TOX/CTSL/LILRB4/TRAC/TMEM98/LEF1/CD28/CCL19/IL2RA/PLA2G2D	47
GO:0002768	BP	GO:0002768	immune response-regulating cell surface receptor signaling pathway	73/1845	341/18903	8.10571133490525e-11	7.1461381548172e-09	5.23985302392636e-09	LGALS3/MYO1G/FFAR2/C5AR1/TRGC2/PRKCE/SLC39A10/FGR/TRGC1/TRDC/PLA2G6/FPR2/PRAM1/KLRD1/CACNB3/BCAR1/FCN3/CMTM3/PAK1/CD40/RFTN1/CBLB/PIK3CD/LILRA4/BCL2/NFATC2/CD38/VAV3/CD22/LCK/CD226/CTLA4/BLNK/FPR3/C3AR1/CARD11/ITK/CR1/APPL2/BTLA/CD300A/TRBC1/BANK1/SH2D1A/CD3E/FCGR2B/PAWR/PIGR/TRBC2/TESPA1/GCSAM/TNFRSF21/CD200R1/LILRB4/CCR7/TRAC/TRAT1/CMKLR1/IGLC7/CD24/CD79A/CD28/IGLC3/IGLC2/MS4A1/IGHM/IGHG2/IGHA2…	73
GO:0042113	BP	GO:0042113	B cell activation	74/1845	350/18903	1.10642142423646e-10	9.61303831637328e-09	7.04868934799611e-09	IRS2/TFRC/SLC39A10/ZBTB7A/AKIRIN2/DOCK11/TRDC/TRAF3IP2/ADAM17/FCRL1/TBC1D10C/INHBA/BST2/SLAMF8/SH3KBP1/BCL3/SWAP70/JAK3/LGALS1/CD86/CD40/PIK3CD/BCL2/ID2/NFATC2/CD38/MZB1/VAV3/CD22/MIF/RASGRP1/IKZF3/HMGB3/CTLA4/BLNK/CARD11/TPD52/CR1/CD300A/TRBC1/BANK1/CCR6/FCGR2B/PAWR/BATF/ZFP36L1/GPR183/TRBC2/TNFRSF4/MMP14/TNFRSF21/ITM2A/IL10/CD180/CD27/EPHB2/IGLC7/CD70/VCAM1/LEF1/IL4I1/CD79A/CD28/IGLC3/IGLC2/MS4…	74
GO:1905521	BP	GO:1905521	regulation of macrophage migration	21/1845	44/18903	1.18400390756725e-10	1.01401477512367e-08	7.43518844812156e-09	C5AR1/CD9/THBS1/CSF1/SLAMF8/CSF1R/RARRES2/MIF/TREM2/CCL5/C3AR1/CCL3/MTUS1/MMP14/CXCL17/CD200R1/SLAMF1/EMILIN1/CMKLR1/CD200/CYP19A1	21
GO:1903706	BP	GO:1903706	regulation of hemopoiesis	83/1845	413/18903	1.21394970741882e-10	1.02501809802477e-08	7.515869500639e-09	CTNNB1/TOB2/ANXA1/CD46/FANCA/EVI2B/RARA/AGER/CLDN18/SOX13/UBASH3B/CRTAM/DCSTAMP/INHBA/CD101/ZBTB16/CSF1/SLAMF8/CD4/C1QC/HSPA1B/HMGB2/KLF10/EGR3/JAK3/CD86/ETS1/IL18/FOS/STAT1/JUNB/VNN1/NFKBIA/TNFSF9/CDK6/SOCS1/PRDX2/GPR68/ID2/ZFP36/CD80/RASGRP1/IKZF3/SMARCD3/HMGB3/CTLA4/TREM2/GAS6/RB1/IL15RA/CARD11/CR1/PRKCA/HLX/PRDM1/CCL3/TLR3/HIF1A/ZEB1/FCGR2B/BATF/LIF/ZFP36L1/RHOH/CD2/MMP14/TESPA1/CAMK4/TOX/GPR…	83
GO:0002548	BP	GO:0002548	monocyte chemotaxis	27/1845	71/18903	1.77841302879326e-10	1.48077584827994e-08	1.08576795442115e-08	ANXA1/LGALS3/CCL21/FPR2/SLAMF8/PDGFB/FLT1/CXCL10/CCL22/CCL5/CXCL12/CCL17/CCL3/CCL4/CTSG/CCL8/CXCL17/CCL3L3/TNFRSF11A/NBL1/S100A14/CCL2/LGMN/CCL13/PLA2G7/CCL19/CCL7	27
GO:1903039	BP	GO:1903039	positive regulation of leukocyte cell-cell adhesion	62/1845	275/18903	2.40731752650099e-10	1.97696829744841e-08	1.44959740312446e-08	ANXA1/CD46/RARA/TFRC/IL1A/CCL21/ALOX5/AGER/SOX13/SIRPB1/IGFBP2/CAV1/ZBTB16/RASAL3/CD4/EGR3/JAK3/LGALS1/CD86/ETS1/IL18/FUT7/VNN1/TNFSF9/ST3GAL4/SOCS1/CD5/IGF1/CD80/RASGRP1/LCK/TNFSF14/SMARCD3/CCL5/CARD11/CR1/HLA-DOB/HLX/EBI3/HES1/CD3E/RHOH/TESPA1/CD209/DPP4/LILRB4/CCR7/HLA-DQB2/PIK3R6/CD27/CCL2/ADAM8/SLAMF1/CD70/CD24/VCAM1/LEF1/IL4I1/CD28/CCL19/IL2RA/ELANE	62
GO:0002407	BP	GO:0002407	dendritic cell chemotaxis	16/1845	27/18903	2.91932820568874e-10	2.36505035041946e-08	1.73415570226973e-08	CCL21/CXCR2/ARHGEF5/SLAMF8/CCR5/CALR/CCL5/GAS6/TRPM4/CXCR4/CCR6/GPR183/CCR7/TRPM2/SLAMF1/CCL19	16
GO:0002429	BP	GO:0002429	immune response-activating cell surface receptor signaling pathway	67/1845	312/18903	4.21267611578729e-10	3.29189282783344e-08	2.4137561036008e-08	LGALS3/MYO1G/FFAR2/C5AR1/TRGC2/PRKCE/SLC39A10/FGR/TRGC1/TRDC/PLA2G6/FPR2/PRAM1/KLRD1/CACNB3/BCAR1/FCN3/CMTM3/PAK1/RFTN1/CBLB/PIK3CD/BCL2/NFATC2/CD38/VAV3/CD22/LCK/CD226/CTLA4/BLNK/FPR3/C3AR1/CARD11/ITK/CR1/APPL2/CD300A/TRBC1/BANK1/SH2D1A/CD3E/FCGR2B/PAWR/TRBC2/TESPA1/GCSAM/TNFRSF21/LILRB4/CCR7/TRAC/TRAT1/CMKLR1/IGLC7/CD79A/CD28/IGLC3/IGLC2/MS4A1/IGHM/IGHG2/IGHA2/IGHA1/IGHG1/IGHG4/IGKC/IGHG3	67
GO:0002757	BP	GO:0002757	immune response-activating signal transduction	67/1845	312/18903	4.21267611578729e-10	3.29189282783344e-08	2.4137561036008e-08	LGALS3/MYO1G/FFAR2/C5AR1/TRGC2/PRKCE/SLC39A10/FGR/TRGC1/TRDC/PLA2G6/FPR2/PRAM1/KLRD1/CACNB3/BCAR1/FCN3/CMTM3/PAK1/RFTN1/CBLB/PIK3CD/BCL2/NFATC2/CD38/VAV3/CD22/LCK/CD226/CTLA4/BLNK/FPR3/C3AR1/CARD11/ITK/CR1/APPL2/CD300A/TRBC1/BANK1/SH2D1A/CD3E/FCGR2B/PAWR/TRBC2/TESPA1/GCSAM/TNFRSF21/LILRB4/CCR7/TRAC/TRAT1/CMKLR1/IGLC7/CD79A/CD28/IGLC3/IGLC2/MS4A1/IGHM/IGHG2/IGHA2/IGHA1/IGHG1/IGHG4/IGKC/IGHG3	67
GO:2000107	BP	GO:2000107	negative regulation of leukocyte apoptotic process	23/1845	55/18903	4.25790113054339e-10	3.29189282783344e-08	2.4137561036008e-08	IRS2/SLC39A10/CCL21/PTCRA/CXCR2/BCL3/JAK3/BCL2/ORMDL3/MIF/CCL5/GAS6/ST6GAL1/CXCL12/AURKB/EFNA1/HIF1A/BCL11B/CCR7/CD27/PDCD1/MERTK/CCL19	23
GO:0002237	BP	GO:0002237	response to molecule of bacterial origin	74/1845	360/18903	4.28302986773992e-10	3.29189282783344e-08	2.4137561036008e-08	SLC11A1/ACP5/MRC1/THBD/SMAD6/RARA/CARD16/C5AR1/IRAK3/PRKCE/SPON2/IL1A/AKIRIN2/MYD88/TSPO/EDN1/ADAM17/CAMP/CXCL5/CSF1/PPBP/HPGD/SCGB1A1/SOD2/CNP/HMGB2/CCR5/LY96/TLR6/CD86/TLR2/IL18/FOS/NFKBIA/PTGIR/CXCL10/SNCA/PRDX2/ZFP36/NR1H3/CD36/CD80/MIF/TREM2/CCL5/IL18BP/SSC5D/ADAM9/PRKCA/CCL3/ADM/FCGR2B/CD96/CTSG/CXCL9/CD14/SCARB1/IL10/TNFRSF11A/CCR7/S100A14/CD180/EPHB2/CCL2/ABCA1/EDNRB/CLDN1/CYP27B1/CD24/VC…	74
GO:0045619	BP	GO:0045619	regulation of lymphocyte differentiation	51/1845	210/18903	6.10779842181261e-10	4.63496854921096e-08	3.39855645696062e-08	ANXA1/CD46/FANCA/RARA/SOX13/CRTAM/INHBA/ZBTB16/SLAMF8/EGR3/JAK3/CD86/IL18/JUNB/VNN1/TNFSF9/SOCS1/PRDX2/ID2/CD80/RASGRP1/IKZF3/SMARCD3/HMGB3/CTLA4/GAS6/IL15RA/CARD11/CR1/HLX/PRDM1/ZEB1/BATF/ZFP36L1/RHOH/CD2/MMP14/TESPA1/CAMK4/TOX/IL10/LAG3/LILRB4/PIK3R6/CD27/ADAM8/LEF1/IL4I1/CD28/CCL19/IL2RA	51
GO:0048247	BP	GO:0048247	lymphocyte chemotaxis	25/1845	65/18903	6.31946368665656e-10	4.72555367034297e-08	3.46497732801058e-08	PLEC/CXCL16/CCL21/ADAM17/PIK3CD/CXCL10/CH25H/CCL22/TNFSF14/CCL5/GAS6/CCL17/CCL3/CCL4/PADI2/CCL8/GPR183/CCL3L3/CCL2/ADAM8/SAA1/CCL13/CCL19/CCL7/WNT5A	25
GO:0050864	BP	GO:0050864	regulation of B cell activation	50/1845	204/18903	6.38481813674363e-10	4.72555367034297e-08	3.46497732801058e-08	IRS2/TFRC/SLC39A10/AKIRIN2/TRDC/TBC1D10C/INHBA/SLAMF8/SH3KBP1/CD40/BCL2/ID2/NFATC2/CD38/MZB1/VAV3/CD22/MIF/IKZF3/HMGB3/CTLA4/CARD11/CR1/CD300A/TRBC1/BANK1/FCGR2B/PAWR/ZFP36L1/GPR183/TRBC2/TNFRSF4/MMP14/TNFRSF21/IL10/CD27/EPHB2/IGLC7/IL4I1/CD28/IGLC3/IGLC2/IGHM/IGHG2/IGHA2/IGHA1/IGHG1/IGHG4/IGKC/IGHG3	50
GO:0030193	BP	GO:0030193	regulation of blood coagulation	26/1845	70/18903	7.05380798645741e-10	5.15702181448929e-08	3.78134815808038e-08	THBD/ABAT/F12/CD9/PROS1/THBS1/EDN1/ADTRP/SERPING1/UBASH3B/ENPP4/CAV1/PDGFB/PROC/ST3GAL4/PRDX2/CD36/VTN/HPSE/TFPI/PDGFA/PLAU/EPHB2/EMILIN1/APOE/PLAT	26
GO:0070098	BP	GO:0070098	chemokine-mediated signaling pathway	30/1845	90/18903	7.57177230844871e-10	5.46900903483735e-08	4.01011048320632e-08	CCL21/CXCR2/EDN1/ACKR3/CXCL5/PPBP/CCR5/CXCL10/GPR35/CXCR3/CCL22/TREM2/CCL5/CXCL12/CCL17/CCL3/CCL4/CXCR4/HIF1A/CCR6/PADI2/CCL8/CXCL9/CCL3L3/CCR7/CCL2/CMKLR1/CCL13/CCL19/CCL7	30
GO:0030593	BP	GO:0030593	neutrophil chemotaxis	33/1845	106/18903	8.20625441765497e-10	5.85672562307638e-08	4.29440080803599e-08	LGALS3/TREM1/C5AR1/CCL21/CXCR2/EDN1/CXCL5/PPBP/PREX1/PPIB/PIK3CD/CXCL10/MPP1/VAV3/CCL22/CCL5/ITGA9/C3AR1/CCL17/CCL3/DAPK2/CCL4/CCL8/TGFB2/CXCL9/CCL3L3/DPP4/CCR7/CCL2/SAA1/CCL13/CCL19/CCL7	33
GO:0042098	BP	GO:0042098	T cell proliferation	51/1845	212/18903	8.71955395164797e-10	6.14985011060348e-08	4.50933217363243e-08	SLC11A1/CTNNB1/ANXA1/LGALS3/CD46/ELF4/VSIG4/TFRC/IL1A/CCND3/AGER/CRTAM/TSPAN32/IGFBP2/SPN/SCGB1A1/RASAL3/JAK3/CD86/IL18/CBLB/TNFSF9/PRDX2/IGF1/CD80/RASGRP1/TNFSF14/CTLA4/CCL5/CARD11/CR1/EBI3/HES1/GPNMB/CD3E/PAWR/TNFRSF4/CD209/TNFRSF21/IL10/LILRB4/SLAMF1/TNFRSF9/CD70/CD24/VCAM1/IL4I1/CD28/CCL19/IL2RA/PLA2G2D	51
GO:0050870	BP	GO:0050870	positive regulation of T cell activation	57/1845	251/18903	9.50515040421851e-10	6.62597403177791e-08	4.85844652240104e-08	ANXA1/CD46/RARA/TFRC/IL1A/CCL21/AGER/SOX13/SIRPB1/IGFBP2/CAV1/ZBTB16/RASAL3/CD4/EGR3/JAK3/LGALS1/CD86/IL18/VNN1/TNFSF9/SOCS1/CD5/IGF1/CD80/RASGRP1/LCK/TNFSF14/SMARCD3/CCL5/CARD11/CR1/HLA-DOB/HLX/EBI3/HES1/CD3E/RHOH/TESPA1/CD209/DPP4/LILRB4/CCR7/HLA-DQB2/PIK3R6/CD27/CCL2/ADAM8/SLAMF1/CD70/CD24/VCAM1/LEF1/IL4I1/CD28/CCL19/IL2RA	57
GO:1900046	BP	GO:1900046	regulation of hemostasis	26/1845	72/18903	1.43519300017524e-09	9.88963452419607e-08	7.25150147456964e-08	THBD/ABAT/F12/CD9/PROS1/THBS1/EDN1/ADTRP/SERPING1/UBASH3B/ENPP4/CAV1/PDGFB/PROC/ST3GAL4/PRDX2/CD36/VTN/HPSE/TFPI/PDGFA/PLAU/EPHB2/EMILIN1/APOE/PLAT	26
GO:0051235	BP	GO:0051235	maintenance of location	70/1845	342/18903	1.5359232565416e-09	1.02906611695474e-07	7.54555130047496e-08	FTH1/CRY2/ANXA1/SREBF2/PNPLA2/FFAR2/STARD4/PRKCE/SQLE/CCL21/MSR1/ABHD5/TSPO/TMSB4Y/SUN2/FLNA/OSBPL11/PPARG/DIAPH1/LPL/UBASH3B/JPH4/ACACB/CAV1/RYR1/TTC39B/CES1/CD4/SRGN/CCR5/KDELR2/NFKBIE/ERO1A/INSIG2/CALR/SYNE1/CLIC2/CALM3/ITGAV/NFKBIA/CXCL10/SNCA/SREBF1/NR1H3/CD36/DBN1/LCK/PLA2G4C/TREM2/MCOLN2/MCOLN3/P2RY6/CCL3/ANXA6/CXCL9/ITPR3/SCARB1/NOL3/TPCN1/IL10/NBL1/CCR7/TRPM2/SMIM22/ABCA1/SLC18A2/C3/APOE…	70
GO:1902107	BP	GO:1902107	positive regulation of leukocyte differentiation	46/1845	184/18903	1.54488658091621e-09	1.02906611695474e-07	7.54555130047496e-08	ANXA1/CD46/EVI2B/RARA/AGER/SOX13/DCSTAMP/CD101/ZBTB16/CSF1/CD4/KLF10/EGR3/CD86/IL18/FOS/VNN1/TNFSF9/SOCS1/GPR68/ID2/CD80/RASGRP1/SMARCD3/TREM2/GAS6/RB1/IL15RA/CR1/PRKCA/HLX/LIF/ZFP36L1/RHOH/MMP14/TESPA1/TOX/IL10/LILRB4/PIK3R6/CD27/ADAM8/LEF1/IL4I1/CCL19/IL2RA	46
GO:1903708	BP	GO:1903708	positive regulation of hemopoiesis	46/1845	184/18903	1.54488658091621e-09	1.02906611695474e-07	7.54555130047496e-08	ANXA1/CD46/EVI2B/RARA/AGER/SOX13/DCSTAMP/CD101/ZBTB16/CSF1/CD4/KLF10/EGR3/CD86/IL18/FOS/VNN1/TNFSF9/SOCS1/GPR68/ID2/CD80/RASGRP1/SMARCD3/TREM2/GAS6/RB1/IL15RA/CR1/PRKCA/HLX/LIF/ZFP36L1/RHOH/MMP14/TESPA1/TOX/IL10/LILRB4/PIK3R6/CD27/ADAM8/LEF1/IL4I1/CCL19/IL2RA	46
GO:0032102	BP	GO:0032102	negative regulation of response to external stimulus	83/1845	436/18903	1.88735719739379e-09	1.24337432949184e-07	9.11695044108326e-08	TRIM38/ACP5/THBD/VSIG4/ABAT/CARD16/IRAK3/ADORA1/FGR/BBS2/ALOX5/F12/CD9/PROS1/BACE1/FPR2/NLRP12/THBS1/EDN1/ADTRP/LYAR/SERPING1/PPARG/MEFV/UBASH3B/MAPK7/KLRD1/FFAR4/LDLR/MYOZ1/ANGPT2/SLAMF8/SEMA6B/GPR18/SOCS3/PDGFB/PROC/SEMA4A/PRDX2/CST7/IGF1/ZFP36/NR1H3/MIF/TREM2/ST6GAL1/RB1/CR1/GRIN3A/VTN/GHRL/SEMA4B/SERPINF1/FCGR2B/PADI2/CD96/SEMA7A/CXCL17/TFPI/IL10/PDGFA/CD200R1/NBL1/DPP4/PLAU/A2M/HGF/CCL2/CD20…	83
GO:0032946	BP	GO:0032946	positive regulation of mononuclear cell proliferation	40/1845	149/18903	1.9402521630069e-09	1.26432736056809e-07	9.27058699395519e-08	ANXA1/CD46/IRS2/TFRC/SLC39A10/IL1A/MYD88/AGER/IGFBP2/CSF1/RASAL3/JAK3/CD86/CD40/IL18/TNFSF9/BCL2/IGF1/NFATC2/CD38/VAV3/CD80/MIF/CCL5/ST6GAL1/CARD11/EBI3/HES1/CD3E/GPR183/TNFRSF4/CD209/EPHB2/SLAMF1/CD70/CD24/VCAM1/CD28/CCL19/IL2RA	40
GO:0070665	BP	GO:0070665	positive regulation of leukocyte proliferation	43/1845	167/18903	1.98375292805019e-09	1.27877406490977e-07	9.37651638657338e-08	ANXA1/CD46/IRS2/TFRC/SLC39A10/IL1A/MYD88/AGER/IGFBP2/NMB/CSF1/BST2/RASAL3/JAK3/CD86/CD40/CSF1R/IL18/TNFSF9/BCL2/IGF1/NFATC2/CD38/VAV3/CD80/MIF/CCL5/ST6GAL1/CARD11/EBI3/HES1/CD3E/GPR183/TNFRSF4/CD209/EPHB2/SLAMF1/CD70/CD24/VCAM1/CD28/CCL19/IL2RA	43
GO:0071677	BP	GO:0071677	positive regulation of mononuclear cell migration	26/1845	73/18903	2.02338270241131e-09	1.29044460648466e-07	9.46208977073867e-08	LGALS3/CCL21/FPR2/AGER/ADAM17/SPN/CSF1/PDGFD/CALR/CXCL10/TNFSF14/CCL5/GAS6/CXCL12/CCL3/CCL4/CCR6/CXCL17/CCR7/S100A14/ADAM8/LGMN/SLAMF1/PLA2G7/CCL7/WNT5A	26
GO:0003018	BP	GO:0003018	vascular process in circulatory system	59/1845	270/18903	2.3139165025674e-09	1.46020309819911e-07	1.07068313736526e-07	ACTA2/SLCO3A1/ADRB2/SLC19A1/PLEC/SLC6A6/CYSLTR1/SLC9A3R1/P2RY1/TFRC/ADORA1/TACR2/BBS2/INSR/PER2/TJP1/CXCR2/PLA2G6/EDN1/AGER/SLC4A8/P2RX1/CLDN5/ABCG2/CAV1/HBB/CHRM3/SOD2/RGS2/SLC16A1/ABCC4/LRP3/EXT1/SLC5A3/ATP8A1/ADRA2B/VEGFA/SLC38A1/HRH2/SLC44A1/CD38/CD36/KCNMB1/UTS2/SLC29A1/DOCK4/TRPM4/KCNMA1/ABCC5/ADM/ADRB3/PLVAP/SLC1A3/MMP2/EDNRB/APOE/SLC2A1/AZU1/NTS	59
GO:0002449	BP	GO:0002449	lymphocyte mediated immunity	73/1845	367/18903	2.55020575019738e-09	1.58608887209634e-07	1.16298795134091e-07	C8B/CD46/MYO1G/TLR8/TFRC/MYD88/LYST/TRDC/TRAF3IP2/AGER/NKG7/SERPING1/CRTAM/KLRD1/PRF1/C8A/C1QC/BCL3/SWAP70/CD40/CD1E/IL18/RFTN1/C2/FUT7/HPRT1/TRAF2/ICAM1/RASGRP1/CLNK/CD226/TREM2/SLAMF7/CR1/HLA-DOB/TRPM4/SLAMF6/TRBC1/C4BPA/SH2D1A/CCR6/FCGR2B/CD96/BATF/RSAD2/CD1A/TRBC2/CD2/C1S/IL10/IL21R/LAG3/LILRB4/HLA-DQB2/PIK3R6/CD27/SLAMF1/C3/CADM1/IGLC7/CD70/IL4I1/CD28/IGLC3/IGLC2/IGHM/IGHG2/IGHA2/IGHA1/IGHG1…	73
GO:0032496	BP	GO:0032496	response to lipopolysaccharide	69/1845	339/18903	2.56631560622761e-09	1.58608887209634e-07	1.16298795134091e-07	SLC11A1/ACP5/MRC1/THBD/SMAD6/RARA/CARD16/IRAK3/PRKCE/SPON2/IL1A/AKIRIN2/MYD88/TSPO/EDN1/ADAM17/CAMP/CXCL5/CSF1/PPBP/HPGD/SCGB1A1/SOD2/CNP/HMGB2/CCR5/LY96/CD86/TLR2/IL18/FOS/NFKBIA/PTGIR/CXCL10/SNCA/PRDX2/ZFP36/NR1H3/CD36/CD80/MIF/TREM2/CCL5/IL18BP/ADAM9/PRKCA/CCL3/ADM/CD96/CTSG/CXCL9/CD14/SCARB1/IL10/TNFRSF11A/CCR7/S100A14/CD180/EPHB2/CCL2/ABCA1/EDNRB/CLDN1/CYP27B1/VCAM1/ASS1/WNT5A/HAMP/ELANE	69
GO:0046718	BP	GO:0046718	viral entry into host cell	40/1845	151/18903	2.96066451038654e-09	1.81114119793544e-07	1.32800590712934e-07	TRIM38/CD46/MRC1/TRIM14/TFRC/INSR/TRIM25/CAV1/LDLR/FCN3/CD4/HSPA1B/SMPD1/CCR5/NPC1/LGALS1/CD86/P4HB/ITGAV/CH25H/CD80/ICAM1/GAS6/IFITM1/CR1/CLEC5A/CDK1/ITGB7/ITGB6/CXCR4/CTSB/SCARB1/TNFRSF4/CD209/TPCN1/CTSL/DPP4/SLAMF1/CLDN1/ITGA2	40
GO:0034341	BP	GO:0034341	response to interferon-gamma	38/1845	140/18903	3.49704344847107e-09	2.11765408824082e-07	1.55275422018237e-07	SLC11A1/MRC1/CXCL16/CCL21/GBP3/EDN1/PPARG/MEFV/CDC42EP4/GBP7/BST2/CD40/TLR2/STAT1/FLNB/RAB20/SOCS1/SNCA/NR1H3/GAPDH/CCL22/CCL5/IFITM1/CCL17/CCL3/TLR3/CCL4/CCL8/CCL3L3/CCL2/CLDN1/CYP27B1/UBD/CCL13/CCL19/ASS1/CCL7/WNT5A	38
GO:0097305	BP	GO:0097305	response to alcohol	56/1845	253/18903	3.59947369393314e-09	2.15788447951292e-07	1.58225285745945e-07	CTNNB1/H6PD/CBL/RARA/ABAT/PRKCE/MYD88/CCL21/KLF9/TSPO/CLDN18/CLDN5/FBP1/AKR1C2/CLDN7/AKR1C3/INHBA/CES1/HPGD/SOD2/IGFBP7/RGS2/CCR5/FOS/SLC23A2/SGK1/EPS8/CALM3/FOSB/CRHBP/SREBF1/JUP/KCNMB1/ST6GAL1/TP53INP1/GRIN3A/P2RY6/CDH1/CDK1/CCL3/OXCT1/TYMS/SPINK1/CD14/OSBPL7/TNFRSF11A/CCR7/A2M/CCND1/CLDN1/VCAM1/CTSK/CLDN3/CCL19/CCL7/HAMP	56
GO:0044409	BP	GO:0044409	entry into host	41/1845	158/18903	3.65520410802044e-09	2.16959887401807e-07	1.59084235071322e-07	TRIM38/CBL/CD46/MRC1/TRIM14/TFRC/INSR/TRIM25/CAV1/LDLR/FCN3/CD4/HSPA1B/SMPD1/CCR5/NPC1/LGALS1/CD86/P4HB/ITGAV/CH25H/CD80/ICAM1/GAS6/IFITM1/CR1/CLEC5A/CDK1/ITGB7/ITGB6/CXCR4/CTSB/SCARB1/TNFRSF4/CD209/TPCN1/CTSL/DPP4/SLAMF1/CLDN1/ITGA2	41
GO:0050818	BP	GO:0050818	regulation of coagulation	26/1845	75/18903	3.93403989204132e-09	2.31221266203801e-07	1.69541285749892e-07	THBD/ABAT/F12/CD9/PROS1/THBS1/EDN1/ADTRP/SERPING1/UBASH3B/ENPP4/CAV1/PDGFB/PROC/ST3GAL4/PRDX2/CD36/VTN/HPSE/TFPI/PDGFA/PLAU/EPHB2/EMILIN1/APOE/PLAT	26
GO:0010810	BP	GO:0010810	regulation of cell-substrate adhesion	51/1845	222/18903	4.74212341860453e-09	2.7600999897606e-07	2.02382293266147e-07	DOCK1/PRKCE/MYADM/CCL21/ACVRL1/SLC9A1/FLNA/MINK1/THBS1/FBLN1/FN1/PKP2/ARHGAP6/LIMS2/CSF1/ANGPT2/PREX1/P4HB/PDGFB/PEAK1/CASS4/RIN2/CALR/VEGFA/CDK6/BCL2/CD36/JUP/DISC1/GPM6B/KANK1/ST6GAL1/VTN/CDKN2A/ITGA3/SPOCK2/CD3E/FMN1/MMP14/TACSTD2/RAC3/DDR1/PLAU/CCR7/CCL28/EMILIN1/COL1A1/AGR2/PDPN/CEACAM6/MMP12	51
GO:0061041	BP	GO:0061041	regulation of wound healing	37/1845	137/18903	6.49433031665995e-09	3.74360675465158e-07	2.74497200428866e-07	ACTA2/ANXA1/THBD/ABAT/PRKCE/ALOX5/F12/CD9/PROS1/THBS1/EDN1/ADTRP/SERPING1/UBASH3B/ENPP4/CAV1/MYOZ1/PDGFB/PROC/DUOX1/ST3GAL4/PRDX2/CD36/KANK1/VTN/HPSE/CXCR4/TFPI/PDGFA/PLAU/EPHB2/EMILIN1/APOE/CLDN1/CLDN4/CLDN3/PLAT	37
GO:0022604	BP	GO:0022604	regulation of cell morphogenesis	64/1845	312/18903	7.02240477291055e-09	3.97232254582035e-07	2.91267616897341e-07	DOCK1/ANXA1/RHOB/RHOBTB2/LST1/CAMSAP1/SLC9A3R1/P2RY1/MYADM/FGR/FLNA/FGD5/CDC42EP3/FBLN1/DIAPH1/PLXNA2/FN1/CDC42EP4/PKP2/RND3/RHOD/LIMS2/ATP10A/SH3KBP1/PREX1/P4HB/BCL9L/CASS4/CSF1R/BAIAP2/TPM1/SLC23A2/CALR/SEMA4A/EPS8/VEGFA/PLEKHO1/RND1/PLXND1/BCL11A/DBN1/KANK1/NEDD4L/PLXNA1/ST6GAL1/PLXNC1/RHOBTB1/CCL3/CXCR4/RHOBTB3/RHOH/TACSTD2/MYO10/RAC3/FBLIM1/EPHB2/CCL2/CLDN4/CCL13/CLDN3/ENPP2/CCL7/PDPN/WNT5A	64
GO:0070371	BP	GO:0070371	ERK1 and ERK2 cascade	68/1845	340/18903	7.08366038732247e-09	3.97232254582035e-07	2.91267616897341e-07	ACTA2/NPTN/APIP/C5AR1/SLC9A3R1/P2RY1/DUSP6/IL1A/CCL21/FPR2/NLRP12/EDN1/AGER/ACKR3/GLIPR2/MARCO/FBLN1/GPBAR1/FN1/FFAR4/TBC1D10C/INHBA/PDGFD/ATF3/CD4/DUSP5/PDGFB/CSF1R/ITGAV/IGF1/CD36/MIF/ICAM1/RASGRP1/CCL22/TREM2/CCL5/GAS6/PRKCA/SPRY2/P2RY6/CCL17/DUSP4/CDK1/CCL3/GPNMB/CCL4/NDRG2/CCL8/LIF/ZFP36L1/GPR183/SEMA7A/CXCL17/CCL3L3/TNFRSF11A/PDGFA/CCR7/HESX1/EPHB2/CCL2/SLAMF1/EMILIN1/APOE/CCL13/CHI3L1/CCL1…	68
GO:0002573	BP	GO:0002573	myeloid leukocyte differentiation	50/1845	218/18903	7.08988344291539e-09	3.97232254582035e-07	2.91267616897341e-07	CTNNB1/TOB2/EVI2B/RARA/TFRC/OSCAR/SNX10/CLDN18/PPARG/BATF3/UBASH3B/DCSTAMP/INHBA/CD101/ITGB8/CSF1/CD4/C1QC/KLF10/CSF1R/TLR2/FOS/RELB/PIK3CD/JUNB/VEGFA/CDK6/SOCS1/GPR68/ID2/TREM2/RB1/PRKCA/CCL3/FAM20C/ITGB6/TLR3/BATF/LIF/ZFP36L1/GPR183/CAMK4/TNFRSF11A/LILRB4/CCR7/SIGLEC15/UBD/LEF1/CCL19/MMP9	50
GO:1990868	BP	GO:1990868	response to chemokine	30/1845	98/18903	7.40941777451849e-09	4.07517977598517e-07	2.98809547333551e-07	CCL21/CXCR2/EDN1/ACKR3/CXCL5/PPBP/CCR5/CXCL10/GPR35/CXCR3/CCL22/TREM2/CCL5/CXCL12/CCL17/CCL3/CCL4/CXCR4/HIF1A/CCR6/PADI2/CCL8/CXCL9/CCL3L3/CCR7/CCL2/CMKLR1/CCL13/CCL19/CCL7	30
GO:1990869	BP	GO:1990869	cellular response to chemokine	30/1845	98/18903	7.40941777451849e-09	4.07517977598517e-07	2.98809547333551e-07	CCL21/CXCR2/EDN1/ACKR3/CXCL5/PPBP/CCR5/CXCL10/GPR35/CXCR3/CCL22/TREM2/CCL5/CXCL12/CCL17/CCL3/CCL4/CXCR4/HIF1A/CCR6/PADI2/CCL8/CXCL9/CCL3L3/CCR7/CCL2/CMKLR1/CCL13/CCL19/CCL7	30
GO:0006979	BP	GO:0006979	response to oxidative stress	81/1845	434/18903	7.57482635912114e-09	4.12828036572102e-07	3.02703108858276e-07	CTNNB1/NUDT15/MTF1/ANXA1/RHOB/VKORC1L1/ERMP1/EPAS1/OXR1/NCF1/HBA1/CAMKK2/IL1A/ALOX5/MGST1/DHCR24/EDN1/MAPK7/RBM11/HBA2/AKR1C3/HBB/PDGFD/PDLIM1/MGAT3/SCGB1A1/SOD2/HSPA1B/TLR6/ERO1A/P4HB/GPX3/FOS/UCP2/STAT1/NR4A2/PON2/TPM1/SLC23A2/MAPK13/VNN1/DUOX1/BCL2/SNCA/PRDX2/FUT8/CD38/CD36/PRR5L/PDK1/AIFM2/IDH1/TREM2/IL18BP/TP53INP1/NME8/ADAM9/PXN/CDK1/MYEF2/ACOX2/HIF1A/PAWR/PTGS1/SPHK1/HMOX1/MMP14/ETV5/NOL3/…	81
GO:0033627	BP	GO:0033627	cell adhesion mediated by integrin	28/1845	88/18903	8.98040666381809e-09	4.85022864410716e-07	3.55639433173109e-07	PIEZO1/PDE3B/CCL21/ITGAL/ADAM17/ITGB8/SWAP70/EXT1/ITGAV/PLPP3/ICAM1/CCL5/ITGA9/ADAM9/VTN/ITGB7/ITGA3/ITGB6/CD3E/EFNA1/TGFB2/LIF/RAC3/DPP4/PLAU/EMILIN1/MUC1/ITGA2	28
GO:0052547	BP	GO:0052547	regulation of peptidase activity	84/1845	459/18903	1.02952258613875e-08	5.5081660089946e-07	4.0388220453117e-07	CAST/XIAP/NLRP2/RPS6KA1/ANOS1/CARD16/SERPINI1/POR/PSME4/AKIRIN2/PCOLCE2/DHCR24/CYFIP2/PROS1/CRADD/SERPINA1/NLRC4/NLRP12/NLRP1/THBS1/AGER/CDKN2D/SERPING1/P2RX1/PPARG/MEFV/FBLN1/CRIM1/FN1/CAV1/ITIH5/SERPINA9/BST2/BCL2L11/PTTG1/ASPH/BIRC3/VEGFA/TIMP1/SNCA/CST7/TNFAIP8/LXN/BIRC5/GAPDH/AIM2/LCK/TNFSF14/NAIP/GAS6/GRAMD4/CR1/SERPINH1/VTN/SPOCK2/EFNA1/SERPINF1/CTSB/SPINK1/LAMP3/NOL3/TFPI/TNFSF15/ANTXR1/H…	84
GO:0072678	BP	GO:0072678	T cell migration	25/1845	73/18903	1.03843687006468e-08	5.5081660089946e-07	4.0388220453117e-07	MYO1G/PLEC/CXCL16/CCL21/ITGAL/ADAM17/SPN/PIK3CD/FUT7/CXCL10/ICAM1/TNFSF14/CCL5/CXCL12/CCL3/ITGB7/CCR6/GPR183/CD200R1/CCL2/ADAM8/S1PR1/CD200/ECM1/WNT5A	25
GO:0042129	BP	GO:0042129	regulation of T cell proliferation	44/1845	182/18903	1.04742439537178e-08	5.5081660089946e-07	4.0388220453117e-07	CTNNB1/ANXA1/LGALS3/CD46/VSIG4/TFRC/IL1A/AGER/CRTAM/TSPAN32/IGFBP2/SPN/SCGB1A1/RASAL3/JAK3/CD86/IL18/CBLB/TNFSF9/IGF1/CD80/CTLA4/CCL5/CARD11/CR1/EBI3/HES1/GPNMB/CD3E/PAWR/CD209/TNFRSF21/IL10/LILRB4/SLAMF1/TNFRSF9/CD70/CD24/VCAM1/IL4I1/CD28/CCL19/IL2RA/PLA2G2D	44
GO:0050671	BP	GO:0050671	positive regulation of lymphocyte proliferation	38/1845	146/18903	1.23386053572395e-08	6.43216861883921e-07	4.71634013472149e-07	ANXA1/CD46/IRS2/TFRC/SLC39A10/IL1A/MYD88/AGER/IGFBP2/RASAL3/JAK3/CD86/CD40/IL18/TNFSF9/BCL2/IGF1/NFATC2/CD38/VAV3/CD80/MIF/CCL5/CARD11/EBI3/HES1/CD3E/GPR183/TNFRSF4/CD209/EPHB2/SLAMF1/CD70/CD24/VCAM1/CD28/CCL19/IL2RA	38
GO:0007015	BP	GO:0007015	actin filament organization	83/1845	454/18903	1.32202268129394e-08	6.83234997789412e-07	5.00977016069283e-07	PPFIA1/TMOD3/WASF2/SSH2/RHOB/MYO1G/SPTBN5/RHOBTB2/PLEC/PRKCE/MYADM/CCL21/LIMA1/SLC9A1/MTPN/TJP1/TMSB4Y/FLNA/CYFIP2/GAS2L1/RGCC/EVL/CDC42EP3/DIAPH1/CDC42EP4/MYO1A/KPTN/MYO15A/ARHGEF5/RAPGEF3/BCAR1/MYO6/RND3/SPIRE2/ARHGAP6/RHOD/MYO7B/SVIL/PDLIM1/PSTPIP2/SH3KBP1/SSH1/SWAP70/PSTPIP1/PAK1/PREX1/MYO1E/CD2AP/MARCKSL1/CASS4/BAIAP2/TPM1/EPS8/TPM2/CALD1/MYO1D/BCL2/RND1/DBN1/ARHGAP12/ANG/KANK1/SYNPO2/CXCL12…	83
GO:1903034	BP	GO:1903034	regulation of response to wounding	42/1845	172/18903	1.64717105687209e-08	8.43999186833178e-07	6.18856170355182e-07	ACTA2/ANXA1/THBD/ABAT/PRKCE/ALOX5/F12/CD9/FLNA/PROS1/THBS1/EDN1/ADTRP/SERPING1/UBASH3B/ENPP4/CAV1/MYOZ1/PDGFB/PROC/DUOX1/ST3GAL4/PRDX2/CD36/KANK1/SCARF1/VTN/HPSE/CXCR4/TFPI/IL10/PDGFA/PLAU/PTPRF/EPHB2/EMILIN1/APOE/CLDN1/CLDN4/CLDN3/PLAT/SPP1	42
GO:0008360	BP	GO:0008360	regulation of cell shape	39/1845	154/18903	1.81465014130708e-08	9.21934542130164e-07	6.76001694031968e-07	ANXA1/RHOB/RHOBTB2/LST1/SLC9A3R1/P2RY1/FGR/FGD5/CDC42EP3/DIAPH1/PLXNA2/FN1/CDC42EP4/RND3/RHOD/ATP10A/SH3KBP1/CSF1R/BAIAP2/TPM1/SEMA4A/EPS8/VEGFA/PLEKHO1/RND1/PLXND1/PLXNA1/PLXNC1/RHOBTB1/CCL3/RHOBTB3/RHOH/MYO10/RAC3/FBLIM1/CCL2/CCL13/CCL7/PDPN	39
GO:0002695	BP	GO:0002695	negative regulation of leukocyte activation	46/1845	198/18903	1.84305150592232e-08	9.28495275462547e-07	6.80812303293375e-07	ANXA1/LGALS3/VSIG4/LST1/PAG1/FGR/CRTAM/TSPAN32/SPN/TBC1D10C/LDLR/INHBA/SCGB1A1/JAK3/CD86/MILR1/CBLB/SOCS1/PRDX2/CST7/ID2/NR1H3/CD80/CLNK/HMGB3/CTLA4/CR1/CD300A/HLX/GPNMB/BANK1/FCGR2B/PAWR/CTSG/HMOX1/TNFRSF21/CD84/IL10/LAG3/LILRB4/TIGIT/MERTK/CD200/IL4I1/IL2RA/PLA2G2D	46
GO:0032695	BP	GO:0032695	negative regulation of interleukin-12 production	12/1845	19/18903	1.89275090420783e-08	9.45586805893829e-07	6.93344541751921e-07	ACP5/TLR8/IRAK3/THBS1/LILRA5/MEFV/JAK3/IL10/CCR7/TIGIT/SLAMF1/CMKLR1	12
GO:1905954	BP	GO:1905954	positive regulation of lipid localization	32/1845	113/18903	1.9530285691425e-08	9.67636881984238e-07	7.09512597193481e-07	LDLRAP1/SREBF2/RXRA/IL1A/MSR1/PLA2G6/EDN1/OSBPL11/PPARG/LPL/ACACB/CAV1/NMB/CES1/ATP8A1/NFKBIA/NR1H3/CD36/MIF/TREM2/EEPD1/GHRL/ABCA5/SCARB1/TNFRSF11A/CETP/ABCA1/C3/APOE/PLTP/CYP19A1/SPP1	32
GO:0007204	BP	GO:0007204	positive regulation of cytosolic calcium ion concentration	47/1845	205/18903	2.01437784486909e-08	9.8985206393362e-07	7.25801715286739e-07	NPTN/C5AR1/CYSLTR1/P2RY1/CXCR2/PLA2G6/FPR2/S1PR4/EDN1/TRPC6/ACKR3/PTGER3/JPH4/CAV1/FFAR4/NMB/CACNB3/CD52/SWAP70/CCR5/JAK3/GPR18/ITGAV/PTGIR/BCL2/CD38/CD36/GPR35/CXCR3/FPR3/C3AR1/LPAR6/GHRL/P2RY10/TRPM4/CXCR4/ADM/CCR6/SPINK1/ITPR3/CCR7/CCL28/EDNRB/CMKLR1/S1PR1/CD24/SAA1	47
GO:0007160	BP	GO:0007160	cell-matrix adhesion	52/1845	238/18903	2.04513169937865e-08	9.96793864859755e-07	7.30891739546874e-07	CTNNB1/PPFIA1/CCL21/ACVRL1/SLC9A1/MINK1/THBS1/ITGAL/FN1/STON1/ITGB8/ARHGAP6/RHOD/CSF1/BCL2L11/PEAK1/RIN2/VEGFA/ITGAV/CDK6/BCL2/CD36/JUP/DISC1/GPM6B/ITGA9/ADAM9/VTN/CDKN2A/HPSE/PXN/ITGB7/ITGA3/ITGB6/CD3E/EPDR1/CD96/FMN1/MMP14/DDR1/PLAU/CCR7/CTTN/MUC4/OTOA/CCL28/EMILIN1/VCAM1/COL3A1/ITGA2/CEACAM6/MMP12	52
GO:0030099	BP	GO:0030099	myeloid cell differentiation	76/1845	407/18903	2.14632578460203e-08	1.03767928053945e-06	7.60870668633114e-07	CTNNB1/TMOD3/WASF2/TOB2/EVI2B/RARA/EPAS1/KCNQ1/THRA/TFRC/ZBTB7A/OSCAR/RASGRP4/SNX10/HIPK2/FLNA/KAT8/CLDN18/LYAR/PPARG/BATF3/UBASH3B/DCSTAMP/INHBA/CD101/ITGB8/ZBTB16/CSF1/CD4/C1QC/HSPA1B/HMGB2/KLF10/JAK3/ETS1/SLC11A2/CSF1R/TLR2/FOS/STAT1/RELB/PIK3CD/JUNB/VEGFA/NFKBIA/CDK6/SOCS1/GPR68/ID2/ZFP36/HMGB3/MAF/TREM2/RB1/PRKCA/SFXN1/CLEC5A/CCL3/FAM20C/ITGB6/TLR3/HIF1A/BATF/LIF/ZFP36L1/GPR183/CAMK4/GPR171/…	76
GO:0019915	BP	GO:0019915	lipid storage	27/1845	87/18903	2.98681693085237e-08	1.43247740003679e-06	1.05035347395701e-06	CRY2/SREBF2/PNPLA2/FFAR2/STARD4/SQLE/MSR1/ABHD5/OSBPL11/PPARG/LPL/ACACB/CAV1/TTC39B/CES1/ITGAV/NFKBIA/SREBF1/NR1H3/CD36/PLA2G4C/TREM2/SCARB1/SMIM22/ABCA1/C3/APOE	27
GO:0035710	BP	GO:0035710	CD4-positive, alpha-beta T cell activation	32/1845	115/18903	3.09742354221146e-08	1.46249665145684e-06	1.07236486835236e-06	ANXA1/RARA/AGER/NKG7/SPN/BCL3/JAK3/CD86/IL18/RELB/CBLB/JUNB/SEMA4A/FUT7/SOCS1/CD80/CARD11/HLX/SLAMF6/CD3E/LY9/BATF/GPR183/RSAD2/TOX/CTSL/TMEM98/LEF1/CD28/CCL19/IL2RA/PLA2G2D	32
GO:0006816	BP	GO:0006816	calcium ion transport	80/1845	440/18903	3.09819974537145e-08	1.46249665145684e-06	1.07236486835236e-06	CTNNB1/AHNAK/LGALS3/VDR/CYSLTR1/PRKCE/BEST1/SLC25A25/CCL21/TRPV2/STIM1/SLC9A1/TSPO/ATP1B1/FLNA/PLA2G6/CRACR2B/CDH23/EDN1/TRPC6/P2RX1/LILRA5/DIAPH1/UBASH3B/STAC/JPH4/CAV1/NALCN/RYR1/CACNB3/AKAP5/CD4/CCR5/JAK3/HOMER2/ERO1A/RRAD/PDGFB/CLIC2/CALM3/ITGAV/CXCL10/BCL2/SNCA/GPR35/LCK/CCL5/GAS6/CXCL12/CACNA2D4/CACNA2D3/GRIN3A/MCOLN2/MCOLN3/P2RY6/TRPM4/CCL3/HES1/TSPAN13/CCL4/CXCR4/ANXA6/CCL8/SPINK1/CXCL9/I…	80
GO:0001894	BP	GO:0001894	tissue homeostasis	57/1845	275/18903	3.15996364257788e-08	1.4799985966605e-06	1.08519804041161e-06	CTNNB1/MTF1/ADRB2/ACP5/XIAP/EPAS1/TFRC/CLDN12/APBB2/SNX10/BBS2/PECAM1/TJP1/CDH23/CLDN18/CLDN5/AKT3/UBASH3B/DCSTAMP/WWTR1/CSF1/HOMER2/LYZ/SLC39A8/EXT1/CSF1R/LIPA/VEGFA/BCL2/CD38/ZG16B/NAPSA/RB1/PRKCA/ITGB6/PIGR/RAC3/CYTL1/LAMC1/TNFRSF11A/JCHAIN/SIGLEC15/MUC4/ADAM8/S1PR1/CLDN1/SLC2A1/COL3A1/CTSK/LSR/CLDN3/IGHA2/IGHA1/IGKC/HAMP/IGHG3/SPP1	57
GO:0070228	BP	GO:0070228	regulation of lymphocyte apoptotic process	22/1845	62/18903	3.77358890652972e-08	1.75369499958493e-06	1.28588390646006e-06	LGALS3/IRS2/SLC39A10/PTCRA/BCL2L11/BCL3/JAK3/GIMAP8/BCL2/ORMDL3/MIF/CCL5/AURKB/EFNA1/HIF1A/BCL11B/IL10/CD27/PDCD1/ADAM8/BIRC7/WNT5A	22
GO:0060249	BP	GO:0060249	anatomical structure homeostasis	65/1845	333/18903	4.01478742197975e-08	1.85143466113605e-06	1.35755079143218e-06	CTNNB1/MTF1/ADRB2/ACP5/XIAP/EPAS1/P2RY1/TFRC/CLDN12/ADORA1/APBB2/SNX10/BBS2/PECAM1/TJP1/CDH23/CLDN18/P2RX1/CLDN5/AKT3/UBASH3B/CA2/DCSTAMP/CAV1/WWTR1/CSF1/HOMER2/LYZ/SLC39A8/EXT1/CSF1R/LIPA/VEGFA/BCL2/CD38/DISC1/ZG16B/NAPSA/RB1/HAAO/PRKCA/ITGB6/HIF1A/PIGR/RAC3/CYTL1/LAMC1/TNFRSF11A/JCHAIN/SIGLEC15/MUC4/ADAM8/S1PR1/CLDN1/SLC2A1/COL3A1/CTSK/LSR/CLDN3/IGHA2/IGHA1/IGKC/HAMP/IGHG3/SPP1	65
GO:0019058	BP	GO:0019058	viral life cycle	63/1845	319/18903	4.1202299633201e-08	1.88555562061863e-06	1.38256973297105e-06	TRIM38/PDCD6IP/CD46/NFIA/MRC1/TRIM14/PKN2/RNASEL/TFRC/VPS37C/INSR/TRIM25/OASL/GBP7/CAV1/LDLR/CHMP4C/FCN3/APOBEC3G/BST2/CD4/HSPA1B/SMPD1/CCR5/IFI27/NPC1/LGALS1/CD86/P4HB/PPIB/ITGAV/ADARB1/BCL2/CH25H/CD80/ICAM1/TOP2A/CCL5/GAS6/IFITM1/CR1/CLEC5A/CDK1/ITGB7/ITGB6/CXCR4/CTSB/CCL8/RSAD2/SCARB1/TNFRSF4/CD209/LAMP3/TPCN1/CTSL/APOBEC3H/DPP4/CCL2/SLAMF1/APOE/CLDN1/CD28/ITGA2	63
GO:0070374	BP	GO:0070374	positive regulation of ERK1 and ERK2 cascade	49/1845	223/18903	4.29519428269011e-08	1.95073407005509e-06	1.43036134964226e-06	ACTA2/NPTN/C5AR1/P2RY1/IL1A/CCL21/FPR2/AGER/ACKR3/GLIPR2/MARCO/GPBAR1/FFAR4/INHBA/PDGFD/CD4/PDGFB/CSF1R/IGF1/CD36/MIF/ICAM1/RASGRP1/CCL22/TREM2/CCL5/GAS6/PRKCA/SPRY2/P2RY6/CCL17/CCL3/GPNMB/CCL4/CCL8/GPR183/SEMA7A/CXCL17/CCL3L3/TNFRSF11A/PDGFA/CCR7/CCL2/SLAMF1/APOE/CCL13/CHI3L1/CCL19/CCL7	49
GO:0046632	BP	GO:0046632	alpha-beta T cell differentiation	32/1845	117/18903	4.84782613695615e-08	2.18186912128021e-06	1.59983941889577e-06	ANXA1/RARA/SPN/ZBTB16/BCL3/JAK3/CD86/GPR18/IL18/RELB/JUNB/SEMA4A/FUT7/BCL2/SOCS1/CD80/ITK/HLX/PRDM1/SLAMF6/LY9/BATF/GPR183/RSAD2/BCL11B/TOX/CTSL/LILRB4/TMEM98/LEF1/CCL19/PLA2G2D	32
GO:0045765	BP	GO:0045765	regulation of angiogenesis	67/1845	349/18903	4.87690512513007e-08	2.18186912128021e-06	1.59983941889577e-06	CTNNB1/RHOB/FKBPL/C5AR1/PTPRM/PDE3B/CYSLTR1/IL1A/ACVRL1/STIM1/ALOX5/HIPK2/TJP1/CXCR2/THBS1/DCN/RGCC/PPARG/CLDN5/AKT3/MAPK7/ECSCR/EPN2/RAPGEF3/CAMP/ITGB8/S100A1/ANGPT2/ANGPT4/NINJ1/ETS1/CD40/STAT1/FLT1/PIK3CD/GLUL/SEMA4A/VEGFA/CXCL10/PLXND1/JUP/C3AR1/PRKCA/GHRL/SPRY2/HSPG2/TLR3/GPNMB/EFNA1/CXCR4/HIF1A/SERPINF1/ADM/STAB1/SPHK1/HMOX1/TGFB2/IL10/HGF/PIK3R6/EMILIN1/C3/ECM1/CHI3L1/ENPP2/ANGPTL4/WNT5A	67
GO:0009615	BP	GO:0009615	response to virus	75/1845	409/18903	5.80298486533458e-08	2.57695513093932e-06	1.88953331755456e-06	ACTA2/TRIM38/TRIM52/CCDC92/TRIM35/RNASEL/ZCCHC3/DDX60L/TLR8/AKAP1/IFNLR1/IRAK3/SPON2/MYD88/FGR/LYST/GBP3/ZDHHC1/TRAF3IP2/NLRP1/TRIM25/SLFN11/BATF3/OASL/TSPAN32/GBP7/NMB/PRF1/ITGB8/FCN3/APOBEC3G/BST2/MX2/MAP3K14/BCL3/SMPD1/IFNAR2/IFI27/CD40/EXT1/TLR2/STAT1/BIRC3/CALR/IFI44/ADARB1/CXCL10/ENO1/CDK6/BCL2/NPC2/RNASE6/DDIT4/AIM2/CCL22/IFI44L/CCL5/CXCL12/IFITM1/ITGB6/TLR3/CCL4/CXCR4/HIF1A/CCL8/CXCL9/RSA…	75
GO:0070372	BP	GO:0070372	regulation of ERK1 and ERK2 cascade	62/1845	315/18903	5.99218500969446e-08	2.63972363252139e-06	1.9355578577603e-06	ACTA2/NPTN/APIP/C5AR1/SLC9A3R1/P2RY1/DUSP6/IL1A/CCL21/FPR2/NLRP12/AGER/ACKR3/GLIPR2/MARCO/FBLN1/GPBAR1/FN1/FFAR4/TBC1D10C/INHBA/PDGFD/ATF3/CD4/PDGFB/CSF1R/IGF1/CD36/MIF/ICAM1/RASGRP1/CCL22/TREM2/CCL5/GAS6/PRKCA/SPRY2/P2RY6/CCL17/DUSP4/CCL3/GPNMB/CCL4/NDRG2/CCL8/LIF/GPR183/SEMA7A/CXCL17/CCL3L3/TNFRSF11A/PDGFA/CCR7/EPHB2/CCL2/SLAMF1/EMILIN1/APOE/CCL13/CHI3L1/CCL19/CCL7	62
GO:0018108	BP	GO:0018108	peptidyl-tyrosine phosphorylation	71/1845	380/18903	6.07096759459027e-08	2.63972363252139e-06	1.9355578577603e-06	CBL/EPHB6/FGFR1/ZNF592/NCF1/SH3BP5/PRKCE/CAMKK2/ADORA1/FGR/DGKQ/INSR/PECAM1/HIPK2/RPS6KA5/LILRA5/NEURL1/ADAM17/CAV1/TSLP/PDGFD/CSPG4/ANGPT4/CD4/CHKA/JAK3/SOCS3/PDGFB/PEAK1/CD40/CASS4/CSF1R/IL18/FLT1/CBLB/VEGFA/PLPP3/SOCS1/RAP2B/IGF1/CD36/GPRC5A/CD80/MIF/LCK/TREM2/CCL5/GAS6/ITK/VTN/CD300A/GHRL/HES1/BANK1/CD3E/EFNA1/TNFRSF18/SPINK1/LIF/OSM/DDR1/TGFA/PDGFA/LILRB4/HGF/EPHB2/MERTK/CD24/GPRC5B/MET/ENPP2	71
GO:0001667	BP	GO:0001667	ameboidal-type cell migration	86/1845	492/18903	6.07642804483657e-08	2.63972363252139e-06	1.9355578577603e-06	ACTA2/DOCK1/WASF2/ANXA1/RHOB/FGFR1/PKN2/PLEC/PTPRM/SLC9A3R1/IRS2/PRKCE/ACVRL1/IQSEC1/THBS1/EDN1/DCN/RGCC/ADTRP/EVL/GLIPR2/PPARG/AKT3/ADAM17/FN1/BCAR1/CENPV/AMOTL1/ANGPT2/PDLIM1/ANGPT4/SEMA6B/EGR3/PDGFB/ETS1/CD40/TNS1/RIN2/HDAC7/PIK3CD/CALR/GLUL/ARID5B/SEMA4A/VEGFA/TIMP1/PLPP3/FUT8/PLXND1/JUP/SGPL1/PRR5L/PRCP/KANK1/ADAM9/APPL2/STARD13/PRKCA/PXN/ITGB7/ITGA3/NRP2/EFNA1/HIF1A/SEMA4B/SERPINF1/ANXA6/HM…	86
GO:0050853	BP	GO:0050853	B cell receptor signaling pathway	34/1845	130/18903	6.24940837577316e-08	2.69533836063022e-06	1.97633694640126e-06	SLC39A10/TRDC/BCAR1/CMTM3/RFTN1/PIK3CD/BCL2/NFATC2/CD38/VAV3/CD22/LCK/CTLA4/BLNK/ITK/CD300A/TRBC1/BANK1/FCGR2B/TRBC2/GCSAM/IGLC7/CD79A/IGLC3/IGLC2/MS4A1/IGHM/IGHG2/IGHA2/IGHA1/IGHG1/IGHG4/IGKC/IGHG3	34
GO:0010758	BP	GO:0010758	regulation of macrophage chemotaxis	14/1845	28/18903	7.26968542848756e-08	3.11298315312735e-06	2.28257190596722e-06	C5AR1/THBS1/CSF1/SLAMF8/CSF1R/RARRES2/MIF/CCL5/C3AR1/MTUS1/CXCL17/SLAMF1/CMKLR1/CYP19A1	14
GO:0018212	BP	GO:0018212	peptidyl-tyrosine modification	71/1845	382/18903	7.53287321096437e-08	3.20280673047741e-06	2.34843438066347e-06	CBL/EPHB6/FGFR1/ZNF592/NCF1/SH3BP5/PRKCE/CAMKK2/ADORA1/FGR/DGKQ/INSR/PECAM1/HIPK2/RPS6KA5/LILRA5/NEURL1/ADAM17/CAV1/TSLP/PDGFD/CSPG4/ANGPT4/CD4/CHKA/JAK3/SOCS3/PDGFB/PEAK1/CD40/CASS4/CSF1R/IL18/FLT1/CBLB/VEGFA/PLPP3/SOCS1/RAP2B/IGF1/CD36/GPRC5A/CD80/MIF/LCK/TREM2/CCL5/GAS6/ITK/VTN/CD300A/GHRL/HES1/BANK1/CD3E/EFNA1/TNFRSF18/SPINK1/LIF/OSM/DDR1/TGFA/PDGFA/LILRB4/HGF/EPHB2/MERTK/CD24/GPRC5B/MET/ENPP2	71
GO:0070227	BP	GO:0070227	lymphocyte apoptotic process	25/1845	80/18903	8.26763403449048e-08	3.49045535470214e-06	2.55935060993567e-06	LGALS3/IRS2/SLC39A10/PTCRA/TRAF3IP2/BCL2L11/BCL3/JAK3/GIMAP8/BCL2/ORMDL3/MIF/CCL5/AURKB/EFNA1/HIF1A/BCL11B/TNFRSF21/IL10/CD27/PDCD1/ADAM8/BIRC7/IL2RA/WNT5A	25
GO:0045860	BP	GO:0045860	positive regulation of protein kinase activity	76/1845	420/18903	8.3796653054765e-08	3.5130135319113e-06	2.57589122676996e-06	SLC11A1/ADRB2/MOB3B/FGFR1/MOB3C/CKS1B/NCF1/CAMKK2/ADORA1/CCL21/CCND3/DGKQ/INSR/THBS1/EDN1/AGER/RGCC/LILRA5/NEURL1/ADAM17/ARHGEF5/CSF1/PDGFD/ANGPT4/CD4/TLR6/PAK1/CD86/PDGFB/CD40/CASS4/CSF1R/IL18/FLT1/ADRA2B/VEGFA/CALM3/TRAF2/SOCS1/SNCA/IGF1/GPRC5A/MIF/CAMK1/RASGRP1/TPX2/ANG/CCL5/GAS6/ADAM9/CLSPN/PSRC1/CD300A/GHRL/SPRY2/EGR1/GPRC5C/TLR3/EFNA1/TGFB2/TNFSF15/TGFA/TNFRSF11A/PDGFA/CCR7/PIK3R6/CCND1/ADA…	76
GO:0002526	BP	GO:0002526	acute inflammatory response	31/1845	114/18903	9.02766561605684e-08	3.758392733907e-06	2.75581371437525e-06	TREM1/FFAR2/TFRC/IL1A/ADORA1/F12/CXCR2/SERPINA1/PTGER3/FN1/NUPR1/EXT1/FUT7/VNN1/PRCP/CD163/FCGR2B/OSM/TNFRSF11A/CCR7/A2M/ADAM8/EDNRB/C3/SAA1/VCAM1/ASS1/IGHG1/PLA2G2D/HAMP/ELANE	31
GO:0010878	BP	GO:0010878	cholesterol storage	12/1845	21/18903	9.15938019648865e-08	3.78692995020341e-06	2.77673841746182e-06	SREBF2/STARD4/MSR1/PPARG/LPL/TTC39B/CES1/NR1H3/CD36/TREM2/SCARB1/ABCA1	12
GO:0016032	BP	GO:0016032	viral process	76/1845	421/18903	9.27044471078331e-08	3.80659698911958e-06	2.79115912849539e-06	TRIM38/PDCD6IP/CD46/NFIA/MRC1/ST3GAL2/TRIM14/PKN2/RNASEL/TFRC/ST6GALNAC2/VPS37C/INSR/TRIM25/MON1B/OASL/GBP7/CAV1/LDLR/CHMP4C/FCN3/APOBEC3G/BST2/CD4/HSPA1B/SMPD1/CCR5/IFI27/NPC1/LGALS1/CD86/P4HB/CSF1R/PPIB/STAT1/ITGAV/ADARB1/ST3GAL4/BCL2/CH25H/FUT8/ZFP36/CD80/ICAM1/MGAT4A/TOP2A/CCL5/GAS6/ST6GAL1/IFITM1/CR1/CLEC5A/CDK1/CCL3/ITGB7/ITGB6/CCL4/CXCR4/CTSB/CCL8/RSAD2/SCARB1/TNFRSF4/CD209/LAMP3/TPCN1/CTS…	76
GO:1901342	BP	GO:1901342	regulation of vasculature development	67/1845	355/18903	9.59501974468496e-08	3.91307097750928e-06	2.86923039411417e-06	CTNNB1/RHOB/FKBPL/C5AR1/PTPRM/PDE3B/CYSLTR1/IL1A/ACVRL1/STIM1/ALOX5/HIPK2/TJP1/CXCR2/THBS1/DCN/RGCC/PPARG/CLDN5/AKT3/MAPK7/ECSCR/EPN2/RAPGEF3/CAMP/ITGB8/S100A1/ANGPT2/ANGPT4/NINJ1/ETS1/CD40/STAT1/FLT1/PIK3CD/GLUL/SEMA4A/VEGFA/CXCL10/PLXND1/JUP/C3AR1/PRKCA/GHRL/SPRY2/HSPG2/TLR3/GPNMB/EFNA1/CXCR4/HIF1A/SERPINF1/ADM/STAB1/SPHK1/HMOX1/TGFB2/IL10/HGF/PIK3R6/EMILIN1/C3/ECM1/CHI3L1/ENPP2/ANGPTL4/WNT5A	67
GO:0022408	BP	GO:0022408	negative regulation of cell-cell adhesion	45/1845	202/18903	9.87576106430088e-08	4.00035051219485e-06	2.93322746831582e-06	ANXA1/LGALS3/VSIG4/ABAT/MYADM/PAG1/CCL21/CD9/RGCC/ADTRP/UBASH3B/MAPK7/CRTAM/TSPAN32/SPN/SCGB1A1/SWAP70/JAK3/CD86/CBLB/VEGFA/SOCS1/PRDX2/CD80/CTLA4/CXCL12/CR1/CD300A/HLX/CDH1/GPNMB/FCGR2B/PAWR/CTSG/TNFRSF21/IL10/LAG3/LILRB4/TIGIT/CCL28/EPCAM/IL4I1/ASS1/IL2RA/PLA2G2D	45
GO:0010466	BP	GO:0010466	negative regulation of peptidase activity	54/1845	263/18903	1.00337041474985e-07	4.03705076270158e-06	2.96013765594869e-06	CAST/XIAP/RPS6KA1/ANOS1/CARD16/SERPINI1/POR/DHCR24/PROS1/SERPINA1/THBS1/CDKN2D/SERPING1/CRIM1/ITIH5/SERPINA9/BST2/PTTG1/BIRC3/VEGFA/TIMP1/SNCA/CST7/TNFAIP8/LXN/BIRC5/GAPDH/TNFSF14/NAIP/GAS6/CR1/SERPINH1/VTN/SPOCK2/SERPINF1/CTSB/SPINK1/LAMP3/NOL3/TFPI/HMSD/A2M/HGF/CD27/CST6/C3/ECM1/RARRES1/TFPI2/WFDC2/BIRC7/SFN/PCSK1N/MMP9	54
GO:0044000	BP	GO:0044000	movement in host	42/1845	183/18903	1.08791383056794e-07	4.34802894283655e-06	3.18816010979069e-06	TRIM38/CBL/CD46/MRC1/TRIM14/TFRC/INSR/TRIM25/CAV1/LDLR/CHMP4C/FCN3/CD4/HSPA1B/SMPD1/CCR5/NPC1/LGALS1/CD86/P4HB/ITGAV/CH25H/CD80/ICAM1/GAS6/IFITM1/CR1/CLEC5A/CDK1/ITGB7/ITGB6/CXCR4/CTSB/SCARB1/TNFRSF4/CD209/TPCN1/CTSL/DPP4/SLAMF1/CLDN1/ITGA2	42
GO:0001818	BP	GO:0001818	negative regulation of cytokine production	69/1845	371/18903	1.11715664871534e-07	4.43533384705197e-06	3.25217578601274e-06	NPTN/SLC11A1/ANXA1/ACP5/VSIG4/RARA/CARD16/TLR8/IRAK3/TSPO/RPS6KA5/NLRP12/THBS1/AGER/RGCC/LILRA5/MEFV/FN1/GBP7/FFAR4/NMB/INHBA/SCGB1A1/BST2/BCL3/SRGN/JAK3/TLR6/HOMER2/GPR18/CD2AP/HDAC7/RELB/LILRA4/IGF1/ZFP36/TREM2/GAS6/SSC5D/CR1/APPL2/GHRL/GPNMB/BANK1/NDRG2/FCGR2B/CD96/HMOX1/TGFB2/HOMER3/TRIB2/TNFRSF21/CD84/IL10/CD200R1/LAG3/LILRB4/CCR7/LAPTM4B/HGF/TIGIT/EPHB2/MERTK/SLAMF1/CMKLR1/CD200/CD24/LEF1/E…	69
GO:0043277	BP	GO:0043277	apoptotic cell clearance	19/1845	51/18903	1.30201314286154e-07	5.1352426259572e-06	3.7653787289403e-06	ANXA1/RHOBTB2/RARA/TGM2/THBS1/MARCO/FCN3/C2/ITGAV/NR1H3/CD36/TREM2/GAS6/RHOBTB1/RHOH/SCARB1/CCL2/MERTK/C3	19
GO:0045471	BP	GO:0045471	response to ethanol	33/1845	128/18903	1.40537561606844e-07	5.50668419498711e-06	4.03773551613471e-06	CBL/RARA/ABAT/PRKCE/MYD88/CLDN18/CLDN5/CLDN7/HPGD/SOD2/RGS2/FOS/SLC23A2/EPS8/CRHBP/SREBF1/KCNMB1/ST6GAL1/TP53INP1/GRIN3A/CDK1/OXCT1/TYMS/SPINK1/CD14/TNFRSF11A/CCND1/CLDN1/VCAM1/CTSK/CLDN3/CCL7/HAMP	33
GO:0010951	BP	GO:0010951	negative regulation of endopeptidase activity	52/1845	252/18903	1.45684572915348e-07	5.63470332017748e-06	4.1316045941901e-06	CAST/XIAP/RPS6KA1/ANOS1/CARD16/SERPINI1/POR/DHCR24/PROS1/SERPINA1/THBS1/CDKN2D/SERPING1/CRIM1/ITIH5/SERPINA9/BST2/PTTG1/BIRC3/VEGFA/TIMP1/SNCA/CST7/TNFAIP8/LXN/BIRC5/GAPDH/TNFSF14/NAIP/GAS6/CR1/SERPINH1/VTN/SPOCK2/SERPINF1/SPINK1/LAMP3/NOL3/TFPI/HMSD/A2M/HGF/CD27/CST6/C3/RARRES1/TFPI2/WFDC2/BIRC7/SFN/PCSK1N/MMP9	52
GO:0050851	BP	GO:0050851	antigen receptor-mediated signaling pathway	52/1845	252/18903	1.45684572915348e-07	5.63470332017748e-06	4.1316045941901e-06	LGALS3/TRGC2/SLC39A10/TRGC1/TRDC/PRAM1/CACNB3/BCAR1/CMTM3/RFTN1/CBLB/PIK3CD/BCL2/NFATC2/CD38/VAV3/CD22/LCK/CD226/CTLA4/BLNK/CARD11/ITK/CD300A/TRBC1/BANK1/SH2D1A/CD3E/FCGR2B/PAWR/TRBC2/TESPA1/GCSAM/TNFRSF21/LILRB4/CCR7/TRAC/TRAT1/IGLC7/CD79A/CD28/IGLC3/IGLC2/MS4A1/IGHM/IGHG2/IGHA2/IGHA1/IGHG1/IGHG4/IGKC/IGHG3	52
GO:0050730	BP	GO:0050730	regulation of peptidyl-tyrosine phosphorylation	54/1845	266/18903	1.48196888279321e-07	5.69513041817004e-06	4.17591231750636e-06	CBL/ZNF592/NCF1/SH3BP5/PRKCE/ADORA1/DGKQ/PECAM1/LILRA5/NEURL1/ADAM17/CAV1/TSLP/PDGFD/CSPG4/ANGPT4/CD4/SOCS3/PDGFB/CD40/CASS4/CSF1R/IL18/CBLB/VEGFA/PLPP3/SOCS1/RAP2B/IGF1/CD36/GPRC5A/CD80/MIF/TREM2/CCL5/GAS6/VTN/CD300A/GHRL/HES1/BANK1/CD3E/EFNA1/TNFRSF18/SPINK1/LIF/OSM/TGFA/PDGFA/LILRB4/HGF/CD24/GPRC5B/ENPP2	54
GO:0051250	BP	GO:0051250	negative regulation of lymphocyte activation	39/1845	166/18903	1.59339261320588e-07	6.07570596320919e-06	4.45496652515019e-06	ANXA1/LGALS3/VSIG4/LST1/PAG1/FGR/CRTAM/TSPAN32/SPN/TBC1D10C/INHBA/SCGB1A1/JAK3/CD86/CBLB/SOCS1/PRDX2/ID2/CD80/CLNK/HMGB3/CTLA4/CR1/CD300A/HLX/GPNMB/BANK1/FCGR2B/PAWR/CTSG/TNFRSF21/IL10/LAG3/LILRB4/TIGIT/MERTK/IL4I1/IL2RA/PLA2G2D	39
GO:0055074	BP	GO:0055074	calcium ion homeostasis	60/1845	309/18903	1.60127029555805e-07	6.07570596320919e-06	4.45496652515019e-06	NPTN/VDR/P2RY1/PRKCE/ADORA1/CCL21/STIM1/SNX10/RMDN3/TGM2/TMTC2/ATP1B1/FLNA/CDH23/EDN1/TRPC6/P2RX1/DIAPH1/UBASH3B/JPH4/CAV1/RYR1/CCR5/ERO1A/CD40/CALR/CLIC2/CALM3/CXCL10/BCL2/SNCA/DISC1/ANKH/LCK/CCL5/CXCL12/MCOLN2/MCOLN3/P2RY6/CCL3/ADM/ANXA6/CCL8/CXCL9/ITPR3/NOL3/TPCN1/CCR7/TRPM2/S100A14/APOE/CYP27B1/FAM20A/NT5E/CCL13/BNIP3/CCL19/CCL7/WNT5A/ELANE	60
GO:0045580	BP	GO:0045580	regulation of T cell differentiation	41/1845	179/18903	1.62663104206034e-07	6.13311515544135e-06	4.49706139135649e-06	ANXA1/CD46/FANCA/RARA/SOX13/CRTAM/ZBTB16/EGR3/JAK3/CD86/IL18/JUNB/VNN1/TNFSF9/SOCS1/PRDX2/CD80/RASGRP1/SMARCD3/CTLA4/CARD11/CR1/HLX/PRDM1/ZEB1/BATF/RHOH/CD2/TESPA1/CAMK4/TOX/LAG3/LILRB4/PIK3R6/CD27/ADAM8/LEF1/IL4I1/CD28/CCL19/IL2RA	41
GO:0007249	BP	GO:0007249	I-kappaB kinase/NF-kappaB signaling	57/1845	288/18903	1.66702616673864e-07	6.24613866849885e-06	4.57993504756616e-06	TRIM38/CTNNB1/TRIM52/TLE1/TRIM14/TAB3/CARD16/TLR8/TFRC/PRKCE/IL1A/MYD88/CCL21/SECTM1/FLNA/TRAF3IP2/NLRP12/S100A4/EDN1/TRIM25/GBP7/S100A13/SLC44A2/BST2/CD4/MAP3K14/BCL3/TLR6/LGALS1/CD40/NUP62/TLR2/STAT1/RELB/CXXC5/BIRC3/NFKBIA/TRAF2/TRAF5/CD36/GAPDH/TREM2/TRAF1/CARD11/TLR3/HMOX1/RHOH/LILRB4/CCR7/TIFAB/EDNRB/ECM1/S100B/UBD/GPRC5B/CCL19/WNT5A	57
GO:0006875	BP	GO:0006875	cellular metal ion homeostasis	75/1845	420/18903	1.7681516010722e-07	6.54586495357329e-06	4.79970713245636e-06	NPTN/SLC11A1/FTH1/TTC7A/VDR/P2RY1/TFRC/PRKCE/SLC39A10/IL1A/ADORA1/CCL21/STIM1/SLC9A1/RMDN3/TGM2/ATP1B1/FLNA/ACO1/CDH23/EDN1/TRPC6/P2RX1/DIAPH1/UBASH3B/JPH4/CAV1/RYR1/CYB561A3/CCR5/ERO1A/CD40/SLC39A8/SLC11A2/CALR/CLIC2/CALM3/CXCL10/BCL2/SNCA/ANKRD9/DISC1/LCK/CCL5/CXCL12/SLC46A1/MCOLN2/STEAP4/MCOLN3/P2RY6/CCL3/HIF1A/KCNMA1/CYBRD1/ANXA6/HMOX1/CCL8/CXCL9/ITPR3/NOL3/TPCN1/SLC1A3/CCR7/TRPM2/APOE/LCN2/S…	75
GO:0033674	BP	GO:0033674	positive regulation of kinase activity	85/1845	496/18903	1.76885758545267e-07	6.54586495357329e-06	4.79970713245636e-06	SLC11A1/ADRB2/MOB3B/EPHB6/FGFR1/MOB3C/CKS1B/NCF1/CAMKK2/ADORA1/CCL21/CCND3/FGR/DGKQ/INSR/THBS1/EDN1/AGER/RGCC/PIFO/LILRA5/NEURL1/ADAM17/ARHGEF5/CSF1/PDGFD/ANGPT4/CD4/TLR6/PAK1/CD86/PDGFB/CD40/CASS4/CSF1R/IL18/FLT1/ADRA2B/VEGFA/CALM3/TRAF2/SOCS1/SNCA/IGF1/GPRC5A/VAV3/MIF/CAMK1/RASGRP1/TPX2/ANG/TREM2/CCL5/GAS6/ADAM9/CLSPN/PSRC1/CD300A/GHRL/SPRY2/EGR1/GPRC5C/TLR3/EFNA1/TGFB2/DDR1/TNFSF15/TGFA/TNFRSF…	85
GO:0030888	BP	GO:0030888	regulation of B cell proliferation	22/1845	67/18903	1.84452068507765e-07	6.78398865462607e-06	4.97430957758105e-06	IRS2/TFRC/SLC39A10/CD40/BCL2/NFATC2/CD38/MZB1/VAV3/CD22/MIF/IKZF3/CTLA4/CARD11/CD300A/FCGR2B/PAWR/GPR183/TNFRSF4/TNFRSF21/IL10/EPHB2	22
GO:0045766	BP	GO:0045766	positive regulation of angiogenesis	42/1845	187/18903	2.0562726487789e-07	7.47112395723e-06	5.47814646334972e-06	RHOB/C5AR1/CYSLTR1/IL1A/ACVRL1/STIM1/HIPK2/TJP1/CXCR2/THBS1/AKT3/RAPGEF3/CAMP/ITGB8/S100A1/ANGPT2/ANGPT4/NINJ1/ETS1/CD40/FLT1/PIK3CD/VEGFA/JUP/C3AR1/PRKCA/GHRL/TLR3/CXCR4/HIF1A/ADM/SPHK1/HMOX1/IL10/HGF/PIK3R6/EMILIN1/C3/ECM1/CHI3L1/ANGPTL4/WNT5A	42
GO:1904018	BP	GO:1904018	positive regulation of vasculature development	42/1845	187/18903	2.0562726487789e-07	7.47112395723e-06	5.47814646334972e-06	RHOB/C5AR1/CYSLTR1/IL1A/ACVRL1/STIM1/HIPK2/TJP1/CXCR2/THBS1/AKT3/RAPGEF3/CAMP/ITGB8/S100A1/ANGPT2/ANGPT4/NINJ1/ETS1/CD40/FLT1/PIK3CD/VEGFA/JUP/C3AR1/PRKCA/GHRL/TLR3/CXCR4/HIF1A/ADM/SPHK1/HMOX1/IL10/HGF/PIK3R6/EMILIN1/C3/ECM1/CHI3L1/ANGPTL4/WNT5A	42
GO:0032612	BP	GO:0032612	interleukin-1 production	33/1845	130/18903	2.08400695883653e-07	7.48121060971557e-06	5.48554242678938e-06	ANXA1/ACP5/NLRP2/CARD16/TLR8/MYD88/NLRC4/NLRP12/NLRP1/AGER/LILRA5/MEFV/LPL/S100A13/FFAR4/TLR6/IGF1/CD36/AIM2/TREM2/NAIP/GAS6/GHRL/CCL3/EGR1/SPHK1/IL10/LILRB4/CCR7/SAA1/CCL19/AZU1/WNT5A	33
GO:0032652	BP	GO:0032652	regulation of interleukin-1 production	33/1845	130/18903	2.08400695883653e-07	7.48121060971557e-06	5.48554242678938e-06	ANXA1/ACP5/NLRP2/CARD16/TLR8/MYD88/NLRC4/NLRP12/NLRP1/AGER/LILRA5/MEFV/LPL/S100A13/FFAR4/TLR6/IGF1/CD36/AIM2/TREM2/NAIP/GAS6/GHRL/CCL3/EGR1/SPHK1/IL10/LILRB4/CCR7/SAA1/CCL19/AZU1/WNT5A	33
GO:1905523	BP	GO:1905523	positive regulation of macrophage migration	13/1845	26/18903	2.14936176797129e-07	7.66989511844518e-06	5.62389394927827e-06	C5AR1/THBS1/CSF1/CSF1R/RARRES2/TREM2/CCL5/C3AR1/CCL3/MMP14/CXCL17/SLAMF1/CMKLR1	13
GO:0010876	BP	GO:0010876	lipid localization	83/1845	483/18903	2.18753376386585e-07	7.75992006767796e-06	5.68990407842029e-06	SLCO3A1/APOL6/CRY2/ANXA1/SPNS1/LDLRAP1/SREBF2/PNPLA2/ATP9B/KCNQ1/FFAR2/STARD4/ESYT1/ATG2A/SLC25A20/RXRA/IRS2/TEX2/APOBR/IL1A/RBP7/SQLE/LIMA1/MSR1/ABHD5/TSPO/PLA2G6/THBS1/EDN1/SLC27A3/OSBPL11/PPARG/LPL/OSBPL10/ACACB/ABCG2/CAV1/NMB/LDLR/ATP9A/GLTPD2/INHBA/TTC39B/CES1/FABP4/ATP10A/ABCC4/CHKA/OSBPL3/NPC1/SPNS3/ATP8A1/ITGAV/NFKBIA/NPC2/SREBF1/NR1H3/CD36/MIF/APOLD1/PLA2G4C/TREM2/ABCA6/EEPD1/GHRL/ATP8B4…	83
GO:0030003	BP	GO:0030003	cellular cation homeostasis	85/1845	499/18903	2.31070373880362e-07	8.14862877301628e-06	5.9749218657857e-06	NPTN/SLC11A1/FTH1/TTC7A/VDR/P2RY1/TFRC/PRKCE/SLC39A10/CHP1/IL1A/ADORA1/CCL21/STIM1/SLC9A1/RMDN3/TGM2/ATP1B1/FLNA/ACO1/CDH23/EDN1/TRPC6/SLC4A8/P2RX1/DIAPH1/UBASH3B/CA2/JPH4/CAV1/RYR1/SLAMF8/CYB561A3/CCR5/TMEM9/ERO1A/CD40/SLC39A8/SLC11A2/CALR/SLC4A7/CLIC2/CALM3/RAB20/SLC9A9/CXCL10/BCL2/SNCA/ANKRD9/DISC1/LCK/ATP6V0D2/CCL5/CXCL12/SLC46A1/MCOLN2/STEAP4/MCOLN3/P2RY6/CCL3/HIF1A/KCNMA1/CYBRD1/ANXA6/HMOX1…	85
GO:0071622	BP	GO:0071622	regulation of granulocyte chemotaxis	19/1845	53/18903	2.64181570552366e-07	9.261804183985e-06	6.79114951447634e-06	C5AR1/CCL21/CXCR2/THBS1/EDN1/CSF1/CSF1R/MPP1/RARRES2/CCL5/C3AR1/DAPK2/CXCL17/DPP4/CCR7/S100A14/SLAMF1/CMKLR1/CCL19	19
GO:0010885	BP	GO:0010885	regulation of cholesterol storage	11/1845	19/18903	2.67793364153803e-07	9.33384429129097e-06	6.84397239110331e-06	SREBF2/MSR1/PPARG/LPL/TTC39B/CES1/NR1H3/CD36/TREM2/SCARB1/ABCA1	11
GO:0044703	BP	GO:0044703	multi-organism reproductive process	45/1845	209/18903	2.7993016131881e-07	9.70047004107667e-06	7.11279801440432e-06	SLC19A1/THBD/VDR/RARA/DDO/PLA2G6/EDN1/P2RX1/FBLN1/IGFBP2/AGRP/TPPP3/HPGD/ANGPT2/SCGB1A1/IGFBP7/RGS2/FOS/UCP2/CALR/JUNB/ADRA2B/FUT7/VEGFA/TIMP1/FOSB/SLC38A1/CRHBP/BCL2/CD38/PLA2G4C/GHRL/PRDM1/ITGA3/ADM/CTSB/LIF/DDR1/MMP2/CLDN4/CYP27B1/SLC2A1/MMP9/ITGA2/SPP1	45
GO:0044403	BP	GO:0044403	biological process involved in symbiotic interaction	59/1845	307/18903	2.92255355332333e-07	1.00693727311341e-05	7.38329318734315e-06	TRIM38/CBL/CD46/MRC1/TRIM14/TREM1/TFRC/MYD88/INSR/TRIM25/FN1/CAV1/LDLR/CHMP4C/CAMP/FCN3/CD4/HSPA1B/SMPD1/CCR5/IFI27/NPC1/LGALS1/CD86/P4HB/CSF1R/PPIB/ITGAV/CH25H/CD80/GAPDH/ICAM1/CCL5/GAS6/IFITM1/CR1/CLEC5A/CDK1/CCL3/ITGB7/ITGB6/CCL4/CXCR4/CTSB/CTSG/CCL8/SCARB1/TNFRSF4/CD209/TPCN1/CTSL/DPP4/SLAMF1/APOE/CLDN1/LEF1/AZU1/ITGA2/ELANE	59
GO:0006956	BP	GO:0006956	complement activation	33/1845	132/18903	3.05858146334708e-07	1.0477826213009e-05	7.68278868627814e-06	C8B/CD46/VSIG4/CFP/TRDC/RGCC/SERPING1/C8A/CD5L/FCN3/C1QC/CD59/C2/TREM2/CR1/TRBC1/C4BPA/TRBC2/CFH/C1S/A2M/C3/IGLC7/IGLC3/IGLC2/IGHM/IGHG2/IGHA2/IGHA1/IGHG1/IGHG4/IGKC/IGHG3	33
GO:0072677	BP	GO:0072677	eosinophil migration	12/1845	23/18903	3.49608301111956e-07	1.18937288410598e-05	8.72098883109009e-06	LGALS3/CCL21/CCL5/CD300A/CCL3/DAPK2/CCL4/CCL8/CCL2/ADAM8/CCL13/CCL7	12
GO:0062197	BP	GO:0062197	cellular response to chemical stress	64/1845	345/18903	3.51157632171408e-07	1.18937288410598e-05	8.72098883109009e-06	CTNNB1/ANXA1/RHOB/VKORC1L1/ERMP1/PLEC/EPAS1/OXR1/NCF1/CAMKK2/ALOX5/TSPO/SLC12A6/MGST1/EDN1/FBP1/MAPK7/RBM11/CAV1/AKR1C3/PDGFD/MGAT3/SOD2/HSPA1B/TLR6/P4HB/FOS/NR4A2/RELB/TPM1/AKR1B1/MAPK13/VNN1/RCSD1/BCL2/SNCA/PRDX2/FUT8/CD36/PRR5L/PDK1/AIFM2/TREM2/IL18BP/TP53INP1/NME8/PXN/CDK1/HIF1A/PAWR/SPHK1/HMOX1/ZFP36L1/ETV5/NOL3/IL10/TRPM2/HGF/MMP2/PYCR1/SLC2A1/BNIP3/MET/MMP9	64
GO:0010883	BP	GO:0010883	regulation of lipid storage	19/1845	54/18903	3.70465652493978e-07	1.24771999252888e-05	9.14881469435158e-06	SREBF2/PNPLA2/MSR1/ABHD5/OSBPL11/PPARG/LPL/ACACB/TTC39B/CES1/ITGAV/NFKBIA/SREBF1/NR1H3/CD36/TREM2/SCARB1/ABCA1/C3	19
GO:0007265	BP	GO:0007265	Ras protein signal transduction	65/1845	353/18903	3.7592162569187e-07	1.25902242794567e-05	9.23168896729931e-06	SHOC2/WASF2/CBL/RHOB/RASGEF1B/KSR1/IQSEC2/HEG1/DOK2/RASGRP4/IQSEC1/DENND4C/DHCR24/RASGRP2/CDC42EP3/FBP1/CDC42EP4/RAPGEF3/ARHGAP6/RHOD/CSF1/ARHGEF28/IQSEC3/RASAL3/NISCH/RALGDS/GPR18/NUP62/DENND3/DNMT1/EPS8/RALGPS2/RAB12/AUTS2/RAP2B/IGF1/GPR35/FLOT1/RASGRP1/KANK1/RB1/RASGRF1/LPAR6/CDKN2A/STARD13/SPRY2/P2RY10/ITGA3/RALA/RAB33A/TGFB2/EPS8L2/GRAP/RASGRP3/RHOH/COL1A2/RGL1/CELSR1/EPHB2/RAB42/ABCA1/APOE/…	65
GO:0033209	BP	GO:0033209	tumor necrosis factor-mediated signaling pathway	29/1845	109/18903	3.85770536345189e-07	1.28483020299412e-05	9.4209225717983e-06	XIAP/NLRP2/CARD16/TRAF3IP2/CLDN18/PELI3/ADAM17/HSPA1B/EXT1/STAT1/BIRC3/NFKBIA/TRAF2/TRAF5/AIM2/NAIP/GAS6/TRAF1/TNFRSF25/TNFRSF18/SPHK1/TNFRSF4/KRT18/NOL3/PLVAP/TNFRSF11A/ST18/CD70/BIRC7	29
GO:0001659	BP	GO:0001659	temperature homeostasis	40/1845	178/18903	3.91479495589389e-07	1.29664064975601e-05	9.50752180041459e-06	ADRB2/SCD/ABAT/EPAS1/THRA/ADIPOR2/DECR1/IL1A/ADORA1/TRPV2/PER2/PTGER3/ADAM17/CAV1/FFAR4/FABP4/ARRDC3/ACOT13/IL18/UCP2/G0S2/VEGFA/PLCL1/NR1H3/CD36/RB1/APPL2/GHRL/GADD45G/EGR1/CXCR4/ACHE/ADRB3/ACOT11/TNFRSF11A/GATM/TRPM2/EDNRB/CMKLR1/LCN2	40
GO:0002831	BP	GO:0002831	regulation of response to biotic stimulus	66/1845	361/18903	4.00715440142331e-07	1.31993904596334e-05	9.67835556989228e-06	TRIM38/CCDC92/XIAP/VSIG4/ZCCHC3/FFAR2/CARD16/TLR8/IFNLR1/NCF1/IRAK3/AKIRIN2/FGR/ZDHHC1/TRAF3IP2/FPR2/NLRC4/LYAR/SERPING1/PPARG/OASL/CRTAM/TSPAN32/KLRD1/PGC/FCN3/APOBEC3G/SLAMF8/HMGB2/LY96/PAK1/STAT1/BIRC3/SOCS1/PRDX2/NR1H3/CD36/MIF/RASGRP1/AIM2/CLNK/CD226/TREM2/CCL5/MIAT/CR1/APPL2/PRKCA/SLAMF6/SH2D1A/FCGR2B/CD96/CD14/CFH/LAG3/A2M/PIK3R6/CD180/ADAM8/EMILIN1/CADM1/APOE/IL4I1/HTRA1/MMP12/WNT5A	66
GO:0048771	BP	GO:0048771	tissue remodeling	40/1845	179/18903	4.57325939152948e-07	1.49817978427427e-05	1.09852926195152e-05	CTNNB1/ADRB2/ACP5/VDR/EPAS1/MDM2/TFRC/IL1A/ACVRL1/SNX10/FLNA/CLDN18/PPARG/UBASH3B/DCSTAMP/CAV1/RSPO3/CSPG4/EXT1/CSF1R/IL18/LIPA/TIMP1/CD38/PRKCA/GPNMB/HIF1A/LIF/MMP14/NOL3/TNFRSF11A/SIGLEC15/MMP2/ELF3/ADAM8/S1PR1/CTSK/CTHRC1/HAMP/SPP1	40
GO:0042100	BP	GO:0042100	B cell proliferation	28/1845	104/18903	4.67404966783841e-07	1.52287650862453e-05	1.11663795268268e-05	IRS2/TFRC/SLC39A10/CD40/BCL2/NFATC2/CD38/MZB1/VAV3/CD22/MIF/RASGRP1/IKZF3/CTLA4/CARD11/CD300A/FCGR2B/PAWR/GPR183/TNFRSF4/TNFRSF21/IL10/CD180/EPHB2/CD70/LEF1/CD79A/MS4A1	28
GO:1903038	BP	GO:1903038	negative regulation of leukocyte cell-cell adhesion	35/1845	147/18903	4.81828638077663e-07	1.5613852352841e-05	1.14487419209805e-05	ANXA1/LGALS3/VSIG4/PAG1/CCL21/ADTRP/CRTAM/TSPAN32/SPN/SCGB1A1/JAK3/CD86/CBLB/SOCS1/PRDX2/CD80/CTLA4/CXCL12/CR1/CD300A/HLX/GPNMB/FCGR2B/PAWR/CTSG/TNFRSF21/IL10/LAG3/LILRB4/TIGIT/CCL28/IL4I1/ASS1/IL2RA/PLA2G2D	35
GO:0030195	BP	GO:0030195	negative regulation of blood coagulation	18/1845	50/18903	5.0586190578663e-07	1.63045275547895e-05	1.19551744117995e-05	THBD/ABAT/F12/CD9/PROS1/THBS1/EDN1/ADTRP/SERPING1/UBASH3B/PDGFB/PROC/VTN/TFPI/PDGFA/PLAU/APOE/PLAT	18
GO:0002686	BP	GO:0002686	negative regulation of leukocyte migration	19/1845	55/18903	5.14447343317797e-07	1.64925765946e-05	1.20930599813967e-05	ADORA1/CCL21/ADTRP/SLAMF8/GPR18/MIF/CXCL12/CD300A/PADI2/HMOX1/GCSAM/CD200R1/NBL1/DPP4/CCL2/CCL28/EMILIN1/CD200/CYP19A1	19
GO:0051056	BP	GO:0051056	regulation of small GTPase mediated signal transduction	58/1845	305/18903	5.29244905921246e-07	1.68767192074355e-05	1.23747297151575e-05	SHOC2/CBL/TRIO/IQSEC2/HEG1/ARHGAP32/SPATA13/RASGRP4/TGM2/IQSEC1/DENND4C/RAP1GAP2/FGD5/FBP1/ARHGEF5/ARHGAP6/RHOD/CSF1/ARHGEF28/IQSEC3/RASAL3/SIPA1/SWAP70/FAM13A/ARHGAP22/PREX1/GPR18/CD2AP/NUP62/DEF6/DENND3/EPS8/ITGAV/RALGPS2/AUTS2/ITSN1/IGF1/TAGAP/VAV3/GPR35/FLOT1/ARHGAP12/RASGRP1/KANK1/RASGRF1/LPAR6/STARD13/SPRY2/P2RY10/ITGA3/TGFB2/EPS8L2/EPHB2/SRGAP3/ABCA1/APOE/COL3A1/MET	58
GO:0007584	BP	GO:0007584	response to nutrient	36/1845	154/18903	5.36314752804004e-07	1.6922141805579e-05	1.24080354997757e-05	VDR/RARA/POR/RXRA/TFRC/IL1A/TSPO/TRIM25/CDKN2D/PPARG/LPL/IGFBP2/AQP3/ALDH1A2/AKR1C3/SOD2/SLC16A1/STAT1/PIM1/RUNX2/CXCL10/GAS6/OXCT1/TYMS/FOLR2/HMOX1/A2M/CCND1/CCL28/CYP27B1/COL1A1/VCAM1/ASS1/ITGA2/HAMP/SPP1	36
GO:0050729	BP	GO:0050729	positive regulation of inflammatory response	36/1845	154/18903	5.36314752804004e-07	1.6922141805579e-05	1.24080354997757e-05	FFAR2/NLRC4/NLRP12/NLRP1/NKG7/PTGER3/LILRA5/LPL/LDLR/TSLP/FABP4/NINJ1/LGALS1/NUPR1/ETS1/TLR2/IL18/MAPK13/NFKBIA/SNCA/AIM2/TREM2/NAIP/CCL3/TLR3/OSM/TLR10/TNFRSF11A/CCR7/ADAM8/C3/GPRC5B/PLA2G7/CD28/ITGA2/WNT5A	36
GO:0043367	BP	GO:0043367	CD4-positive, alpha-beta T cell differentiation	25/1845	88/18903	6.34300443254805e-07	1.99090636508511e-05	1.4598173882789e-05	ANXA1/RARA/SPN/BCL3/JAK3/CD86/IL18/RELB/JUNB/SEMA4A/FUT7/SOCS1/CD80/HLX/SLAMF6/LY9/BATF/GPR183/RSAD2/TOX/CTSL/TMEM98/LEF1/CCL19/PLA2G2D	25
GO:0002366	BP	GO:0002366	leukocyte activation involved in immune response	56/1845	293/18903	6.98547423013424e-07	2.18114156300285e-05	1.59930594216231e-05	SLC11A1/CBL/ANXA1/LGALS3/CD46/RARA/TFRC/PRKCE/MYD88/FGR/DOCK11/NKG7/ITGAL/PRAM1/SPN/S100A13/STXBP2/BCL3/SWAP70/JAK3/LGALS1/CD86/CD40/MILR1/IL18/RELB/PIK3CD/C12orf4/JUNB/SEMA4A/CD80/ICAM1/RASGRP1/CLNK/TREM2/CR1/CD300A/HLX/CCL3/SLAMF6/CCR6/LY9/FCGR2B/HMOX1/BATF/GPR183/ITM2A/CD84/IL10/DYSF/CD180/SLAMF1/TMEM98/LEF1/CD28/CCL19	56
GO:1900047	BP	GO:1900047	negative regulation of hemostasis	18/1845	51/18903	7.1076768296871e-07	2.20779909813338e-05	1.61885238291646e-05	THBD/ABAT/F12/CD9/PROS1/THBS1/EDN1/ADTRP/SERPING1/UBASH3B/PDGFB/PROC/VTN/TFPI/PDGFA/PLAU/APOE/PLAT	18
GO:0010324	BP	GO:0010324	membrane invagination	34/1845	143/18903	7.23116535228773e-07	2.23457919004974e-05	1.63848868752868e-05	DOCK1/RHOBTB2/MSR1/TRDC/THBS1/MARCO/SPIRE2/FCHO2/CD36/ARHGAP12/TREM2/APPL2/FNBP1L/CD300A/RHOBTB1/AURKB/TRBC1/FCGR2B/TRBC2/RHOH/ABCA1/C3/IGLC7/IGLC3/IGLC2/ITGA2/IGHM/IGHG2/IGHA2/IGHA1/IGHG1/IGHG4/IGKC/IGHG3	34
GO:0045861	BP	GO:0045861	negative regulation of proteolysis	64/1845	352/18903	7.30411757462729e-07	2.24554794153285e-05	1.64653144354351e-05	CAST/XIAP/RPS6KA1/ANOS1/CARD16/SERPINI1/POR/USP25/HIPK2/DHCR24/PROS1/SERPINA1/THBS1/CDKN2D/SERPING1/CRIM1/ITIH5/SERPINA9/BST2/PTTG1/BIRC3/VEGFA/TIMP1/SVIP/CTSZ/SNCA/CST7/TNFAIP8/NR1H3/LXN/BIRC5/GAPDH/TNFSF14/NAIP/GAS6/CR1/SERPINH1/VTN/SPOCK2/EFNA1/SERPINF1/CTSB/SPINK1/LAMP3/NOL3/TFPI/IL10/PLAU/HMSD/A2M/HGF/CD27/CST6/TMEM98/C3/ECM1/RARRES1/TFPI2/WFDC2/BIRC7/SFN/PCSK1N/PLAT/MMP9	64
GO:0007565	BP	GO:0007565	female pregnancy	41/1845	189/18903	7.57979500024015e-07	2.31793137994956e-05	1.69960606517174e-05	SLC19A1/THBD/VDR/RARA/PLA2G6/FBLN1/IGFBP2/AGRP/TPPP3/HPGD/ANGPT2/SCGB1A1/IGFBP7/RGS2/FOS/UCP2/CALR/JUNB/ADRA2B/FUT7/VEGFA/TIMP1/FOSB/SLC38A1/CRHBP/BCL2/CD38/GHRL/PRDM1/ITGA3/ADM/CTSB/LIF/DDR1/MMP2/CLDN4/CYP27B1/SLC2A1/MMP9/ITGA2/SPP1	41
GO:0070229	BP	GO:0070229	negative regulation of lymphocyte apoptotic process	15/1845	37/18903	7.67341852764932e-07	2.31793137994956e-05	1.69960606517174e-05	IRS2/SLC39A10/PTCRA/BCL3/JAK3/BCL2/ORMDL3/MIF/CCL5/AURKB/EFNA1/HIF1A/BCL11B/CD27/PDCD1	15
GO:0071402	BP	GO:0071402	cellular response to lipoprotein particle stimulus	15/1845	37/18903	7.67341852764932e-07	2.31793137994956e-05	1.69960606517174e-05	SREBF2/MYD88/CD9/ADTRP/PPARG/ADAM17/LPL/LDLR/CES1/TLR6/NPC1/CD36/TREM2/ABCA1/APOE	15
GO:0045444	BP	GO:0045444	fat cell differentiation	49/1845	244/18903	7.69421759149229e-07	2.31793137994956e-05	1.69960606517174e-05	NOC3L/ADRB2/TRIO/FBXO9/JDP2/SMAD6/RNASEL/FFAR2/ZBTB7A/ADIRF/PNPLA3/BBS2/ALOX5/PER2/SORT1/OSBPL11/PPARG/SOX13/LPL/FFAR4/TCF7L2/ZBTB16/WWTR1/FABP4/ZBTB7C/SOD2/RGS2/LRP3/ERO1A/NR4A2/ARID5B/PIM1/SOCS1/ID2/SREBF1/CEBPD/ZFP36/RARRES2/STEAP4/TRPM4/HES1/ZFP36L1/ADRB3/ATF5/TRIB2/CCND1/CMKLR1/BNIP3/WNT5A	49
GO:0052548	BP	GO:0052548	regulation of endopeptidase activity	74/1845	428/18903	7.75687075076394e-07	2.32512200754149e-05	1.70487853974685e-05	CAST/XIAP/NLRP2/RPS6KA1/ANOS1/CARD16/SERPINI1/POR/AKIRIN2/DHCR24/CYFIP2/PROS1/CRADD/SERPINA1/NLRC4/NLRP12/NLRP1/THBS1/AGER/CDKN2D/SERPING1/P2RX1/PPARG/MEFV/CRIM1/ITIH5/SERPINA9/BST2/BCL2L11/PTTG1/ASPH/BIRC3/VEGFA/TIMP1/SNCA/CST7/TNFAIP8/LXN/BIRC5/GAPDH/AIM2/LCK/TNFSF14/NAIP/GAS6/GRAMD4/CR1/SERPINH1/VTN/SPOCK2/EFNA1/SERPINF1/SPINK1/LAMP3/NOL3/TFPI/TNFSF15/HMSD/A2M/HGF/EGLN3/PERP/CD27/CST6/LGMN/ST1…	74
GO:0032970	BP	GO:0032970	regulation of actin filament-based process	71/1845	406/18903	8.39616680047735e-07	2.5042298491971e-05	1.8362080418326e-05	ACTA2/PPFIA1/TMOD3/WASF2/SSH2/RHOB/SPTBN5/RHOBTB2/PRKCE/IL1A/MYADM/ADORA1/CCL21/LIMA1/SLC9A1/MTPN/TJP1/TMSB4Y/FLNA/CYFIP2/EDN1/RGCC/EVL/CDC42EP3/CDC42EP4/PKP2/DIXDC1/CAV1/ARHGEF5/RAPGEF3/RND3/ARHGAP6/RHOD/TNNC1/SVIL/BST2/SSH1/SWAP70/PAK1/CD2AP/CSF1R/BAIAP2/TPM1/EPS8/RND1/JUP/DBN1/GPM6B/KANK1/SYNPO2/CXCL12/PXN/TRPM4/RHOBTB1/FMN1/RHOBTB3/RHOH/TACSTD2/RAC3/PDGFA/CELSR1/CCR7/CTTN/TRPM2/SIGLEC15/FSCN1…	71
GO:0090303	BP	GO:0090303	positive regulation of wound healing	20/1845	62/18903	9.11032887271003e-07	2.70378324712359e-05	1.98252909705248e-05	ANXA1/THBD/PRKCE/F12/THBS1/ENPP4/DUOX1/ST3GAL4/PRDX2/CD36/KANK1/VTN/HPSE/CXCR4/PLAU/EMILIN1/CLDN1/CLDN4/CLDN3/PLAT	20
GO:0000302	BP	GO:0000302	response to reactive oxygen species	43/1845	204/18903	9.3647429354721e-07	2.76559772897317e-05	2.02785410933531e-05	NUDT15/ANXA1/RHOB/NCF1/HBA1/CAMKK2/IL1A/EDN1/MAPK7/HBA2/AKR1C3/HBB/PDGFD/SCGB1A1/SOD2/FOS/UCP2/STAT1/TPM1/MAPK13/BCL2/PRDX2/CD36/IL18BP/NME8/ADAM9/PXN/CDK1/HIF1A/PAWR/SPHK1/HMOX1/IL10/TRPM2/HGF/MMP2/SDC1/APOE/COL1A1/PYCR1/BNIP3/MET/MMP9	43
GO:0097028	BP	GO:0097028	dendritic cell differentiation	17/1845	47/18903	9.69189599060483e-07	2.84753346520084e-05	2.08793288278455e-05	AGER/BATF3/DCSTAMP/ITGB8/RELB/TREM2/GAS6/ITGB6/FCGR2B/BATF/CAMK4/CCR7/TRPM2/TMEM176B/TMEM176A/UBD/CCL19	17
GO:0044706	BP	GO:0044706	multi-multicellular organism process	45/1845	218/18903	9.73718699526558e-07	2.84753346520084e-05	2.08793288278455e-05	SLC19A1/THBD/VDR/RARA/DDO/PLA2G6/EDN1/P2RX1/FBLN1/IGFBP2/AGRP/TPPP3/HPGD/ANGPT2/SCGB1A1/IGFBP7/RGS2/FOS/UCP2/CALR/JUNB/ADRA2B/FUT7/VEGFA/TIMP1/FOSB/SLC38A1/CRHBP/BCL2/CD38/PLA2G4C/GHRL/PRDM1/ITGA3/ADM/CTSB/LIF/DDR1/MMP2/CLDN4/CYP27B1/SLC2A1/MMP9/ITGA2/SPP1	45
GO:0051090	BP	GO:0051090	regulation of DNA-binding transcription factor activity	77/1845	454/18903	1.00972175432724e-06	2.93848636756884e-05	2.15462342670953e-05	SLCO3A1/TRIM38/CTNNB1/TRIM52/PSMA6/NLRP2/TRIM14/FANCA/CARD16/IRAK3/TFRC/CHP1/ZBTB7A/MYD88/MTPN/HIPK2/PEX14/FLNA/RPS6KA5/NLRC4/NLRP12/EDN1/AGER/TRIM25/RGCC/PPARG/CAV1/ARHGEF5/TCF7L2/HSPA1B/BCL3/BHLHE40/NFKBIE/TLR6/NUPR1/CD40/TLR2/IL18/ARID5B/PIM1/SGK1/VEGFA/PLPP3/NFKBIA/TRAF2/TRAF5/SIK1/PRDX2/ID2/CD36/JUP/FLOT1/AIM2/GAS6/RB1/TRAF1/CARD11/ID3/CDKN2A/HES1/TLR3/SPHK1/HMOX1/FZD2/TNFRSF4/CYTL1/LPAR5/IL…	77
GO:0002699	BP	GO:0002699	positive regulation of immune effector process	51/1845	261/18903	1.09323549142081e-06	3.15475344869471e-05	2.31319966669577e-05	ANXA1/CD46/RARA/FFAR2/TFRC/SPON2/MYD88/FGR/CFP/CRTAM/KLRD1/PGC/STXBP2/FCN3/CD86/CD40/CD1E/IL18/C12orf4/TRAF2/MZB1/CD36/CD80/MIF/RASGRP1/CLNK/CD226/TREM2/CR1/APPL2/CD300A/HLX/SLAMF6/TLR3/SH2D1A/HMOX1/RSAD2/CD1A/SEMA7A/TNFRSF4/CD84/IL10/LAG3/EPHB2/SLAMF1/C3/CADM1/GPRC5B/CD28/CCL19/WNT5A	51
GO:0002263	BP	GO:0002263	cell activation involved in immune response	56/1845	297/18903	1.09455999554379e-06	3.15475344869471e-05	2.31319966669577e-05	SLC11A1/CBL/ANXA1/LGALS3/CD46/RARA/TFRC/PRKCE/MYD88/FGR/DOCK11/NKG7/ITGAL/PRAM1/SPN/S100A13/STXBP2/BCL3/SWAP70/JAK3/LGALS1/CD86/CD40/MILR1/IL18/RELB/PIK3CD/C12orf4/JUNB/SEMA4A/CD80/ICAM1/RASGRP1/CLNK/TREM2/CR1/CD300A/HLX/CCL3/SLAMF6/CCR6/LY9/FCGR2B/HMOX1/BATF/GPR183/ITM2A/CD84/IL10/DYSF/CD180/SLAMF1/TMEM98/LEF1/CD28/CCL19	56
GO:1905952	BP	GO:1905952	regulation of lipid localization	40/1845	185/18903	1.12495908728973e-06	3.22685632933106e-05	2.36606857140363e-05	CRY2/LDLRAP1/SREBF2/PNPLA2/RXRA/IRS2/IL1A/MSR1/ABHD5/TSPO/PLA2G6/THBS1/EDN1/OSBPL11/PPARG/LPL/ACACB/CAV1/NMB/TTC39B/CES1/ATP8A1/ITGAV/NFKBIA/NR1H3/CD36/MIF/TREM2/EEPD1/GHRL/ABCA5/SCARB1/TNFRSF11A/CETP/ABCA1/C3/APOE/PLTP/CYP19A1/SPP1	40
GO:0032615	BP	GO:0032615	interleukin-12 production	20/1845	63/18903	1.21308549823312e-06	3.44665761227847e-05	2.52723623877352e-05	ACP5/TLR8/MAST2/IRAK3/THBS1/AGER/LILRA5/MEFV/JAK3/CD40/TLR2/CD36/TLR3/IL10/LTB/CCR7/TIGIT/SLAMF1/CMKLR1/CCL19	20
GO:0032655	BP	GO:0032655	regulation of interleukin-12 production	20/1845	63/18903	1.21308549823312e-06	3.44665761227847e-05	2.52723623877352e-05	ACP5/TLR8/MAST2/IRAK3/THBS1/AGER/LILRA5/MEFV/JAK3/CD40/TLR2/CD36/TLR3/IL10/LTB/CCR7/TIGIT/SLAMF1/CMKLR1/CCL19	20
GO:0050764	BP	GO:0050764	regulation of phagocytosis	27/1845	103/18903	1.31888735548286e-06	3.72958947930178e-05	2.73469394066357e-05	SLC11A1/FGR/TGM2/CFP/FPR2/LYAR/SIRPB1/FCN3/TLR2/CALR/C2/ITGAV/CD36/TREM2/GAS6/IL15RA/APPL2/CD300A/FCGR2B/SPHK1/SCARB1/DYSF/CCL2/MERTK/C3/AZU1/ITGA2	27
GO:0051346	BP	GO:0051346	negative regulation of hydrolase activity	66/1845	373/18903	1.33038213424588e-06	3.74443234497843e-05	2.74557736229839e-05	CAST/CRY2/ANXA1/LGALS3/XIAP/RPS6KA1/ANOS1/CARD16/SERPINI1/POR/CHP1/DHCR24/PROS1/SERPINA1/SH3BP4/THBS1/CDKN2D/SORT1/GCHFR/SERPING1/CRIM1/MAPK7/ITIH5/SERPINA9/BST2/RGS2/PTTG1/BIRC3/VEGFA/TIMP1/SNCA/CST7/TNFAIP8/LXN/BIRC5/GAPDH/TNFSF14/NAIP/GAS6/CR1/SERPINH1/VTN/SPRY2/SPOCK2/SERPINF1/CTSB/TGFB2/SPINK1/LAMP3/NOL3/TFPI/HMSD/A2M/HGF/CD27/CST6/C3/ECM1/RARRES1/TFPI2/WFDC2/BIRC7/SFN/PCSK1N/MMP9/ANGPTL4	66
GO:0055094	BP	GO:0055094	response to lipoprotein particle	14/1845	34/18903	1.43411140462917e-06	4.01752236951023e-05	2.94581860586888e-05	SREBF2/MYD88/CD9/ADTRP/PPARG/LPL/LDLR/CES1/TLR6/NPC1/CD36/TREM2/ABCA1/APOE	14
GO:0031349	BP	GO:0031349	positive regulation of defense response	57/1845	307/18903	1.46834402775983e-06	4.09428950996286e-05	3.00210754463894e-05	ZCCHC3/FFAR2/TLR8/AKIRIN2/FPR2/NLRC4/NLRP12/NLRP1/NKG7/PTGER3/LILRA5/LPL/CRTAM/KLRD1/PGC/LDLR/TSLP/FABP4/FCN3/HMGB2/NINJ1/PAK1/LGALS1/NUPR1/ETS1/TLR2/IL18/MAPK13/NFKBIA/SNCA/RASGRP1/AIM2/CLNK/CD226/TREM2/NAIP/CCL5/MIAT/CCL3/SLAMF6/TLR3/SH2D1A/OSM/TLR10/TNFRSF11A/LAG3/CCR7/ADAM8/EMILIN1/C3/CADM1/GPRC5B/PLA2G7/CD28/ITGA2/MMP12/WNT5A	57
GO:0042742	BP	GO:0042742	defense response to bacterium	67/1845	382/18903	1.52665895860295e-06	4.23718539667809e-05	3.10688489820951e-05	SLC11A1/ACP5/TREM1/C5AR1/SPON2/AKIRIN2/MYD88/FGR/LYST/DEFB1/CFP/TRDC/PLA2G6/FPR2/NLRC4/NLRP1/ADAM17/GBP7/SPN/PGC/GNLY/CAMP/PPBP/SLAMF8/CD4/HMGB2/BCL3/TLR6/LYZ/TLR2/IL18/TLR5/RNASE6/CD36/RARRES2/ANG/TREM2/NAIP/SSC5D/MIAT/TFEB/TLR3/TRBC1/STAB1/CTSG/TRBC2/RNASE1/IL10/JCHAIN/S100A14/EMILIN1/IGLC7/LCN2/WFDC2/IGLC3/IGLC2/AZU1/IGHM/IGHG2/IGHA2/IGHA1/IGHG1/IGHG4/IGKC/HAMP/IGHG3/ELANE	67
GO:0050819	BP	GO:0050819	negative regulation of coagulation	18/1845	54/18903	1.85591222629702e-06	5.12727824730444e-05	3.75953890711441e-05	THBD/ABAT/F12/CD9/PROS1/THBS1/EDN1/ADTRP/SERPING1/UBASH3B/PDGFB/PROC/VTN/TFPI/PDGFA/PLAU/APOE/PLAT	18
GO:0030449	BP	GO:0030449	regulation of complement activation	11/1845	22/18903	1.89311604523588e-06	5.20606912439868e-05	3.81731173583054e-05	CD46/VSIG4/SERPING1/CD5L/CD59/TREM2/CR1/C4BPA/CFH/A2M/C3	11
GO:0099024	BP	GO:0099024	plasma membrane invagination	32/1845	136/18903	1.93376155371967e-06	5.27275686749862e-05	3.86621003093354e-05	DOCK1/RHOBTB2/MSR1/TRDC/THBS1/MARCO/SPIRE2/CD36/ARHGAP12/TREM2/APPL2/CD300A/RHOBTB1/AURKB/TRBC1/FCGR2B/TRBC2/RHOH/ABCA1/C3/IGLC7/IGLC3/IGLC2/ITGA2/IGHM/IGHG2/IGHA2/IGHA1/IGHG1/IGHG4/IGKC/IGHG3	32
GO:0032611	BP	GO:0032611	interleukin-1 beta production	28/1845	111/18903	1.94375190611709e-06	5.27275686749862e-05	3.86621003093354e-05	ACP5/NLRP2/CARD16/TLR8/MYD88/NLRC4/NLRP12/NLRP1/AGER/LILRA5/MEFV/LPL/FFAR4/TLR6/IGF1/CD36/AIM2/TREM2/NAIP/GHRL/CCL3/EGR1/SPHK1/LILRB4/CCR7/CCL19/AZU1/WNT5A	28
GO:0032651	BP	GO:0032651	regulation of interleukin-1 beta production	28/1845	111/18903	1.94375190611709e-06	5.27275686749862e-05	3.86621003093354e-05	ACP5/NLRP2/CARD16/TLR8/MYD88/NLRC4/NLRP12/NLRP1/AGER/LILRA5/MEFV/LPL/FFAR4/TLR6/IGF1/CD36/AIM2/TREM2/NAIP/GHRL/CCL3/EGR1/SPHK1/LILRB4/CCR7/CCL19/AZU1/WNT5A	28
GO:0043123	BP	GO:0043123	positive regulation of I-kappaB kinase/NF-kappaB signaling	40/1845	189/18903	1.98992547967505e-06	5.32571573689818e-05	3.90504173079089e-05	TRIM38/CTNNB1/TRIM52/TRIM14/TAB3/CARD16/TFRC/PRKCE/IL1A/MYD88/CCL21/SECTM1/FLNA/TRAF3IP2/S100A4/TRIM25/S100A13/SLC44A2/BST2/CD4/MAP3K14/TLR6/LGALS1/CD40/NUP62/CXXC5/BIRC3/TRAF2/TRAF5/CD36/GAPDH/CARD11/TLR3/HMOX1/CCR7/ECM1/S100B/UBD/GPRC5B/CCL19	40
GO:0071706	BP	GO:0071706	tumor necrosis factor superfamily cytokine production	40/1845	189/18903	1.98992547967505e-06	5.32571573689818e-05	3.90504173079089e-05	ACP5/RARA/IRAK3/SPON2/IL1A/MYD88/TSPO/THBS1/AGER/LILRA5/LPL/SPN/BCL3/LY96/CD86/GPR18/TLR2/LILRA4/IGF1/ZFP36/CD36/MIF/RASGRP1/TREM2/GAS6/GHRL/CCL3/TLR3/GPNMB/CD14/CD2/CD84/IL10/LILRB4/EPHB2/ADAM8/SLAMF1/CCL19/AZU1/WNT5A	40
GO:1903555	BP	GO:1903555	regulation of tumor necrosis factor superfamily cytokine production	40/1845	189/18903	1.98992547967505e-06	5.32571573689818e-05	3.90504173079089e-05	ACP5/RARA/IRAK3/SPON2/IL1A/MYD88/TSPO/THBS1/AGER/LILRA5/LPL/SPN/BCL3/LY96/CD86/GPR18/TLR2/LILRA4/IGF1/ZFP36/CD36/MIF/RASGRP1/TREM2/GAS6/GHRL/CCL3/TLR3/GPNMB/CD14/CD2/CD84/IL10/LILRB4/EPHB2/ADAM8/SLAMF1/CCL19/AZU1/WNT5A	40
GO:0034599	BP	GO:0034599	cellular response to oxidative stress	54/1845	288/18903	2.01947126175164e-06	5.38076898408936e-05	3.94540911769583e-05	CTNNB1/ANXA1/RHOB/VKORC1L1/ERMP1/EPAS1/OXR1/NCF1/CAMKK2/ALOX5/MGST1/EDN1/MAPK7/RBM11/AKR1C3/PDGFD/MGAT3/SOD2/HSPA1B/TLR6/P4HB/FOS/NR4A2/TPM1/MAPK13/VNN1/BCL2/SNCA/PRDX2/FUT8/CD36/PRR5L/PDK1/AIFM2/TREM2/IL18BP/TP53INP1/NME8/PXN/CDK1/HIF1A/PAWR/SPHK1/HMOX1/ETV5/NOL3/IL10/TRPM2/HGF/MMP2/PYCR1/BNIP3/MET/MMP9	54
GO:0045621	BP	GO:0045621	positive regulation of lymphocyte differentiation	31/1845	130/18903	2.05709555211107e-06	5.4567645287194e-05	4.00113228952762e-05	ANXA1/CD46/RARA/SOX13/ZBTB16/EGR3/CD86/IL18/VNN1/TNFSF9/SOCS1/CD80/RASGRP1/SMARCD3/GAS6/IL15RA/CR1/HLX/RHOH/MMP14/TESPA1/TOX/IL10/LILRB4/PIK3R6/CD27/ADAM8/LEF1/IL4I1/CCL19/IL2RA	31
GO:0051701	BP	GO:0051701	biological process involved in interaction with host	42/1845	203/18903	2.07686926797358e-06	5.48494769229145e-05	4.02179738606893e-05	TRIM38/CBL/CD46/MRC1/TRIM14/TFRC/INSR/TRIM25/CAV1/LDLR/CHMP4C/FCN3/CD4/HSPA1B/SMPD1/CCR5/NPC1/LGALS1/CD86/P4HB/ITGAV/CH25H/CD80/ICAM1/GAS6/IFITM1/CR1/CLEC5A/CDK1/ITGB7/ITGB6/CXCR4/CTSB/SCARB1/TNFRSF4/CD209/TPCN1/CTSL/DPP4/SLAMF1/CLDN1/ITGA2	42
GO:0097191	BP	GO:0097191	extrinsic apoptotic signaling pathway	45/1845	224/18903	2.11852072459457e-06	5.57040865962475e-05	4.08446100919063e-05	LGALS3/DEDD2/FGFR1/LMNA/ZDHHC3/IL1A/CRADD/THBS1/SORT1/PELI3/MAPK7/UNC5B/CAV1/TCF7L2/INHBA/ATF3/BCL2L11/HSPA1B/HMGB2/PDIA3/IFI27/ITM2C/G0S2/ITGAV/TRAF2/BCL2L14/BCL2/PRDX2/IGF1/ICAM1/PEA15/MLLT11/DEPTOR/TRAF1/TLR3/HMOX1/TGFB2/MAL/EYA2/KRT18/NOL3/CTTN/HGF/CD27/CD70	45
GO:0010634	BP	GO:0010634	positive regulation of epithelial cell migration	38/1845	176/18903	2.14194017643088e-06	5.6073936059839e-05	4.11157994795466e-05	DOCK1/ANXA1/RHOB/FGFR1/IRS2/PRKCE/IQSEC1/THBS1/EDN1/GLIPR2/AKT3/ADAM17/BCAR1/ANGPT4/PDGFB/ETS1/CD40/RIN2/HDAC7/PIK3CD/CALR/VEGFA/PLPP3/ADAM9/PRKCA/ITGA3/NRP2/HIF1A/HMOX1/TGFB2/SCARB1/LGMN/MET/ENPP2/RAB25/MMP9/ITGA2/WNT5A	38
GO:0042886	BP	GO:0042886	amide transport	55/1845	296/18903	2.17584739323466e-06	5.67139353149644e-05	4.15850742066268e-05	ANXA1/SLC19A1/ABAT/FFAR2/DISP1/SLC9A3R1/IRS2/PRKCE/ADORA1/SLC47A1/TACR2/ALOX5/SIDT2/PER2/MGST1/PLA2G6/EDN1/RPH3AL/FAM3B/SYTL4/EXOC3L1/CA2/AQP3/AQP7/ABCG2/FFAR4/GLTPD2/TCF7L2/CPE/CELA2A/FOLR3/SLC16A1/ABCC4/PIM3/UCP2/GLUL/CRHBP/SLC16A10/GPR68/SREBF1/CD38/CCL5/SLC46A1/GHRL/TRPM4/OXCT1/HIF1A/ABCC5/FOLR2/SPINK1/CD209/PTPRN2/TRPM2/ABCA1/PLTP	55
GO:0071346	BP	GO:0071346	cellular response to interferon-gamma	29/1845	118/18903	2.27189730335171e-06	5.89611443012706e-05	4.32328235989827e-05	MRC1/CCL21/GBP3/EDN1/PPARG/CDC42EP4/GBP7/TLR2/STAT1/FLNB/RAB20/SOCS1/NR1H3/GAPDH/CCL22/CCL5/CCL17/CCL3/TLR3/CCL4/CCL8/CCL3L3/CCL2/CLDN1/CCL13/CCL19/ASS1/CCL7/WNT5A	29
GO:0072507	BP	GO:0072507	divalent inorganic cation homeostasis	63/1845	356/18903	2.28814438567254e-06	5.91268344487365e-05	4.33543146759008e-05	NPTN/SLC11A1/VDR/P2RY1/PRKCE/SLC39A10/ADORA1/CCL21/STIM1/SNX10/RMDN3/TGM2/TMTC2/ATP1B1/FLNA/CDH23/EDN1/TRPC6/P2RX1/DIAPH1/UBASH3B/JPH4/CAV1/RYR1/CCR5/ERO1A/CD40/SLC39A8/CALR/CLIC2/CALM3/CXCL10/BCL2/SNCA/DISC1/ANKH/LCK/CCL5/CXCL12/MCOLN2/MCOLN3/P2RY6/CCL3/ADM/ANXA6/CCL8/CXCL9/ITPR3/NOL3/TPCN1/CCR7/TRPM2/S100A14/APOE/CYP27B1/FAM20A/NT5E/CCL13/BNIP3/CCL19/CCL7/WNT5A/ELANE	63
GO:0032370	BP	GO:0032370	positive regulation of lipid transport	24/1845	88/18903	2.35710416664935e-06	6.06473797384672e-05	4.44692432795468e-05	LDLRAP1/RXRA/IL1A/PLA2G6/EDN1/PPARG/CAV1/NMB/CES1/ATP8A1/NFKBIA/NR1H3/MIF/TREM2/EEPD1/GHRL/ABCA5/TNFRSF11A/CETP/ABCA1/APOE/PLTP/CYP19A1/SPP1	24
GO:0009612	BP	GO:0009612	response to mechanical stimulus	43/1845	211/18903	2.39473749886924e-06	6.12167527109154e-05	4.48867318064673e-05	CTNNB1/PIEZO1/CASP5/PSPH/PLEC/KCNQ1/TLR8/P2RY1/HABP4/MYD88/SLC9A1/MTPN/CRADD/BACE1/THBS1/EDN1/IGFBP2/CSF1/ANGPT2/MAP3K14/CD40/FOS/STAT1/STRBP/FOSB/NFKBIA/CXCL10/TLR5/JUP/TNFSF14/CXCL12/TLR3/CXCR4/MMP14/SLC1A3/TNFRSF11A/MMP2/TIFAB/COL1A1/SLC2A1/BNIP3/CHI3L1/ITGA2	43
GO:0006869	BP	GO:0006869	lipid transport	73/1845	433/18903	2.39965586106174e-06	6.12167527109154e-05	4.48867318064673e-05	SLCO3A1/APOL6/CRY2/ANXA1/SPNS1/LDLRAP1/SREBF2/ATP9B/KCNQ1/STARD4/ESYT1/ATG2A/SLC25A20/RXRA/IRS2/TEX2/APOBR/IL1A/RBP7/LIMA1/MSR1/TSPO/PLA2G6/THBS1/EDN1/SLC27A3/OSBPL11/PPARG/OSBPL10/ABCG2/CAV1/NMB/LDLR/ATP9A/GLTPD2/INHBA/TTC39B/CES1/FABP4/ATP10A/ABCC4/CHKA/OSBPL3/NPC1/SPNS3/ATP8A1/ITGAV/NFKBIA/NPC2/NR1H3/CD36/MIF/APOLD1/TREM2/ABCA6/EEPD1/GHRL/ATP8B4/ABCA5/NME4/OSBPL7/SCARB1/TNFRSF11A/CETP/ABCA1/AP…	73
GO:0010811	BP	GO:0010811	positive regulation of cell-substrate adhesion	30/1845	125/18903	2.59364343930457e-06	6.58851373670802e-05	4.83097903770557e-05	DOCK1/PRKCE/MYADM/CCL21/FLNA/FN1/LIMS2/CSF1/PREX1/P4HB/PDGFB/CASS4/RIN2/CALR/VEGFA/CDK6/CD36/JUP/DISC1/VTN/ITGA3/SPOCK2/CD3E/FMN1/RAC3/CCR7/CCL28/EMILIN1/AGR2/CEACAM6	30
GO:0031295	BP	GO:0031295	T cell costimulation	16/1845	45/18903	2.62300234023646e-06	6.63497849355171e-05	4.86504897749386e-05	CCL21/CAV1/LGALS1/CD86/CD5/CD80/LCK/TNFSF14/CARD11/CD3E/DPP4/LILRB4/CCR7/CD24/CD28/CCL19	16
GO:1903036	BP	GO:1903036	positive regulation of response to wounding	22/1845	77/18903	2.64996910526954e-06	6.67502722104659e-05	4.89441441114798e-05	ANXA1/THBD/PRKCE/F12/FLNA/THBS1/ENPP4/DUOX1/ST3GAL4/PRDX2/CD36/KANK1/SCARF1/VTN/HPSE/CXCR4/PLAU/EMILIN1/CLDN1/CLDN4/CLDN3/PLAT	22
GO:0010039	BP	GO:0010039	response to iron ion	13/1845	31/18903	2.66899217989888e-06	6.69481511234049e-05	4.90892373629496e-05	ABAT/TFRC/ACO1/SLC11A2/BCL2/SNCA/CPOX/HIF1A/CYBRD1/HMOX1/CCND1/SLC40A1/HAMP	13
GO:1903531	BP	GO:1903531	negative regulation of secretion by cell	34/1845	151/18903	2.70774525827709e-06	6.76372200973798e-05	4.95944920989698e-05	SMCR8/CRY2/ANXA1/ABAT/P2RY1/ADORA1/TACR2/HMGCR/TSPO/EDN1/ADTRP/RAB11FIP1/SYTL4/FFAR4/NMB/ATP9A/INHBA/PIM3/UCP2/ADRA2B/CRHBP/SNCA/SREBF1/NR1H3/CD300A/GHRL/FCGR2B/HMOX1/LIF/RSAD2/OSM/CD84/CD200/APOE	34
GO:0043122	BP	GO:0043122	regulation of I-kappaB kinase/NF-kappaB signaling	49/1845	255/18903	2.89703994197903e-06	7.20653711708062e-05	5.28414011692703e-05	TRIM38/CTNNB1/TRIM52/TLE1/TRIM14/TAB3/CARD16/TFRC/PRKCE/IL1A/MYD88/CCL21/SECTM1/FLNA/TRAF3IP2/NLRP12/S100A4/TRIM25/GBP7/S100A13/SLC44A2/BST2/CD4/MAP3K14/TLR6/LGALS1/CD40/NUP62/STAT1/CXXC5/BIRC3/TRAF2/TRAF5/CD36/GAPDH/TREM2/TRAF1/CARD11/TLR3/HMOX1/RHOH/LILRB4/CCR7/ECM1/S100B/UBD/GPRC5B/CCL19/WNT5A	49
GO:0034113	BP	GO:0034113	heterotypic cell-cell adhesion	19/1845	61/18903	3.07256920369422e-06	7.60185485173805e-05	5.57400392622942e-05	MYADM/AGER/MAPK7/PKP2/GLDN/NINJ1/ITGAV/JUP/FLOT1/LCK/ITGB7/CD2/IL10/CD200R1/PERP/CD200/DSP/VCAM1/CEACAM6	19
GO:0010759	BP	GO:0010759	positive regulation of macrophage chemotaxis	10/1845	19/18903	3.09399930579497e-06	7.60185485173805e-05	5.57400392622942e-05	C5AR1/THBS1/CSF1/CSF1R/RARRES2/CCL5/C3AR1/CXCL17/SLAMF1/CMKLR1	10
GO:0048245	BP	GO:0048245	eosinophil chemotaxis	10/1845	19/18903	3.09399930579497e-06	7.60185485173805e-05	5.57400392622942e-05	LGALS3/CCL21/CCL5/CCL3/DAPK2/CCL4/CCL8/CCL2/CCL13/CCL7	10
GO:0010632	BP	GO:0010632	regulation of epithelial cell migration	54/1845	292/18903	3.10937671491926e-06	7.60845445140448e-05	5.57884303394322e-05	DOCK1/ANXA1/RHOB/FGFR1/PTPRM/IRS2/PRKCE/ACVRL1/IQSEC1/THBS1/EDN1/DCN/RGCC/EVL/GLIPR2/PPARG/AKT3/ADAM17/BCAR1/ANGPT2/ANGPT4/PDGFB/ETS1/CD40/RIN2/HDAC7/PIK3CD/CALR/GLUL/SEMA4A/VEGFA/PLPP3/JUP/PRCP/ADAM9/STARD13/PRKCA/ITGA3/NRP2/EFNA1/HIF1A/SERPINF1/HMOX1/TGFB2/SCARB1/TACSTD2/LGMN/APOE/MET/ENPP2/RAB25/MMP9/ITGA2/WNT5A	54
GO:0010038	BP	GO:0010038	response to metal ion	63/1845	360/18903	3.35068612789953e-06	8.14002222654557e-05	5.96861117915005e-05	MTF1/ABAT/NCF1/TFRC/IL1A/STIM1/TSPO/BACE1/ACO1/THBS1/EDN1/RASGRP2/FBP1/LTA4H/IGFBP2/AQP3/CAV1/RYR1/AKR1C3/TNNC1/CRIP1/FABP4/SOD2/SMPD1/NPC1/SLC11A2/FOS/CPNE2/CALR/JUNB/CALM3/FOSB/CRHBP/BCL2/SNCA/CPOX/NDRG1/KCNMB1/ADAM9/HAAO/CDH1/S100A16/CDK1/HIF1A/KCNMA1/CYBRD1/SERPINF1/HMOX1/CD14/ITPR3/TRPM2/HESX1/CCND1/LGMN/SDC1/CLDN1/VCAM1/SLC40A1/BNIP3/ASS1/MMP9/WNT5A/HAMP	63
GO:0043154	BP	GO:0043154	negative regulation of cysteine-type endopeptidase activity involved in apoptotic process	22/1845	78/18903	3.35377062544913e-06	8.14002222654557e-05	5.96861117915005e-05	XIAP/RPS6KA1/CARD16/POR/DHCR24/THBS1/CDKN2D/BIRC3/VEGFA/SNCA/TNFAIP8/BIRC5/TNFSF14/NAIP/GAS6/LAMP3/NOL3/HGF/CD27/BIRC7/SFN/MMP9	22
GO:0043405	BP	GO:0043405	regulation of MAP kinase activity	39/1845	186/18903	3.37626838334568e-06	8.16158425732152e-05	5.98442137896926e-05	FGFR1/KSR1/IRAK3/INSR/HMGCR/THBS1/EDN1/AGER/PPARG/CAV1/ARHGEF5/PDGFD/RGS2/SMPD1/TLR6/PAK1/PDGFB/CD40/NUP62/DUSP16/FLT1/VEGFA/TRAF2/MIF/RASGRP1/ADAM9/CD300A/SPRY2/TRIB2/TGFA/TNFRSF11A/PDGFA/PIK3R6/ADAM8/APOE/CD24/CCL19/WNT5A/ELANE	39
GO:0070232	BP	GO:0070232	regulation of T cell apoptotic process	15/1845	41/18903	3.56460812794318e-06	8.58225932812022e-05	6.2928782677196e-05	LGALS3/PTCRA/BCL2L11/BCL3/JAK3/GIMAP8/BCL2/CCL5/EFNA1/HIF1A/BCL11B/CD27/PDCD1/ADAM8/WNT5A	15
GO:0042088	BP	GO:0042088	T-helper 1 type immune response	16/1845	46/18903	3.6591319433846e-06	8.77294223936916e-05	6.43269510409651e-05	SLC11A1/ANXA1/SPN/BCL3/JAK3/IL18/RELB/SEMA4A/CD80/IL18BP/HLX/EBI3/SLAMF1/TMEM98/LEF1/CCL19	16
GO:0006911	BP	GO:0006911	phagocytosis, engulfment	30/1845	127/18903	3.67307506602445e-06	8.77294223936916e-05	6.43269510409651e-05	DOCK1/RHOBTB2/MSR1/TRDC/THBS1/MARCO/CD36/ARHGAP12/TREM2/APPL2/CD300A/RHOBTB1/TRBC1/FCGR2B/TRBC2/RHOH/ABCA1/C3/IGLC7/IGLC3/IGLC2/ITGA2/IGHM/IGHG2/IGHA2/IGHA1/IGHG1/IGHG4/IGKC/IGHG3	30
GO:0002221	BP	GO:0002221	pattern recognition receptor signaling pathway	39/1845	187/18903	3.87055947763928e-06	9.2079381223998e-05	6.75165262264897e-05	XIAP/ZCCHC3/FFAR2/TLR8/IRAK3/PRKCE/MYD88/NLRC4/NLRP1/MEFV/OASL/CAV1/BPIFB1/FCN3/HSPA1B/LY96/NINJ1/TLR6/CD40/TLR2/RFTN1/BIRC3/LILRA4/NFKBIA/TLR5/NR1H3/CD36/FLOT1/AIM2/TREM2/NAIP/GRAMD4/APPL2/CD300A/TLR3/CD14/RSAD2/TLR10/S100A14	39
GO:0019722	BP	GO:0019722	calcium-mediated signaling	42/1845	208/18903	3.99050589268047e-06	9.45576396309067e-05	6.93336909000775e-05	CHP1/CAMKK2/SLC9A1/DEFB1/ATP1B1/CXCR2/FPR2/EDN1/ACKR3/MAPK7/TBC1D10C/MYOZ1/CHRM3/AKAP5/CD4/P2RY11/CCR5/HOMER2/CLIC2/CALM3/IGF1/NFATC2/CD22/CXCR3/TREM2/TRPM4/LMCD1/CCL3/CD3E/CCL4/CXCR4/CCR6/SPHK1/HOMER3/CCR7/TRPM2/TRAT1/EDNRB/CMKLR1/VCAM1/FHL2/AZU1	42
GO:0022617	BP	GO:0022617	extracellular matrix disassembly	19/1845	62/18903	4.02766664583471e-06	9.50624470148782e-05	6.97038371860992e-05	KIF9/FLOT1/TPSAB1/SH3PXD2B/CTSG/MMP14/DDR1/LAMC1/DPP4/FSCN1/CTSV/MMP2/ADAM8/CTSK/MMP9/PDPN/MMP12/MMP7/ELANE	19
GO:0010743	BP	GO:0010743	regulation of macrophage derived foam cell differentiation	13/1845	32/18903	4.0940688875158e-06	9.6250756786891e-05	7.05751565501175e-05	MSR1/PPARG/LPL/CSF1/IL18/ITGAV/NFKBIA/NR1H3/CD36/ABCA5/CETP/ABCA1/ALOX15B	13
GO:0055088	BP	GO:0055088	lipid homeostasis	37/1845	174/18903	4.22723286133377e-06	9.89932070456872e-05	7.25860379479022e-05	LDLRAP1/SREBF2/PNPLA2/IRS2/ACOX1/ADORA1/PNPLA3/LIMA1/ABHD5/TSPO/PPARG/LPL/CAV1/LDLR/TTC39B/CES1/TLCD2/FABP4/NPC1/MYLIP/IL18/NPC2/ORMDL3/NR1H3/TREM2/ABCA5/ITGB6/ACOX2/SCARB1/TLCD1/CETP/ABCA1/APOE/MALL/CD24/ANGPTL4/RBP1	37
GO:0051092	BP	GO:0051092	positive regulation of NF-kappaB transcription factor activity	34/1845	154/18903	4.30201574582799e-06	0.000100352468467855	7.35827063468265e-05	SLCO3A1/TRIM38/TRIM52/PSMA6/TRIM14/CARD16/IRAK3/TFRC/ZBTB7A/MYD88/MTPN/RPS6KA5/NLRC4/AGER/TRIM25/CAV1/HSPA1B/TLR6/CD40/TLR2/IL18/TRAF2/TRAF5/CD36/FLOT1/AIM2/TRAF1/CARD11/TLR3/SPHK1/TNFRSF11A/ADAM8/WNT5A/NTS	34
GO:0050868	BP	GO:0050868	negative regulation of T cell activation	30/1845	128/18903	4.35530257859328e-06	0.000101201701390181	7.42054001150777e-05	ANXA1/LGALS3/VSIG4/PAG1/CRTAM/TSPAN32/SPN/SCGB1A1/JAK3/CD86/CBLB/SOCS1/PRDX2/CD80/CTLA4/CR1/CD300A/HLX/GPNMB/FCGR2B/PAWR/CTSG/TNFRSF21/IL10/LAG3/LILRB4/TIGIT/IL4I1/IL2RA/PLA2G2D	30
GO:0070555	BP	GO:0070555	response to interleukin-1	32/1845	141/18903	4.40822172184977e-06	0.000102035865723897	7.48170449520204e-05	ANXA1/IRAK3/MYD88/CCL21/GBP3/RPS6KA5/EDN1/CAMP/SMPD1/CD40/MAPK13/SNCA/CD38/CCL22/CCL5/PRKCA/CCL17/CCL3/EGR1/HES1/CCL4/HIF1A/CCL8/CCL3L3/TNFRSF11A/MMP2/CCL2/ST18/CCL13/CHI3L1/CCL19/CCL7	32
GO:2000117	BP	GO:2000117	negative regulation of cysteine-type endopeptidase activity	24/1845	91/18903	4.48044093637657e-06	0.00010330862851376	7.57502888676459e-05	CAST/XIAP/RPS6KA1/CARD16/POR/DHCR24/THBS1/CDKN2D/BIRC3/VEGFA/SNCA/CST7/TNFAIP8/BIRC5/TNFSF14/NAIP/GAS6/LAMP3/NOL3/HGF/CD27/BIRC7/SFN/MMP9	24
GO:0032147	BP	GO:0032147	activation of protein kinase activity	33/1845	148/18903	4.72432209298481e-06	0.000108514601331203	7.95675299871126e-05	SLC11A1/ADRB2/MOB3B/MOB3C/CAMKK2/DGKQ/INSR/RGCC/ANGPT4/TLR6/CD86/PDGFB/IL18/ADRA2B/VEGFA/TRAF2/SOCS1/IGF1/GPRC5A/TPX2/ANG/CCL5/GAS6/CLSPN/CD300A/GPRC5C/TLR3/TGFB2/TNFSF15/TGFA/GPRC5B/CHI3L1/WNT5A	33
GO:0006968	BP	GO:0006968	cellular defense response	17/1845	52/18903	4.8289109984589e-06	0.000110493593266264	8.10186112075707e-05	CD300C/C5AR1/NCF1/CXCR2/SPN/GNLY/PRF1/CD5L/CCR5/LY96/ITK/CLEC5A/SH2D1A/CCR6/CXCL9/FCMR/TRAT1	17
GO:0030194	BP	GO:0030194	positive regulation of blood coagulation	12/1845	28/18903	4.93882084622511e-06	0.000112152390049695	8.2234911697911e-05	THBD/F12/THBS1/ENPP4/ST3GAL4/PRDX2/CD36/VTN/HPSE/PLAU/EMILIN1/PLAT	12
GO:1900048	BP	GO:1900048	positive regulation of hemostasis	12/1845	28/18903	4.93882084622511e-06	0.000112152390049695	8.2234911697911e-05	THBD/F12/THBS1/ENPP4/ST3GAL4/PRDX2/CD36/VTN/HPSE/PLAU/EMILIN1/PLAT	12
GO:0050673	BP	GO:0050673	epithelial cell proliferation	78/1845	481/18903	4.96456162303671e-06	0.000112311497849453	8.23515763169863e-05	CTNNB1/FGFR1/RPS6KA1/VDR/C5AR1/PTPRM/COL8A2/IRS2/BRCA2/ACVRL1/ALOX5/SIDT2/KLF9/A4GNT/THBS1/RGCC/PPARG/AKT3/ADAM17/GPBAR1/CAV1/ALDH1A2/TCF7L2/LIMS2/EAF2/HMGB2/EGR3/PDGFB/NUPR1/STAT1/LIPA/FLT1/PIK3CD/GLUL/VEGFA/NME1/RUNX2/CDK6/ID2/IGF1/ZFP36/ANG/RB1/CXCL12/RASGRF1/PRKCA/GHRL/HLX/HES1/NRP2/HIF1A/SERPINF1/ZEB1/HMOX1/TGFB2/SPINK1/ZFP36L1/SCARB1/MMP14/TACSTD2/BCL11B/TGFA/IL10/LAMC1/IGFBP4/HGF/HSF4/CCL2…	78
GO:2001236	BP	GO:2001236	regulation of extrinsic apoptotic signaling pathway	34/1845	155/18903	5.00152749460671e-06	0.000112358074890385	8.23857285882527e-05	LGALS3/DEDD2/FGFR1/LMNA/IL1A/THBS1/PELI3/MAPK7/UNC5B/CAV1/TCF7L2/INHBA/ATF3/HSPA1B/HMGB2/PDIA3/ITM2C/G0S2/ITGAV/TRAF2/BCL2L14/BCL2/PRDX2/IGF1/ICAM1/PEA15/DEPTOR/TRAF1/HMOX1/MAL/EYA2/NOL3/CTTN/HGF	34
GO:0032732	BP	GO:0032732	positive regulation of interleukin-1 production	21/1845	74/18903	5.00410441963848e-06	0.000112358074890385	8.23857285882527e-05	NLRP2/TLR8/MYD88/NLRC4/NLRP12/NLRP1/AGER/LILRA5/MEFV/LPL/S100A13/TLR6/CD36/AIM2/NAIP/CCL3/EGR1/SAA1/CCL19/AZU1/WNT5A	21
GO:0031294	BP	GO:0031294	lymphocyte costimulation	16/1845	47/18903	5.04748928239061e-06	0.000112489584564802	8.24821570857492e-05	CCL21/CAV1/LGALS1/CD86/CD5/CD80/LCK/TNFSF14/CARD11/CD3E/DPP4/LILRB4/CCR7/CD24/CD28/CCL19	16
GO:1902622	BP	GO:1902622	regulation of neutrophil migration	16/1845	47/18903	5.04748928239061e-06	0.000112489584564802	8.24821570857492e-05	C5AR1/IL1A/MYD88/CCL21/CXCR2/EDN1/SLAMF8/FUT7/MPP1/C3AR1/DAPK2/RHOH/DPP4/CCR7/ADAM8/CCL19	16
GO:0032731	BP	GO:0032731	positive regulation of interleukin-1 beta production	19/1845	63/18903	5.24305395957176e-06	0.000115985640175766	8.50456140422282e-05	NLRP2/TLR8/MYD88/NLRC4/NLRP12/NLRP1/AGER/LILRA5/MEFV/LPL/TLR6/CD36/AIM2/NAIP/CCL3/EGR1/CCL19/AZU1/WNT5A	19
GO:0045453	BP	GO:0045453	bone resorption	19/1845	63/18903	5.24305395957176e-06	0.000115985640175766	8.50456140422282e-05	CTNNB1/ADRB2/ACP5/TFRC/SNX10/CLDN18/UBASH3B/DCSTAMP/EXT1/CSF1R/CD38/PRKCA/TNFRSF11A/SIGLEC15/ADAM8/S1PR1/CTSK/HAMP/SPP1	19
GO:0120162	BP	GO:0120162	positive regulation of cold-induced thermogenesis	25/1845	98/18903	5.45984668126844e-06	0.000120337429611045	8.82365315053289e-05	ADRB2/SCD/EPAS1/THRA/ADIPOR2/DECR1/TRPV2/PER2/CAV1/FFAR4/FABP4/IL18/UCP2/G0S2/VEGFA/CD36/APPL2/GHRL/GADD45G/CXCR4/ACHE/ADRB3/GATM/CMKLR1/LCN2	25
GO:0019724	BP	GO:0019724	B cell mediated immunity	43/1845	218/18903	5.77432382489757e-06	0.000126802459085205	9.2976966619519e-05	C8B/CD46/TLR8/TFRC/MYD88/TRDC/TRAF3IP2/SERPING1/C8A/C1QC/BCL3/SWAP70/CD40/C2/CD226/TREM2/CR1/HLA-DOB/TRBC1/C4BPA/CCR6/FCGR2B/BATF/TRBC2/C1S/IL10/IL21R/HLA-DQB2/CD27/C3/IGLC7/CD70/CD28/IGLC3/IGLC2/IGHM/IGHG2/IGHA2/IGHA1/IGHG1/IGHG4/IGKC/IGHG3	43
GO:0010631	BP	GO:0010631	epithelial cell migration	63/1845	366/18903	5.83486583277191e-06	0.000127664309005356	9.36089117082424e-05	DOCK1/ANXA1/RHOB/FGFR1/PKN2/PTPRM/IRS2/PRKCE/ACVRL1/IQSEC1/THBS1/EDN1/DCN/RGCC/ADTRP/EVL/GLIPR2/PPARG/AKT3/ADAM17/BCAR1/ANGPT2/ANGPT4/EGR3/PDGFB/ETS1/CD40/RIN2/HDAC7/PIK3CD/CALR/GLUL/SEMA4A/VEGFA/PLPP3/PLXND1/JUP/PRCP/KANK1/ADAM9/STARD13/PRKCA/PXN/ITGA3/NRP2/EFNA1/HIF1A/SERPINF1/HMOX1/TGFB2/SCARB1/TACSTD2/SNAI1/DPP4/LGMN/APOE/MET/S100A2/ENPP2/RAB25/MMP9/ITGA2/WNT5A	63
GO:2000401	BP	GO:2000401	regulation of lymphocyte migration	20/1845	69/18903	5.86387832926349e-06	0.000127832547577944	9.37322713990596e-05	CCL21/ADTRP/ADAM17/SPN/CXCL10/TNFSF14/CCL5/CXCL12/CCL3/CCL4/CCR6/PADI2/GCSAM/CD200R1/CCL2/ADAM8/CD200/ECM1/CCL7/WNT5A	20
GO:0090130	BP	GO:0090130	tissue migration	64/1845	374/18903	6.01163889927562e-06	0.000130578895656367	9.57460108442983e-05	ACTA2/DOCK1/ANXA1/RHOB/FGFR1/PKN2/PTPRM/IRS2/PRKCE/ACVRL1/IQSEC1/THBS1/EDN1/DCN/RGCC/ADTRP/EVL/GLIPR2/PPARG/AKT3/ADAM17/BCAR1/ANGPT2/ANGPT4/EGR3/PDGFB/ETS1/CD40/RIN2/HDAC7/PIK3CD/CALR/GLUL/SEMA4A/VEGFA/PLPP3/PLXND1/JUP/PRCP/KANK1/ADAM9/STARD13/PRKCA/PXN/ITGA3/NRP2/EFNA1/HIF1A/SERPINF1/HMOX1/TGFB2/SCARB1/TACSTD2/SNAI1/DPP4/LGMN/APOE/MET/S100A2/ENPP2/RAB25/MMP9/ITGA2/WNT5A	64
GO:0033032	BP	GO:0033032	regulation of myeloid cell apoptotic process	13/1845	33/18903	6.15283690371712e-06	0.000133163383529907	9.76410674897309e-05	ANXA1/THRA/CXCR2/HCAR2/ADAM17/PIK3CD/BCL2/MIF/GAS6/ST6GAL1/MIAT/CDKN2A/CLEC5A	13
GO:0006874	BP	GO:0006874	cellular calcium ion homeostasis	52/1845	284/18903	6.3219986831589e-06	0.00013633230973215	9.99646592232926e-05	NPTN/VDR/P2RY1/PRKCE/ADORA1/CCL21/STIM1/RMDN3/TGM2/ATP1B1/FLNA/CDH23/EDN1/TRPC6/P2RX1/DIAPH1/UBASH3B/JPH4/CAV1/RYR1/CCR5/ERO1A/CD40/CALR/CLIC2/CALM3/CXCL10/BCL2/SNCA/DISC1/LCK/CCL5/CXCL12/MCOLN2/MCOLN3/P2RY6/CCL3/ANXA6/CCL8/CXCL9/ITPR3/NOL3/TPCN1/CCR7/TRPM2/APOE/CCL13/BNIP3/CCL19/CCL7/WNT5A/ELANE	52
GO:0019932	BP	GO:0019932	second-messenger-mediated signaling	56/1845	314/18903	6.45594450998176e-06	0.000138721818413407	0.000101716748816011	KSR1/PDE3B/CHP1/CAMKK2/SLC9A1/DGKQ/DEFB1/ATP1B1/CXCR2/FPR2/THBS1/EDN1/ACKR3/MAPK7/PDE7B/FFAR4/TBC1D10C/MYOZ1/RAPGEF3/CHRM3/AKAP5/CD4/P2RY11/CCR5/HOMER2/CLIC2/VEGFA/CALM3/PDE7A/IGF1/NFATC2/CD36/CD22/CXCR3/TREM2/TRPM4/LMCD1/CCL3/CD3E/CCL4/CXCR4/ADM/CCR6/SPHK1/SPINK1/ITPR3/HOMER3/CCR7/TRPM2/TRAT1/EDNRB/CMKLR1/APOE/VCAM1/FHL2/AZU1	56
GO:0032640	BP	GO:0032640	tumor necrosis factor production	38/1845	184/18903	6.52394693940064e-06	0.000139185273671555	0.00010205657396118	ACP5/RARA/IRAK3/SPON2/IL1A/MYD88/TSPO/THBS1/AGER/LILRA5/LPL/SPN/BCL3/LY96/GPR18/TLR2/LILRA4/IGF1/ZFP36/CD36/MIF/RASGRP1/TREM2/GAS6/GHRL/CCL3/TLR3/GPNMB/CD14/CD2/CD84/IL10/LILRB4/EPHB2/SLAMF1/CCL19/AZU1/WNT5A	38
GO:0032680	BP	GO:0032680	regulation of tumor necrosis factor production	38/1845	184/18903	6.52394693940064e-06	0.000139185273671555	0.00010205657396118	ACP5/RARA/IRAK3/SPON2/IL1A/MYD88/TSPO/THBS1/AGER/LILRA5/LPL/SPN/BCL3/LY96/GPR18/TLR2/LILRA4/IGF1/ZFP36/CD36/MIF/RASGRP1/TREM2/GAS6/GHRL/CCL3/TLR3/GPNMB/CD14/CD2/CD84/IL10/LILRB4/EPHB2/SLAMF1/CCL19/AZU1/WNT5A	38
GO:0032602	BP	GO:0032602	chemokine production	25/1845	99/18903	6.63476209862829e-06	0.000141047513408782	0.000103422047494855	TREM1/FFAR2/MYD88/AGER/MEFV/ADAM17/LPL/TSLP/CSF1R/TLR2/IL18/MIF/TREM2/MCOLN2/EGR1/TLR3/HIF1A/HMOX1/CD84/IL10/LILRB4/ALOX15B/AZU1/WNT5A/ELANE	25
GO:0050918	BP	GO:0050918	positive chemotaxis	19/1845	64/18903	6.77968026839828e-06	0.000143619021940098	0.000105307587133462	LGALS3/FPR2/AGER/ANGPT2/HMGB2/PDGFB/VEGFA/CXCL10/MIF/CCL5/CXCL12/CCL3/GPNMB/HGF/S1PR1/MET/AZU1/ITGA2/WNT5A	19
GO:0010742	BP	GO:0010742	macrophage derived foam cell differentiation	14/1845	38/18903	6.84373445640513e-06	0.000144465450937144	0.00010592822494421	MSR1/PPARG/LPL/CSF1/IL18/STAT1/ITGAV/NFKBIA/NR1H3/CD36/ABCA5/CETP/ABCA1/ALOX15B	14
GO:0071219	BP	GO:0071219	cellular response to molecule of bacterial origin	45/1845	234/18903	7.0899874019371e-06	0.000149138506928466	0.000109354708736803	MRC1/RARA/CARD16/PRKCE/SPON2/IL1A/MYD88/TSPO/CAMP/CXCL5/PPBP/HMGB2/CCR5/LY96/TLR6/CD86/TLR2/IL18/NFKBIA/CXCL10/PRDX2/ZFP36/NR1H3/CD36/CD80/MIF/TREM2/CCL5/ADAM9/PRKCA/CCL3/FCGR2B/CTSG/CXCL9/CD14/SCARB1/IL10/CD180/EPHB2/CCL2/ABCA1/EDNRB/ASS1/WNT5A/HAMP	45
GO:0090132	BP	GO:0090132	epithelium migration	63/1845	369/18903	7.64116686337632e-06	0.000160170613097696	0.000117443919107322	DOCK1/ANXA1/RHOB/FGFR1/PKN2/PTPRM/IRS2/PRKCE/ACVRL1/IQSEC1/THBS1/EDN1/DCN/RGCC/ADTRP/EVL/GLIPR2/PPARG/AKT3/ADAM17/BCAR1/ANGPT2/ANGPT4/EGR3/PDGFB/ETS1/CD40/RIN2/HDAC7/PIK3CD/CALR/GLUL/SEMA4A/VEGFA/PLPP3/PLXND1/JUP/PRCP/KANK1/ADAM9/STARD13/PRKCA/PXN/ITGA3/NRP2/EFNA1/HIF1A/SERPINF1/HMOX1/TGFB2/SCARB1/TACSTD2/SNAI1/DPP4/LGMN/APOE/MET/S100A2/ENPP2/RAB25/MMP9/ITGA2/WNT5A	63
GO:0001773	BP	GO:0001773	myeloid dendritic cell activation	12/1845	29/18903	7.67762093991128e-06	0.000160373998378983	0.000117593049862716	BATF3/TSPAN32/DCSTAMP/ITGB8/RELB/ITGB6/BATF/CD2/CAMK4/IL10/SLAMF1/UBD	12
GO:0042102	BP	GO:0042102	positive regulation of T cell proliferation	26/1845	106/18903	7.74826457950676e-06	0.000160907086197497	0.0001179839325685	ANXA1/CD46/TFRC/IL1A/AGER/IGFBP2/RASAL3/JAK3/CD86/IL18/TNFSF9/IGF1/CD80/CCL5/CARD11/EBI3/HES1/CD3E/CD209/SLAMF1/CD70/CD24/VCAM1/CD28/CCL19/IL2RA	26
GO:0003012	BP	GO:0003012	muscle system process	74/1845	455/18903	7.75682200351571e-06	0.000160907086197497	0.0001179839325685	ACTA2/TMOD3/ADRB2/PDLIM5/LMNA/ABAT/KCNQ1/MYOM2/P2RY1/ADORA1/APBB2/TACR2/SLC9A1/BBS2/MTPN/KCNE3/ATP1B1/FLNA/PLA2G6/EDN1/PTGER3/P2RX1/PPARG/STAC/PKP2/TNNT1/TNNI2/CAV1/MYOZ1/RYR1/TNNC1/CHRM3/TNNI1/RGS2/ASPH/TPM1/ADRA2B/CLIC2/CALM3/RCSD1/TPM2/CALD1/ENO1/ORMDL3/IGF1/CD38/JUP/NEDD4L/UTS2/GNAO1/DOCK4/PRKCA/GHRL/TRPM4/LMCD1/CXCR4/MYL6B/KCNMA1/ANXA6/SPHK1/GAMT/HMOX1/GTF2IRD1/NOL3/GATM/CTTN/SCN1B/TIFAB/SLC…	74
GO:0006898	BP	GO:0006898	receptor-mediated endocytosis	48/1845	257/18903	8.16212909652911e-06	0.000168730910116179	0.000123720693673704	NUMB/ADRB2/CBL/MRC1/LDLRAP1/CXCL16/TFRC/CCL21/INSR/MSR1/CD9/CXCR2/ACKR3/MARCO/CAV1/LDLR/DNAJC6/FCHO2/LRP3/CD2AP/AP2A2/VEGFA/ITGAV/HMMR/SNCA/ITSN1/CD36/FLOT1/WDR54/SCARF1/VTN/BMP2K/FNBP1L/HSPG2/RALA/ADM/STAB1/FCGR2B/ACHE/CD14/CTSL/DPP4/LILRB4/CTTN/C3/SDC1/APOE/CCL19	48
GO:0019216	BP	GO:0019216	regulation of lipid metabolic process	60/1845	347/18903	8.35674343434116e-06	0.000172160401679984	0.000126235343034215	H6PD/ANXA1/PIP4K2C/PPP2R5A/LDLRAP1/PNPLA2/THRA/STARD4/POR/PDE3B/IRS2/PRKCE/CHP1/IL1A/ADORA1/CCL21/FGR/DGKQ/ABHD5/TSPO/PLA2G6/HCAR2/PPARG/ACACB/CAV1/LDLR/AKR1C3/TTC39B/CES1/HPGD/IGFBP7/PDGFB/INSIG2/FLT1/SIK1/NPC2/SNCA/ORMDL3/ID2/SREBF1/NR1H3/VAV3/RARRES2/PDK1/IDH1/TREM2/APPL2/EGR1/PIK3IP1/ADM/SPHK1/SCARB1/BCL11B/SNAI1/PDGFA/CCR7/C3/APOE/CYP27B1/CCL19	60
GO:0050731	BP	GO:0050731	positive regulation of peptidyl-tyrosine phosphorylation	39/1845	193/18903	8.53819108280691e-06	0.000175296080621327	0.000128534556459271	NCF1/ADORA1/DGKQ/PECAM1/LILRA5/NEURL1/ADAM17/TSLP/CSPG4/ANGPT4/CD4/PDGFB/CD40/CASS4/CSF1R/IL18/VEGFA/PLPP3/IGF1/CD36/CD80/MIF/TREM2/CCL5/GAS6/VTN/GHRL/HES1/BANK1/CD3E/EFNA1/TNFRSF18/LIF/OSM/TGFA/HGF/CD24/GPRC5B/ENPP2	39
GO:0003158	BP	GO:0003158	endothelium development	31/1845	139/18903	9.02017645380725e-06	0.000184559583073633	0.000135326951216451	CTNNB1/RHOB/HEG1/MYADM/MYD88/ACVRL1/PECAM1/TJP1/CLDN5/RAPGEF3/PROC/GSTM3/VEGFA/CXCL10/ICAM1/APOLD1/S1PR2/COL18A1/HPSE/STARD13/CXCR4/ZEB1/FZD2/MESP1/EDNRB/S1PR1/CLDN1/SLC40A1/CLDN3/MET/PDPN	31
GO:0016064	BP	GO:0016064	immunoglobulin mediated immune response	42/1845	215/18903	9.4697479119117e-06	0.000193099111333029	0.000141588497243621	C8B/CD46/TLR8/TFRC/MYD88/TRDC/TRAF3IP2/SERPING1/C8A/C1QC/BCL3/SWAP70/CD40/C2/CD226/TREM2/CR1/HLA-DOB/TRBC1/C4BPA/CCR6/FCGR2B/BATF/TRBC2/C1S/IL10/IL21R/HLA-DQB2/CD27/C3/IGLC7/CD28/IGLC3/IGLC2/IGHM/IGHG2/IGHA2/IGHA1/IGHG1/IGHG4/IGKC/IGHG3	42
GO:0032373	BP	GO:0032373	positive regulation of sterol transport	14/1845	39/18903	9.7209288057532e-06	0.000195560295941243	0.000143393142680415	LDLRAP1/RXRA/PPARG/CAV1/CES1/NFKBIA/NR1H3/TREM2/EEPD1/ABCA5/CETP/ABCA1/APOE/PLTP	14
GO:0032376	BP	GO:0032376	positive regulation of cholesterol transport	14/1845	39/18903	9.7209288057532e-06	0.000195560295941243	0.000143393142680415	LDLRAP1/RXRA/PPARG/CAV1/CES1/NFKBIA/NR1H3/TREM2/EEPD1/ABCA5/CETP/ABCA1/APOE/PLTP	14
GO:0033028	BP	GO:0033028	myeloid cell apoptotic process	14/1845	39/18903	9.7209288057532e-06	0.000195560295941243	0.000143393142680415	ANXA1/THRA/CXCR2/HCAR2/ADAM17/PIK3CD/BCL2/MIF/GAS6/ST6GAL1/MIAT/CDKN2A/CLEC5A/CTSL	14
GO:0090077	BP	GO:0090077	foam cell differentiation	14/1845	39/18903	9.7209288057532e-06	0.000195560295941243	0.000143393142680415	MSR1/PPARG/LPL/CSF1/IL18/STAT1/ITGAV/NFKBIA/NR1H3/CD36/ABCA5/CETP/ABCA1/ALOX15B	14
GO:0051091	BP	GO:0051091	positive regulation of DNA-binding transcription factor activity	49/1845	266/18903	9.75482183567848e-06	0.000195585809046463	0.000143411849976389	SLCO3A1/TRIM38/CTNNB1/TRIM52/PSMA6/TRIM14/CARD16/IRAK3/TFRC/ZBTB7A/MYD88/MTPN/HIPK2/RPS6KA5/NLRC4/EDN1/AGER/TRIM25/RGCC/PPARG/CAV1/ARHGEF5/HSPA1B/TLR6/CD40/TLR2/IL18/ARID5B/VEGFA/PLPP3/TRAF2/TRAF5/CD36/JUP/FLOT1/AIM2/TRAF1/CARD11/TLR3/SPHK1/FZD2/CYTL1/LPAR5/IL10/TNFRSF11A/ADAM8/CD200/WNT5A/NTS	49
GO:0045063	BP	GO:0045063	T-helper 1 cell differentiation	10/1845	21/18903	9.83397972828876e-06	0.000195862818840834	0.000143614965362245	ANXA1/SPN/JAK3/RELB/SEMA4A/CD80/HLX/TMEM98/LEF1/CCL19	10
GO:0099515	BP	GO:0099515	actin filament-based transport	10/1845	21/18903	9.83397972828876e-06	0.000195862818840834	0.000143614965362245	MYO1G/SUN2/MYO1A/MYO15A/MYO6/MYO7B/MYO1E/MYO1D/FNBP1L/MYO7A	10
GO:0040013	BP	GO:0040013	negative regulation of locomotion	69/1845	419/18903	1.01870886785474e-05	0.00020222382989368	0.000148279129737239	RHOB/PTPRM/SLC9A3R1/ADORA1/CCL21/ACVRL1/THBS1/DCN/RGCC/ADTRP/EVL/PPARG/CLDN5/FBLN1/PIP5KL1/ANGPT2/ANGPT4/BST2/SLAMF8/SEMA6B/ARRDC3/NISCH/GPR18/SRGAP1/TPM1/CALR/SEMA4A/TIMP1/ADARB1/BCL2/RAP2B/JUP/MIF/KANK1/ST6GAL1/CXCL12/S1PR2/IFITM1/TP53INP1/STARD13/CD300A/GHRL/CDH1/SEMA4B/SERPINF1/PADI2/HMOX1/SEMA7A/TACSTD2/GCSAM/CD200R1/NBL1/DPP4/CCL2/SRGAP3/CCL28/EMILIN1/CD200/APOE/ALOX15B/SEMA4C/COL3A1/CLDN3/…	69
GO:0008037	BP	GO:0008037	cell recognition	44/1845	230/18903	1.0240842084124e-05	0.000202619961367404	0.000148569590214702	NPTN/LGALS3/SPON2/CCL21/PECAM1/ST6GALNAC6/CD9/CFP/TRDC/CRTAM/PRF1/FCN3/FOLR3/EXT1/EMB/CD5/CD36/CD226/TREM2/LY6K/TRBC1/C4BPA/CXCR4/FOLR2/TRBC2/SCARB1/CD209/TNFRSF21/CCR7/NDN/EPHB2/CADM1/IGLC7/CCL19/IGLC3/IGLC2/IGHM/IGHG2/IGHA2/IGHA1/IGHG1/IGHG4/IGKC/IGHG3	44
GO:0043062	BP	GO:0043062	extracellular structure organization	56/1845	319/18903	1.04668683880147e-05	0.000206410776270224	0.000151349177244977	ST7/COL8A2/KIF9/ADAMTSL4/RGCC/ADTRP/FBLN1/ADAMTS6/TEX14/CAV1/KAZALD1/P4HA1/TGFBI/BCL3/ERO1A/MYO1E/PHLDB1/SLC39A8/EXT1/FLOT1/GPM6B/GAS6/ZNF469/RB1/SERPINH1/VTN/COL18A1/TPSAB1/SH3PXD2B/SPOCK2/CTSG/TGFB2/MMP14/COL1A2/MMP25/LUM/DDR1/LAMC1/DPP4/ANTXR1/FSCN1/CTSV/MMP2/ELF3/ADAM8/EMILIN1/COL1A1/OLFML2B/COL3A1/CTSK/MMP9/PDPN/MMP12/MMP7/COL27A1/ELANE	56
GO:0032956	BP	GO:0032956	regulation of actin cytoskeleton organization	62/1845	365/18903	1.06051934372815e-05	0.000208452900513124	0.000152846549763892	PPFIA1/TMOD3/WASF2/SSH2/RHOB/SPTBN5/RHOBTB2/PRKCE/IL1A/MYADM/CCL21/LIMA1/SLC9A1/MTPN/TJP1/TMSB4Y/FLNA/CYFIP2/EDN1/RGCC/EVL/CDC42EP3/CDC42EP4/DIXDC1/ARHGEF5/RAPGEF3/RND3/ARHGAP6/RHOD/SVIL/BST2/SSH1/SWAP70/PAK1/CD2AP/CSF1R/BAIAP2/TPM1/EPS8/RND1/DBN1/GPM6B/KANK1/SYNPO2/CXCL12/PXN/RHOBTB1/FMN1/RHOBTB3/RHOH/TACSTD2/RAC3/PDGFA/CELSR1/CCR7/CTTN/TRPM2/SIGLEC15/FSCN1/SMIM22/S1PR1/MET	62
GO:0106106	BP	GO:0106106	cold-induced thermogenesis	32/1845	147/18903	1.10774351302347e-05	0.000216316689269566	0.000158612614791222	ADRB2/SCD/EPAS1/THRA/ADIPOR2/DECR1/TRPV2/PER2/ADAM17/CAV1/FFAR4/FABP4/ARRDC3/ACOT13/IL18/UCP2/G0S2/VEGFA/PLCL1/NR1H3/CD36/RB1/APPL2/GHRL/GADD45G/CXCR4/ACHE/ADRB3/ACOT11/GATM/CMKLR1/LCN2	32
GO:0120161	BP	GO:0120161	regulation of cold-induced thermogenesis	32/1845	147/18903	1.10774351302347e-05	0.000216316689269566	0.000158612614791222	ADRB2/SCD/EPAS1/THRA/ADIPOR2/DECR1/TRPV2/PER2/ADAM17/CAV1/FFAR4/FABP4/ARRDC3/ACOT13/IL18/UCP2/G0S2/VEGFA/PLCL1/NR1H3/CD36/RB1/APPL2/GHRL/GADD45G/CXCR4/ACHE/ADRB3/ACOT11/GATM/CMKLR1/LCN2	32
GO:1904645	BP	GO:1904645	response to amyloid-beta	17/1845	55/18903	1.13035616931101e-05	0.000220015754383749	0.000161324926966601	ADRB2/BACE1/FPR2/AGER/BCL2L11/TLR6/IGF1/CD36/ICAM1/TREM2/FCGR2B/MMP2/EPHB2/LGMN/VCAM1/MMP9/MMP12	17
GO:0030048	BP	GO:0030048	actin filament-based movement	30/1845	134/18903	1.1537333637355e-05	0.000223839207624411	0.000164128445817048	ACTA2/WASF2/MYO1G/KCNQ1/ADORA1/SLC9A1/KCNE3/SUN2/FLNA/MYO1A/PKP2/MYO15A/CAV1/MYO6/TNNC1/MYO7B/MYO1E/TPM1/MYO1D/JUP/NEDD4L/FNBP1L/TRPM4/MYL6B/EPDR1/SCN1B/MYO7A/DSP/KCNJ5/PDPN	30
GO:0050820	BP	GO:0050820	positive regulation of coagulation	12/1845	30/18903	1.16615991330126e-05	0.000224795134412895	0.000164829372074667	THBD/F12/THBS1/ENPP4/ST3GAL4/PRDX2/CD36/VTN/HPSE/PLAU/EMILIN1/PLAT	12
GO:0060142	BP	GO:0060142	regulation of syncytium formation by plasma membrane fusion	12/1845	30/18903	1.16615991330126e-05	0.000224795134412895	0.000164829372074667	DCSTAMP/RAPGEF3/SCGB3A1/PLEKHO1/CXCL10/NFATC2/FLOT1/CAMK1/TNFSF14/TREM2/ADAM9/CXCL9	12
GO:0006936	BP	GO:0006936	muscle contraction	60/1845	351/18903	1.20040253576011e-05	0.000230654269291085	0.000169125539451222	ACTA2/TMOD3/ADRB2/ABAT/KCNQ1/MYOM2/ADORA1/APBB2/TACR2/SLC9A1/BBS2/KCNE3/ATP1B1/FLNA/PLA2G6/EDN1/PTGER3/P2RX1/STAC/PKP2/TNNT1/TNNI2/CAV1/RYR1/TNNC1/CHRM3/TNNI1/RGS2/ASPH/TPM1/ADRA2B/CLIC2/CALM3/RCSD1/TPM2/CALD1/ENO1/ORMDL3/CD38/JUP/NEDD4L/UTS2/GNAO1/DOCK4/GHRL/TRPM4/CXCR4/MYL6B/KCNMA1/ANXA6/SPHK1/GAMT/CTTN/SCN1B/TIFAB/SLC6A8/EDNRB/DSP/KCNJ5/ITGA2	60
GO:0001503	BP	GO:0001503	ossification	70/1845	429/18903	1.21032595250103e-05	0.000231240852755494	0.000169555647444264	ZBTB40/CTNNB1/ADRB2/TOB2/VDR/SMAD6/THRA/RXRA/FGR/SNX10/ALOX5/TMEM53/SORT1/PPARG/CRIM1/FFAR4/RYR1/SGMS2/ZBTB16/WWTR1/CSF1/KAZALD1/SRGN/KLF10/LRP3/EXT1/HDAC7/JUNB/RUNX2/CDK6/BCL2/IGF1/CEBPD/MGP/ANKH/GPM6B/IFITM1/DCHS1/ID3/BMP2K/CLEC11A/CLEC5A/TRPM4/CCL3/FAM20C/HIF1A/TGFB2/COL6A1/ACHE/SEMA7A/MMP14/COL1A2/SNAI1/TNFRSF11A/HGF/MMP2/MRC2/S1PR1/CYP27B1/COL1A1/HIF1A-AS2/ECM1/LEF1/CTSK/IGFBP3/FHL2/MMP9/CTH…	70
GO:0046330	BP	GO:0046330	positive regulation of JNK cascade	24/1845	96/18903	1.21116977089617e-05	0.000231240852755494	0.000169555647444264	XIAP/NCF1/IL1A/MYD88/CCL21/HIPK2/MINK1/AGER/DIXDC1/TRAF2/TRAF5/GADD45B/RASGRP1/NAIP/TRAF1/GADD45G/TLR3/FCGR2B/CCR7/CD27/SLAMF1/CCL19/BIRC7/WNT5A	24
GO:0061045	BP	GO:0061045	negative regulation of wound healing	21/1845	78/18903	1.23310579522739e-05	0.000234612242961134	0.00017202769441301	THBD/ABAT/ALOX5/F12/CD9/PROS1/THBS1/EDN1/ADTRP/SERPING1/UBASH3B/MYOZ1/PDGFB/PROC/VTN/TFPI/PDGFA/PLAU/APOE/CLDN3/PLAT	21
GO:0051048	BP	GO:0051048	negative regulation of secretion	36/1845	175/18903	1.23665502544985e-05	0.000234612242961134	0.00017202769441301	SMCR8/CRY2/ANXA1/ABAT/P2RY1/ADORA1/TACR2/HMGCR/TSPO/EDN1/ADTRP/RAB11FIP1/PTGER3/SYTL4/FFAR4/NMB/ATP9A/INHBA/PIM3/UCP2/ADRA2B/CRHBP/SNCA/SREBF1/NR1H3/CD300A/GHRL/FCGR2B/HMOX1/LIF/RSAD2/OSM/CD84/TIFAB/CD200/APOE	36
GO:0042116	BP	GO:0042116	macrophage activation	26/1845	109/18903	1.32651702919786e-05	0.000250866548581741	0.000183946043962487	SLC11A1/VSIG4/C5AR1/PRKCE/THBS1/AGER/LDLR/CD93/TLR6/TLR2/SNCA/CST7/NR1H3/MIF/TREM2/CCL3/TLR3/FCGR2B/SPHK1/CD84/IL10/DYSF/CD200/AZU1/WNT5A/HAMP	26
GO:0050871	BP	GO:0050871	positive regulation of B cell activation	33/1845	155/18903	1.33085459408717e-05	0.000250895386526811	0.000183967189172725	IRS2/TFRC/SLC39A10/AKIRIN2/TRDC/SH3KBP1/CD40/BCL2/NFATC2/CD38/VAV3/MIF/CARD11/TRBC1/GPR183/TRBC2/TNFRSF4/MMP14/IL10/CD27/EPHB2/IGLC7/CD28/IGLC3/IGLC2/IGHM/IGHG2/IGHA2/IGHA1/IGHG1/IGHG4/IGKC/IGHG3	33
GO:0002262	BP	GO:0002262	myeloid cell homeostasis	35/1845	169/18903	1.3942695221142e-05	0.000262026513638704	0.000192129005918129	TMOD3/ANXA1/HOXB6/EPAS1/KCNQ1/THRA/ZBTB7A/HIPK2/CXCR2/TRAF3IP2/HCAR2/LYAR/ADAM17/INHBA/CSF1/BCL2L11/HSPA1B/HMGB2/JAK3/ETS1/SLC11A2/STAT1/LIPA/PIK3CD/VEGFA/CDK6/ID2/ZFP36/RB1/SFXN1/HIF1A/HMOX1/ZFP36L1/MERTK/HAMP	35
GO:0009410	BP	GO:0009410	response to xenobiotic stimulus	70/1845	432/18903	1.53539544371589e-05	0.000287646740158649	0.000210914847794656	CTNNB1/NUDT15/AGPAT2/PDE4A/ABAT/KCNQ1/POR/PTPRM/TFRC/DUSP6/NCEH1/RNF149/BLOC1S3/PARP4/TSPO/TRAF3IP2/THBS1/EDN1/ADAM17/LPL/FBP1/IGFBP2/ACACB/INHBA/AOC2/SCGB1A1/SOD2/ABCC4/SMPD1/NPC1/FOS/STAT1/CALR/GSTM3/CD69/FOSB/CRHBP/BCL2/SNCA/SREBF1/NFATC2/CD38/VAV3/AIM2/LCK/GAS6/RB1/CBR3/CDH1/CDK1/ITGA3/OXCT1/TLR3/TYMS/CXCR4/ABCC5/HMOX1/TGFB2/SMOX/TGFA/SLC1A3/IL10/PDGFA/SLC12A5/MMP2/CCND1/COL1A1/ASS1/ENO2/ITGA2	70
GO:1901654	BP	GO:1901654	response to ketone	40/1845	205/18903	1.57239506944643e-05	0.000293660699106895	0.00021532453877712	CBL/PSPH/POR/NCF1/PRKCE/CCL21/KLF9/TSPO/THBS1/EDN1/FBP1/AKR1C2/CAV1/AKR1C3/IGFBP7/TLR2/FOS/CALR/SGK1/CALM3/FOSB/SREBF1/NR1H3/CD38/DDIT4/TRERF1/GAS6/P2RY6/TYMS/SERPINF1/TGFB2/CCR7/A2M/CCND1/CLDN1/CLDN4/CCL19/ASS1/PLAT/SPP1	40
GO:0046883	BP	GO:0046883	regulation of hormone secretion	44/1845	234/18903	1.6055684720251e-05	0.000298284121443642	0.000218714629059066	CRY2/ANXA1/ABAT/FFAR2/IRS2/P2RY1/PRKCE/ADORA1/TACR2/ALOX5/SIDT2/TSPO/PER2/PLA2G6/EDN1/HCAR2/RPH3AL/RAB11FIP1/SYTL4/PPARG/FFAR4/NMB/TCF7L2/INHBA/CELA2A/SLC16A1/PIM3/UCP2/GLUL/CRHBP/GPR68/SREBF1/CD38/CCL5/GHRL/TRPM4/OXCT1/HIF1A/SPINK1/LIF/OSM/TRPM2/CYP19A1/SPP1	44
GO:0002224	BP	GO:0002224	toll-like receptor signaling pathway	28/1845	123/18903	1.60710210552621e-05	0.000298284121443642	0.000218714629059066	TLR8/IRAK3/PRKCE/MYD88/CAV1/BPIFB1/LY96/NINJ1/TLR6/CD40/TLR2/RFTN1/BIRC3/LILRA4/NFKBIA/TLR5/NR1H3/CD36/FLOT1/TREM2/GRAMD4/APPL2/CD300A/TLR3/CD14/RSAD2/TLR10/S100A14	28
GO:0010888	BP	GO:0010888	negative regulation of lipid storage	10/1845	22/18903	1.64513661308328e-05	0.000304401049241798	0.000223199821190246	PNPLA2/ABHD5/PPARG/TTC39B/CES1/ITGAV/NFKBIA/NR1H3/TREM2/ABCA1	10
GO:0032874	BP	GO:0032874	positive regulation of stress-activated MAPK cascade	29/1845	130/18903	1.72405961636346e-05	0.000318022689233814	0.000233187788111217	XIAP/NCF1/IL1A/MYD88/CCL21/HIPK2/MINK1/AGER/DIXDC1/IGFBP6/VEGFA/TRAF2/TRAF5/GADD45B/RASGRP1/NAIP/TRAF1/GADD45G/TLR3/FCGR2B/SPHK1/TGFB2/CCR7/CD27/SLAMF1/SEMA4C/CCL19/BIRC7/WNT5A	29
GO:0002064	BP	GO:0002064	epithelial cell development	41/1845	213/18903	1.73681504304409e-05	0.000319392827700899	0.000234192432022993	ACTA2/RARA/PLEC/EPAS1/HEG1/IL1A/MYADM/MYD88/PECAM1/SIDT2/TJP1/ADAMTSL4/CLDN5/RAPGEF3/MYO1E/PDGFB/ST14/PROC/FLNB/GSTM3/AKR1B1/VEGFA/CDK6/ICAM1/S1PR2/COL18A1/HPSE/PRDM1/RILPL1/TYMS/CXCR4/HIF1A/BCL11B/EDNRB/SDC1/CLDN1/CLDN3/MET/RAB25/SFN/WNT5A	41
GO:0032642	BP	GO:0032642	regulation of chemokine production	24/1845	98/18903	1.75928968863494e-05	0.000322536442916406	0.000236497464662466	FFAR2/MYD88/AGER/MEFV/ADAM17/LPL/TSLP/CSF1R/TLR2/IL18/MIF/TREM2/MCOLN2/EGR1/TLR3/HIF1A/HMOX1/CD84/IL10/LILRB4/ALOX15B/AZU1/WNT5A/ELANE	24
GO:0042093	BP	GO:0042093	T-helper cell differentiation	19/1845	68/18903	1.78129226159885e-05	0.000325574606959912	0.000238725176008884	ANXA1/RARA/SPN/BCL3/JAK3/CD86/IL18/RELB/JUNB/SEMA4A/CD80/HLX/SLAMF6/LY9/BATF/GPR183/TMEM98/LEF1/CCL19	19
GO:0031667	BP	GO:0031667	response to nutrient levels	75/1845	474/18903	1.80730333793862e-05	0.000329324726776353	0.000241474923667627	ADRB2/CBL/RRAGB/SREBF2/VDR/RARA/PSPH/PLEC/FOXK1/POR/RXRA/TFRC/IL1A/SLC25A25/SIK2/BBS2/TSPO/GAS2L1/TRIM25/CDKN2D/PPARG/LPL/RASAL2/IGFBP2/KPTN/AQP3/ACACB/ALDH1A2/LDLR/AKR1C3/SOD2/ATF3/SLC16A1/KLF10/NUAK2/FOS/UCP2/STAT1/GLUL/PIM1/RUNX2/WIPI1/CXCL10/BCL2/SIK1/SREBF1/ZFP36/GAS6/APPL2/GHRL/TFEB/OXCT1/TYMS/ZEB1/ADM/FOLR2/HMOX1/SPINK1/ADRB3/TNFRSF11A/A2M/CCND1/CCL28/APOE/CYP27B1/COL1A1/SLC2A1/VCAM1/CTSK/…	75
GO:0045123	BP	GO:0045123	cellular extravasation	20/1845	74/18903	1.85454212358795e-05	0.000336908485785144	0.000247035658950662	CCL21/PECAM1/AGER/ITGAL/SPN/PDGFD/EXT1/PIK3CD/FUT7/ST3GAL4/ICAM1/CXCL12/ITGB7/PLVAP/CCL2/ADAM8/CCL28/VCAM1/AZU1/ELANE	20
GO:0033273	BP	GO:0033273	response to vitamin	22/1845	86/18903	1.86975629565823e-05	0.000338646193126014	0.000248309820024448	VDR/RARA/RXRA/IL1A/TSPO/TRIM25/CDKN2D/AQP3/ALDH1A2/SOD2/PIM1/RUNX2/CXCL10/GAS6/TYMS/FOLR2/CCND1/CYP27B1/COL1A1/ITGA2/HAMP/SPP1	22
GO:0014068	BP	GO:0014068	positive regulation of phosphatidylinositol 3-kinase signaling	21/1845	80/18903	1.88161863391475e-05	0.00033976818404575	0.000249132511579835	CBL/FGFR1/NCF1/FGR/INSR/DCN/FN1/UNC5B/PDGFD/PDGFB/IL18/FLT1/IGF1/PRR5L/TREM2/CCL5/TGFB2/OSM/PDGFA/HGF/CD28	21
GO:0030198	BP	GO:0030198	extracellular matrix organization	55/1845	318/18903	1.93942741639909e-05	0.000349155176015392	0.000256015454113564	ST7/COL8A2/KIF9/ADAMTSL4/RGCC/ADTRP/FBLN1/ADAMTS6/CAV1/KAZALD1/P4HA1/TGFBI/BCL3/ERO1A/MYO1E/PHLDB1/SLC39A8/EXT1/FLOT1/GPM6B/GAS6/ZNF469/RB1/SERPINH1/VTN/COL18A1/TPSAB1/SH3PXD2B/SPOCK2/CTSG/TGFB2/MMP14/COL1A2/MMP25/LUM/DDR1/LAMC1/DPP4/ANTXR1/FSCN1/CTSV/MMP2/ELF3/ADAM8/EMILIN1/COL1A1/OLFML2B/COL3A1/CTSK/MMP9/PDPN/MMP12/MMP7/COL27A1/ELANE	55
GO:0071456	BP	GO:0071456	cellular response to hypoxia	32/1845	151/18903	1.97179332595401e-05	0.000353919191290249	0.000259508633129025	LMNA/EPAS1/CARD16/MDM2/PRKCE/SLC9A1/HIPK2/EDN1/RGCC/PPARG/AQP3/ANGPT4/ERO1A/P4HB/FOS/VEGFA/ENO1/BCL2/NDRG1/PDK1/KCNMB1/TREM2/SLC29A1/EGR1/HIF1A/HMOX1/ZFP36L1/NOL3/EGLN3/ADAM8/BNIP3/AK4	32
GO:0048872	BP	GO:0048872	homeostasis of number of cells	52/1845	296/18903	2.08983587187963e-05	0.000373987046325922	0.000274223239621975	TMOD3/ANXA1/XIAP/HOXB6/EPAS1/KCNQ1/THRA/ZBTB7A/HIPK2/DOCK11/CXCR2/TRAF3IP2/HCAR2/LYAR/AKT3/ADAM17/ARHGEF5/INHBA/CSF1/BCL2L11/HSPA1B/HMGB2/JAK3/ETS1/SLC11A2/EXT1/STAT1/LIPA/PIK3CD/VEGFA/CDK6/BCL2/PRDX2/ID2/ZFP36/MIF/TNFSF14/RB1/CARD11/SFXN1/HIF1A/OCIAD2/HMOX1/ZFP36L1/GPR183/SIT1/RAC3/CCR7/MERTK/SLC40A1/IL2RA/HAMP	52
GO:0071222	BP	GO:0071222	cellular response to lipopolysaccharide	42/1845	222/18903	2.12781831468184e-05	0.000379650916563025	0.000278376230642587	MRC1/RARA/CARD16/PRKCE/SPON2/IL1A/MYD88/TSPO/CAMP/CXCL5/PPBP/HMGB2/CCR5/LY96/CD86/TLR2/IL18/NFKBIA/CXCL10/PRDX2/ZFP36/NR1H3/CD36/CD80/MIF/CCL5/ADAM9/PRKCA/CCL3/CTSG/CXCL9/CD14/SCARB1/IL10/CD180/EPHB2/CCL2/ABCA1/EDNRB/ASS1/WNT5A/HAMP	42
GO:0051607	BP	GO:0051607	defense response to virus	53/1845	304/18903	2.17399002838244e-05	0.000386737988728568	0.000283572773966112	TRIM38/TRIM52/CCDC92/TRIM35/RNASEL/ZCCHC3/DDX60L/TLR8/AKAP1/IFNLR1/SPON2/MYD88/LYST/GBP3/ZDHHC1/TRAF3IP2/NLRP1/TRIM25/SLFN11/OASL/TSPAN32/GBP7/NMB/PRF1/FCN3/APOBEC3G/BST2/MX2/MAP3K14/IFNAR2/IFI27/CD40/TLR2/STAT1/BIRC3/ADARB1/CXCL10/BCL2/RNASE6/DDIT4/AIM2/IFI44L/IFITM1/TLR3/CXCL9/RSAD2/APOBEC3H/CD207/RNASE2/BNIP3/HTRA1/AZU1/MMP12	53
GO:0010875	BP	GO:0010875	positive regulation of cholesterol efflux	11/1845	27/18903	2.20523213926802e-05	0.000389981317844005	0.000285950921086267	RXRA/PPARG/CAV1/CES1/NFKBIA/NR1H3/TREM2/EEPD1/ABCA1/APOE/PLTP	11
GO:1901623	BP	GO:1901623	regulation of lymphocyte chemotaxis	11/1845	27/18903	2.20523213926802e-05	0.000389981317844005	0.000285950921086267	CCL21/ADAM17/CXCL10/TNFSF14/CCL5/CCL3/CCL4/PADI2/CCL2/CCL7/WNT5A	11
GO:0016049	BP	GO:0016049	cell growth	77/1845	493/18903	2.23127430391466e-05	0.000393426160352011	0.000288476826413239	CTNNB1/PDLIM5/RPS6KA1/CXCL16/EXTL3/TRPV2/ACVRL1/SLC9A1/MTPN/CYFIP2/SH3BP4/EDN1/CDKN2D/RASGRP2/ADAM17/FBP1/FN1/DCSTAMP/SCGB3A1/BCAR1/INHBA/MUC12/FHL1/KAZALD1/BST2/EAF2/IGFBP7/RGS2/HSPA1B/SIPA1/SEMA6B/CHPT1/EXT1/SLC23A2/SGK1/SEMA4A/VEGFA/AUTS2/ENO1/BCL2/PTCH2/IGF1/CD38/AURKA/DISC1/BCL11A/DBN1/NEDD4L/PLXNA1/RB1/CXCL12/DNPH1/CDKN2A/PSRC1/CDH1/NRP2/CXCR4/SEMA4B/SPHK1/TGFB2/SEMA7A/MMP14/DDR1/CTTN/NDN/I…	77
GO:0010232	BP	GO:0010232	vascular transport	22/1845	87/18903	2.27449073058474e-05	0.000398700933621507	0.000292344514956045	SLCO3A1/SLC19A1/SLC6A6/SLC9A3R1/TFRC/INSR/AGER/SLC4A8/ABCG2/SLC16A1/ABCC4/LRP3/SLC5A3/ATP8A1/SLC38A1/SLC44A1/CD36/SLC29A1/ABCC5/SLC1A3/APOE/SLC2A1	22
GO:0150104	BP	GO:0150104	transport across blood-brain barrier	22/1845	87/18903	2.27449073058474e-05	0.000398700933621507	0.000292344514956045	SLCO3A1/SLC19A1/SLC6A6/SLC9A3R1/TFRC/INSR/AGER/SLC4A8/ABCG2/SLC16A1/ABCC4/LRP3/SLC5A3/ATP8A1/SLC38A1/SLC44A1/CD36/SLC29A1/ABCC5/SLC1A3/APOE/SLC2A1	22
GO:2001233	BP	GO:2001233	regulation of apoptotic signaling pathway	62/1845	374/18903	2.29131800325951e-05	0.000400479633514307	0.00029364873351578	CTNNB1/LGALS3/DEDD2/FGFR1/LMNA/MDM2/SLC9A3R1/IL1A/PTPMT1/PLAGL2/CRADD/NACC2/THBS1/CDKN2D/ACKR3/PELI3/MAPK7/UNC5B/CAV1/DDIAS/TCF7L2/INHBA/SOD2/ATF3/BCL2L11/HSPA1B/HMGB2/PDIA3/P4HB/NUPR1/NR4A2/ITM2C/G0S2/VNN1/ITGAV/TRAF2/BCL2L14/ENO1/BCL2/PRDX2/IGF1/MIF/ICAM1/PEA15/LCK/SLC25A4/TREM2/DEPTOR/RB1/CXCL12/TRAF1/DAPK2/HIF1A/HMOX1/MAL/EYA2/NOL3/SNAI1/CTTN/HGF/MUC1/MMP9	62
GO:0036294	BP	GO:0036294	cellular response to decreased oxygen levels	33/1845	159/18903	2.31465588212067e-05	0.000403382616666088	0.000295777324471723	CBL/LMNA/EPAS1/CARD16/MDM2/PRKCE/SLC9A1/HIPK2/EDN1/RGCC/PPARG/AQP3/ANGPT4/ERO1A/P4HB/FOS/VEGFA/ENO1/BCL2/NDRG1/PDK1/KCNMB1/TREM2/SLC29A1/EGR1/HIF1A/HMOX1/ZFP36L1/NOL3/EGLN3/ADAM8/BNIP3/AK4	33
GO:0070304	BP	GO:0070304	positive regulation of stress-activated protein kinase signaling cascade	29/1845	132/18903	2.33990871544712e-05	0.000406601528959579	0.000298137568137519	XIAP/NCF1/IL1A/MYD88/CCL21/HIPK2/MINK1/AGER/DIXDC1/IGFBP6/VEGFA/TRAF2/TRAF5/GADD45B/RASGRP1/NAIP/TRAF1/GADD45G/TLR3/FCGR2B/SPHK1/TGFB2/CCR7/CD27/SLAMF1/SEMA4C/CCL19/BIRC7/WNT5A	29
GO:0006958	BP	GO:0006958	complement activation, classical pathway	25/1845	106/18903	2.37365895101528e-05	0.000411274144836318	0.000301563729219343	C8B/CD46/TRDC/SERPING1/C8A/C1QC/C2/TREM2/CR1/TRBC1/C4BPA/TRBC2/C1S/C3/IGLC7/IGLC3/IGLC2/IGHM/IGHG2/IGHA2/IGHA1/IGHG1/IGHG4/IGKC/IGHG3	25
GO:0140546	BP	GO:0140546	defense response to symbiont	53/1845	305/18903	2.38651691168132e-05	0.000412310342522464	0.00030232351351983	TRIM38/TRIM52/CCDC92/TRIM35/RNASEL/ZCCHC3/DDX60L/TLR8/AKAP1/IFNLR1/SPON2/MYD88/LYST/GBP3/ZDHHC1/TRAF3IP2/NLRP1/TRIM25/SLFN11/OASL/TSPAN32/GBP7/NMB/PRF1/FCN3/APOBEC3G/BST2/MX2/MAP3K14/IFNAR2/IFI27/CD40/TLR2/STAT1/BIRC3/ADARB1/CXCL10/BCL2/RNASE6/DDIT4/AIM2/IFI44L/IFITM1/TLR3/CXCL9/RSAD2/APOBEC3H/CD207/RNASE2/BNIP3/HTRA1/AZU1/MMP12	53
GO:0002455	BP	GO:0002455	humoral immune response mediated by circulating immunoglobulin	27/1845	119/18903	2.40797773038296e-05	0.000413500012670181	0.000303195830369286	C8B/CD46/TRDC/SERPING1/C8A/C1QC/BCL3/C2/TREM2/CR1/TRBC1/C4BPA/FCGR2B/TRBC2/C1S/C3/IGLC7/IGLC3/IGLC2/IGHM/IGHG2/IGHA2/IGHA1/IGHG1/IGHG4/IGKC/IGHG3	27
GO:0009306	BP	GO:0009306	protein secretion	60/1845	359/18903	2.40933542555752e-05	0.000413500012670181	0.000303195830369286	ANXA1/ABAT/STXBP5/IRS2/PRKCE/IL1A/TACR2/SEL1L/HMGCR/BLOC1S3/ALOX5/SIDT2/PER2/PLA2G6/HCAR2/RPH3AL/ADTRP/FAM3B/RAB11FIP1/SYTL4/PPARG/TCF7L2/CELA2A/SLC16A1/PIM3/CD2AP/LTBP2/TLR2/UCP2/GLUL/GNPTAB/RAB12/AP1B1/GPR68/SREBF1/APBB3/IGF1/NR1H3/CD38/ANG/TREM2/CCL5/ADAM9/TVP23A/GHRL/TRPM4/OXCT1/HIF1A/TGFB2/ACHE/RSAD2/PTPRN2/TRPM2/ADAM8/ABCA1/EDNRB/SNCG/CD200/APOE/SAA1	60
GO:0050678	BP	GO:0050678	regulation of epithelial cell proliferation	67/1845	414/18903	2.41409515320373e-05	0.000413500012670181	0.000303195830369286	CTNNB1/FGFR1/VDR/C5AR1/PTPRM/IRS2/BRCA2/ACVRL1/ALOX5/KLF9/A4GNT/THBS1/RGCC/PPARG/AKT3/ADAM17/GPBAR1/CAV1/ALDH1A2/TCF7L2/LIMS2/EAF2/HMGB2/EGR3/PDGFB/NUPR1/STAT1/FLT1/PIK3CD/GLUL/VEGFA/NME1/RUNX2/CDK6/IGF1/ZFP36/ANG/RB1/CXCL12/PRKCA/GHRL/HLX/HES1/NRP2/HIF1A/SERPINF1/ZEB1/HMOX1/TGFB2/SPINK1/ZFP36L1/TACSTD2/BCL11B/TGFA/IL10/LAMC1/HSF4/CCL2/CCND1/EDNRB/APOE/CLDN1/ECM1/HTRA1/SFN/MMP12/WNT5A	67
GO:0048008	BP	GO:0048008	platelet-derived growth factor receptor signaling pathway	17/1845	58/18903	2.4636431686508e-05	0.000420784638064432	0.000308537228138724	CBL/PTPN12/SLC9A3R1/BCAR1/STON1/PDGFD/CSPG4/MYO1E/PDGFB/CBLB/ARID5B/VEGFA/PTGIR/SNCA/SGPL1/PDGFA/PLAT	17
GO:0045229	BP	GO:0045229	external encapsulating structure organization	55/1845	321/18903	2.54768767974227e-05	0.000433903057956105	0.000318156212637671	ST7/COL8A2/KIF9/ADAMTSL4/RGCC/ADTRP/FBLN1/ADAMTS6/CAV1/KAZALD1/P4HA1/TGFBI/BCL3/ERO1A/MYO1E/PHLDB1/SLC39A8/EXT1/FLOT1/GPM6B/GAS6/ZNF469/RB1/SERPINH1/VTN/COL18A1/TPSAB1/SH3PXD2B/SPOCK2/CTSG/TGFB2/MMP14/COL1A2/MMP25/LUM/DDR1/LAMC1/DPP4/ANTXR1/FSCN1/CTSV/MMP2/ELF3/ADAM8/EMILIN1/COL1A1/OLFML2B/COL3A1/CTSK/MMP9/PDPN/MMP12/MMP7/COL27A1/ELANE	55
GO:0051924	BP	GO:0051924	regulation of calcium ion transport	48/1845	268/18903	2.56367500651296e-05	0.000435388998981451	0.000319245767920028	CTNNB1/AHNAK/LGALS3/PRKCE/BEST1/TRPV2/STIM1/SLC9A1/TSPO/ATP1B1/PLA2G6/CRACR2B/TRPC6/P2RX1/LILRA5/DIAPH1/UBASH3B/STAC/JPH4/CAV1/CACNB3/AKAP5/CD4/JAK3/HOMER2/RRAD/PDGFB/CLIC2/CALM3/CXCL10/BCL2/SNCA/GPR35/CCL5/CXCL12/P2RY6/CCL3/HES1/TSPAN13/CCL4/CXCR4/SPINK1/CXCL9/HOMER3/GEM/CD84/CCL2/MS4A1	48
GO:0071604	BP	GO:0071604	transforming growth factor beta production	14/1845	42/18903	2.57226202402468e-05	0.00043561330039627	0.000319410235275857	CD46/THBS1/FN1/ITGB8/CD2AP/ITGAV/ITGB6/HIF1A/TGFB2/LUM/LAPTM4B/CD200/CD24/COL3A1	14
GO:0035592	BP	GO:0035592	establishment of protein localization to extracellular region	60/1845	360/18903	2.62194373391695e-05	0.000442776131967102	0.000324662328623786	ANXA1/ABAT/STXBP5/IRS2/PRKCE/IL1A/TACR2/SEL1L/HMGCR/BLOC1S3/ALOX5/SIDT2/PER2/PLA2G6/HCAR2/RPH3AL/ADTRP/FAM3B/RAB11FIP1/SYTL4/PPARG/TCF7L2/CELA2A/SLC16A1/PIM3/CD2AP/LTBP2/TLR2/UCP2/GLUL/GNPTAB/RAB12/AP1B1/GPR68/SREBF1/APBB3/IGF1/NR1H3/CD38/ANG/TREM2/CCL5/ADAM9/TVP23A/GHRL/TRPM4/OXCT1/HIF1A/TGFB2/ACHE/RSAD2/PTPRN2/TRPM2/ADAM8/ABCA1/EDNRB/SNCG/CD200/APOE/SAA1	60
GO:1990845	BP	GO:1990845	adaptive thermogenesis	33/1845	160/18903	2.647224460071e-05	0.00044578962466645	0.000326871949889311	ADRB2/SCD/EPAS1/THRA/ADIPOR2/DECR1/TRPV2/PER2/ADAM17/CAV1/FFAR4/FABP4/ARRDC3/ACOT13/IL18/UCP2/G0S2/VEGFA/PLCL1/NR1H3/CD36/SLC25A4/RB1/APPL2/GHRL/GADD45G/CXCR4/ACHE/ADRB3/ACOT11/GATM/CMKLR1/LCN2	33
GO:0071692	BP	GO:0071692	protein localization to extracellular region	61/1845	368/18903	2.66515251461961e-05	0.000446761276598217	0.000327584406492104	ANXA1/ABAT/STXBP5/IRS2/PRKCE/IL1A/TACR2/SEL1L/HMGCR/BLOC1S3/ALOX5/SIDT2/PER2/PLA2G6/HCAR2/RPH3AL/ADTRP/FAM3B/RAB11FIP1/SYTL4/PPARG/TCF7L2/CELA2A/SLC16A1/PIM3/CD2AP/LTBP2/TLR2/UCP2/GLUL/GNPTAB/RAB12/AP1B1/GPR68/SREBF1/APBB3/IGF1/NR1H3/CD38/ANG/TREM2/CCL5/ADAM9/TVP23A/GHRL/TRPM4/OXCT1/HIF1A/TGFB2/ACHE/RSAD2/PTPRN2/NBL1/TRPM2/ADAM8/ABCA1/EDNRB/SNCG/CD200/APOE/SAA1	61
GO:0046879	BP	GO:0046879	hormone secretion	51/1845	291/18903	2.6678988660911e-05	0.000446761276598217	0.000327584406492104	CRY2/ANXA1/ABAT/KCNQ1/FFAR2/IRS2/P2RY1/PRKCE/ADORA1/TACR2/ALOX5/SIDT2/TSPO/PER2/PLA2G6/EDN1/HCAR2/RPH3AL/FAM3B/RAB11FIP1/SYTL4/PPARG/EXOC3L1/FFAR4/NMB/TCF7L2/INHBA/CPE/CELA2A/SLC16A1/PIM3/UCP2/GLUL/CRHBP/SLC16A10/GPR68/SREBF1/CD38/CCL5/GHRL/TRPM4/OXCT1/HIF1A/ADM/SPINK1/LIF/OSM/PTPRN2/TRPM2/CYP19A1/SPP1	51
GO:0030168	BP	GO:0030168	platelet activation	29/1845	133/18903	2.71737214783454e-05	0.000453778440843122	0.000332729690349129	DGKH/THBD/ABAT/P2RY1/DGKQ/BLOC1S3/CD9/FLNA/P2RX1/UBASH3B/TSPAN32/FN1/HBB/CELA2A/PDGFB/CD40/ADRA2B/RAP2B/VAV3/LCK/TREML1/PRKCA/CTSG/PDGFA/MERTK/APOE/SAA1/COL3A1/PDPN	29
GO:0002294	BP	GO:0002294	CD4-positive, alpha-beta T cell differentiation involved in immune response	19/1845	70/18903	2.79011750753063e-05	0.000463344998826763	0.000339744298336432	ANXA1/RARA/SPN/BCL3/JAK3/CD86/IL18/RELB/JUNB/SEMA4A/CD80/HLX/SLAMF6/LY9/BATF/GPR183/TMEM98/LEF1/CCL19	19
GO:0032722	BP	GO:0032722	positive regulation of chemokine production	19/1845	70/18903	2.79011750753063e-05	0.000463344998826763	0.000339744298336432	FFAR2/MYD88/AGER/ADAM17/LPL/TSLP/CSF1R/TLR2/IL18/MIF/MCOLN2/EGR1/TLR3/HIF1A/HMOX1/CD84/ALOX15B/AZU1/WNT5A	19
GO:0002444	BP	GO:0002444	myeloid leukocyte mediated immunity	25/1845	107/18903	2.81391114542937e-05	0.000466005450741687	0.000341695055054174	CBL/TREM1/SPON2/MYD88/FGR/TRAF3IP2/ADAM17/PRAM1/S100A13/STXBP2/MILR1/PIK3CD/C12orf4/RASGRP1/CLNK/CD300A/CCL3/FCGR2B/CTSG/HMOX1/CD84/C3/AZU1/IGHG1/ELANE	25
GO:0002367	BP	GO:0002367	cytokine production involved in immune response	27/1845	120/18903	2.82209774782312e-05	0.000466073718958666	0.000341745112220076	ACP5/TREM1/FFAR2/IRAK3/SPON2/MYD88/BST2/JAK3/IL18/TRAF2/CD36/MIF/CLNK/CD226/TRPM4/TLR3/CD96/HMOX1/TGFB2/RSAD2/SEMA7A/IL10/LILRB4/SLAMF1/GPRC5B/SLAMF9/WNT5A	27
GO:0002523	BP	GO:0002523	leukocyte migration involved in inflammatory response	9/1845	19/18903	2.93379999044008e-05	0.000481866601169542	0.000353325126462228	FFAR2/ALOX5/SLAMF8/NINJ1/FUT7/CCR6/ADAM8/SLAMF1/ELANE	9
GO:0030050	BP	GO:0030050	vesicle transport along actin filament	9/1845	19/18903	2.93379999044008e-05	0.000481866601169542	0.000353325126462228	MYO1G/MYO1A/MYO15A/MYO6/MYO7B/MYO1E/MYO1D/FNBP1L/MYO7A	9
GO:0016125	BP	GO:0016125	sterol metabolic process	32/1845	154/18903	2.98297029089909e-05	0.000488040058036447	0.00035785176811557	LDLRAP1/SREBF2/STARD4/POR/APOBR/SQLE/LIMA1/DGKQ/HMGCR/MSMO1/DHCR24/CYP27A1/FDFT1/LDLR/TTC39B/CYB5R2/CES1/SMPD1/NPC1/INSIG2/LIPA/EBPL/CH25H/NPC2/SREBF1/SCARF1/ABCA5/SCARB1/CETP/ABCA1/APOE/CYP19A1	32
GO:0001906	BP	GO:0001906	cell killing	37/1845	189/18903	2.98766807838826e-05	0.000488040058036447	0.00035785176811557	TREM1/MYD88/LYST/AGER/NKG7/CRTAM/KLRD1/STXBP2/GNLY/PRF1/CD5L/LYZ/CD1E/IL18/CD59/HPRT1/GAPDH/ICAM1/RASGRP1/CD226/SLAMF7/SLAMF6/SH2D1A/FCGR2B/CTSG/CD1A/CFH/CD2/LAG3/PIK3R6/C3/CADM1/CCL13/AZU1/IGHG1/HAMP/ELANE	37
GO:0009914	BP	GO:0009914	hormone transport	52/1845	300/18903	3.04169888234409e-05	0.000494888278307569	0.000362873175051562	CRY2/ANXA1/ABAT/KCNQ1/FFAR2/IRS2/P2RY1/PRKCE/ADORA1/TACR2/ALOX5/SIDT2/TSPO/PER2/PLA2G6/EDN1/HCAR2/RPH3AL/FAM3B/RAB11FIP1/SYTL4/PPARG/EXOC3L1/FFAR4/NMB/TCF7L2/INHBA/CPE/CELA2A/SLC16A1/PIM3/UCP2/GLUL/CRHBP/SLC16A10/GPR68/SREBF1/CD38/CCL5/SLCO4A1/GHRL/TRPM4/OXCT1/HIF1A/ADM/SPINK1/LIF/OSM/PTPRN2/TRPM2/CYP19A1/SPP1	52
GO:0072503	BP	GO:0072503	cellular divalent inorganic cation homeostasis	55/1845	323/18903	3.04610132936602e-05	0.000494888278307569	0.000362873175051562	NPTN/SLC11A1/VDR/P2RY1/PRKCE/SLC39A10/ADORA1/CCL21/STIM1/RMDN3/TGM2/ATP1B1/FLNA/CDH23/EDN1/TRPC6/P2RX1/DIAPH1/UBASH3B/JPH4/CAV1/RYR1/CCR5/ERO1A/CD40/SLC39A8/CALR/CLIC2/CALM3/CXCL10/BCL2/SNCA/DISC1/LCK/CCL5/CXCL12/MCOLN2/MCOLN3/P2RY6/CCL3/ANXA6/CCL8/CXCL9/ITPR3/NOL3/TPCN1/CCR7/TRPM2/APOE/CCL13/BNIP3/CCL19/CCL7/WNT5A/ELANE	55
GO:0045088	BP	GO:0045088	regulation of innate immune response	44/1845	240/18903	3.06150804309733e-05	0.000496047046442392	0.000363722833228292	XIAP/VSIG4/ZCCHC3/FFAR2/TLR8/NCF1/IRAK3/AKIRIN2/FGR/FPR2/NLRC4/LYAR/SERPING1/PPARG/CRTAM/KLRD1/FCN3/SLAMF8/HMGB2/PAK1/BIRC3/SOCS1/NR1H3/RASGRP1/AIM2/CLNK/CD226/TREM2/CCL5/CR1/APPL2/SLAMF6/SH2D1A/FCGR2B/CD96/CFH/LAG3/A2M/PIK3R6/ADAM8/CADM1/APOE/MMP12/WNT5A	44
GO:0045446	BP	GO:0045446	endothelial cell differentiation	27/1845	121/18903	3.29959241055276e-05	0.000533182115937029	0.000390951848672672	CTNNB1/HEG1/MYADM/MYD88/ACVRL1/PECAM1/TJP1/CLDN5/RAPGEF3/PROC/GSTM3/VEGFA/ICAM1/APOLD1/S1PR2/COL18A1/HPSE/CXCR4/ZEB1/FZD2/MESP1/EDNRB/S1PR1/CLDN1/CLDN3/MET/PDPN	27
GO:0010818	BP	GO:0010818	T cell chemotaxis	11/1845	28/18903	3.31257629227394e-05	0.0005338412600049	0.000391435161192303	PLEC/CXCL16/CCL21/ADAM17/PIK3CD/CXCL10/TNFSF14/CCL5/CCL3/GPR183/WNT5A	11
GO:1902106	BP	GO:1902106	negative regulation of leukocyte differentiation	25/1845	108/18903	3.32650942576329e-05	0.000534649437197076	0.000392027751149641	CTNNB1/TOB2/ANXA1/RARA/CLDN18/UBASH3B/INHBA/C1QC/JAK3/CDK6/SOCS1/PRDX2/GPR68/ID2/HMGB3/CTLA4/CR1/HLX/CCL3/TLR3/FCGR2B/LAG3/LILRB4/TMEM176B/TMEM176A	25
GO:0001885	BP	GO:0001885	endothelial cell development	18/1845	65/18903	3.35729311283011e-05	0.00053815433720365	0.000394597693193879	HEG1/MYADM/MYD88/PECAM1/TJP1/CLDN5/RAPGEF3/PROC/GSTM3/VEGFA/ICAM1/S1PR2/COL18A1/HPSE/EDNRB/CLDN1/CLDN3/MET	18
GO:0002287	BP	GO:0002287	alpha-beta T cell activation involved in immune response	19/1845	71/18903	3.46450462382306e-05	0.000552385777122852	0.000405032791407757	ANXA1/RARA/SPN/BCL3/JAK3/CD86/IL18/RELB/JUNB/SEMA4A/CD80/HLX/SLAMF6/LY9/BATF/GPR183/TMEM98/LEF1/CCL19	19
GO:0002293	BP	GO:0002293	alpha-beta T cell differentiation involved in immune response	19/1845	71/18903	3.46450462382306e-05	0.000552385777122852	0.000405032791407757	ANXA1/RARA/SPN/BCL3/JAK3/CD86/IL18/RELB/JUNB/SEMA4A/CD80/HLX/SLAMF6/LY9/BATF/GPR183/TMEM98/LEF1/CCL19	19
GO:0045577	BP	GO:0045577	regulation of B cell differentiation	12/1845	33/18903	3.62245525969928e-05	0.000576037646734673	0.000422375350118782	INHBA/SLAMF8/ID2/IKZF3/HMGB3/CARD11/CR1/ZFP36L1/MMP14/IL10/CD27/IL4I1	12
GO:0015918	BP	GO:0015918	sterol transport	29/1845	135/18903	3.64235074177245e-05	0.000577669118966292	0.000423571615083312	LDLRAP1/SREBF2/STARD4/RXRA/LIMA1/MSR1/TSPO/OSBPL11/PPARG/OSBPL10/CAV1/LDLR/TTC39B/CES1/OSBPL3/NPC1/NFKBIA/NPC2/NR1H3/CD36/TREM2/EEPD1/ABCA5/OSBPL7/SCARB1/CETP/ABCA1/APOE/PLTP	29
GO:0050708	BP	GO:0050708	regulation of protein secretion	46/1845	257/18903	3.8043754131349e-05	0.000601773894505112	0.000441246263720354	ABAT/STXBP5/IRS2/PRKCE/IL1A/HMGCR/ALOX5/SIDT2/PER2/PLA2G6/HCAR2/RPH3AL/ADTRP/RAB11FIP1/SYTL4/PPARG/TCF7L2/CELA2A/SLC16A1/PIM3/CD2AP/TLR2/UCP2/GLUL/GPR68/SREBF1/APBB3/IGF1/NR1H3/CD38/ANG/TREM2/CCL5/ADAM9/GHRL/TRPM4/OXCT1/HIF1A/TGFB2/ACHE/RSAD2/TRPM2/ADAM8/CD200/APOE/SAA1	46
GO:1902652	BP	GO:1902652	secondary alcohol metabolic process	31/1845	149/18903	3.84487473608938e-05	0.00060403570556231	0.000442904719973347	LDLRAP1/SREBF2/STARD4/POR/APOBR/SQLE/LIMA1/DGKQ/HMGCR/MSMO1/DHCR24/CYP27A1/FDFT1/LDLR/TTC39B/CES1/SMPD1/NPC1/INSIG2/CH25H/NPC2/SREBF1/IDH2/IDH1/SCARF1/ABCA5/SCARB1/CETP/ABCA1/APOE/CYP27B1	31
GO:0002698	BP	GO:0002698	negative regulation of immune effector process	27/1845	122/18903	3.84890140992164e-05	0.00060403570556231	0.000442904719973347	ANXA1/LGALS3/ACP5/CD46/VSIG4/IRAK3/SERPING1/KLRD1/BST2/SLAMF8/JAK3/CD59/CD22/CR1/CD300A/HLX/C4BPA/FCGR2B/CD96/HMOX1/TGFB2/CD84/IL10/LILRB4/A2M/SLAMF1/IL4I1	27
GO:0002761	BP	GO:0002761	regulation of myeloid leukocyte differentiation	27/1845	122/18903	3.84890140992164e-05	0.00060403570556231	0.000442904719973347	CTNNB1/TOB2/EVI2B/RARA/CLDN18/UBASH3B/DCSTAMP/INHBA/CD101/CSF1/CD4/C1QC/KLF10/FOS/CDK6/GPR68/ID2/TREM2/RB1/PRKCA/CCL3/TLR3/LIF/ZFP36L1/CAMK4/LILRB4/LEF1	27
GO:2000116	BP	GO:2000116	regulation of cysteine-type endopeptidase activity	43/1845	235/18903	3.9301236831975e-05	0.000615172101325562	0.000451070399918449	CAST/XIAP/NLRP2/RPS6KA1/CARD16/POR/DHCR24/CYFIP2/CRADD/NLRC4/NLRP12/NLRP1/THBS1/CDKN2D/P2RX1/PPARG/MEFV/BCL2L11/ASPH/BIRC3/VEGFA/SNCA/CST7/TNFAIP8/BIRC5/AIM2/LCK/TNFSF14/NAIP/GAS6/GRAMD4/LAMP3/NOL3/TNFSF15/HGF/EGLN3/PERP/CD27/LGMN/ST18/BIRC7/SFN/MMP9	43
GO:0071695	BP	GO:0071695	anatomical structure maturation	45/1845	250/18903	3.98899143390658e-05	0.000622760511621614	0.000456634545723517	CTNNB1/ANKS1A/NOM1/EPAS1/BRCA2/ZBTB7A/CCL21/ACVRL1/SNX10/DEFB1/EDN1/PPARG/ALDH1A2/RYR1/ZBTB16/GLDN/EXT1/NR4A2/AKR1B1/VEGFA/RUNX2/BCL2/RND1/IGF1/AURKA/BCL11A/ANG/RB1/DCHS1/SCARF1/TDRKH/HES1/FAM20C/TYMS/HIF1A/CCR6/TGFB2/SPINK1/RAC3/MMP2/EDNRB/S1PR1/C3/CCL19/WNT5A	45
GO:0050714	BP	GO:0050714	positive regulation of protein secretion	28/1845	129/18903	4.0473984280109e-05	0.00063023775521884	0.000462117179367697	ABAT/IRS2/PRKCE/IL1A/PLA2G6/HCAR2/RPH3AL/SYTL4/PPARG/TCF7L2/CD2AP/TLR2/GLUL/GPR68/APBB3/IGF1/CD38/ANG/TREM2/ADAM9/GHRL/TRPM4/OXCT1/HIF1A/TGFB2/ACHE/TRPM2/ADAM8	28
GO:0060143	BP	GO:0060143	positive regulation of syncytium formation by plasma membrane fusion	10/1845	24/18903	4.15570518235453e-05	0.000645426232337186	0.00047325401803961	DCSTAMP/RAPGEF3/SCGB3A1/NFATC2/FLOT1/CAMK1/TNFSF14/TREM2/ADAM9/CXCL9	10
GO:2000508	BP	GO:2000508	regulation of dendritic cell chemotaxis	7/1845	12/18903	4.24569139048028e-05	0.000657698188266907	0.000482252339090049	CCL21/SLAMF8/CALR/GAS6/CCR6/CCR7/SLAMF1	7
GO:0021700	BP	GO:0021700	developmental maturation	52/1845	304/18903	4.37855639897664e-05	0.000676532103398581	0.000496062168261705	CTNNB1/NFIA/ANKS1A/NOM1/EPAS1/BRCA2/ZBTB7A/CCL21/ACVRL1/SNX10/BLOC1S3/DEFB1/EDN1/PPARG/NEURL1/ALDH1A2/RYR1/ZBTB16/GLDN/EXT1/NR4A2/IGSF21/AKR1B1/VEGFA/RUNX2/BCL2/RND1/RAB32/IGF1/AURKA/DISC1/BCL11A/ANG/RB1/DCHS1/SCARF1/TDRKH/HES1/FAM20C/TYMS/HIF1A/CCR6/TGFB2/CDC20/SPINK1/RAC3/MMP2/EDNRB/S1PR1/C3/CCL19/WNT5A	52
GO:0001558	BP	GO:0001558	regulation of cell growth	67/1845	422/18903	4.45613172015917e-05	0.000686748320369004	0.000503553133902982	RPS6KA1/CXCL16/EXTL3/TRPV2/ACVRL1/SLC9A1/MTPN/SH3BP4/EDN1/CDKN2D/RASGRP2/ADAM17/FBP1/FN1/DCSTAMP/SCGB3A1/BCAR1/INHBA/MUC12/FHL1/KAZALD1/BST2/EAF2/IGFBP7/RGS2/HSPA1B/SIPA1/SEMA6B/CHPT1/SLC23A2/SGK1/SEMA4A/VEGFA/ENO1/BCL2/PTCH2/IGF1/CD38/DISC1/BCL11A/DBN1/NEDD4L/RB1/CXCL12/DNPH1/CDKN2A/PSRC1/CDH1/CXCR4/SEMA4B/SPHK1/TGFB2/SEMA7A/MMP14/DDR1/CTTN/IGFBP4/APOE/CYP27B1/SEMA4C/IGFBP3/SFN/KRT17/CRABP2/WNT5…	67
GO:0043270	BP	GO:0043270	positive regulation of ion transport	50/1845	289/18903	4.50344747107867e-05	0.000692260707413246	0.000507595050991215	ADRB2/LGALS3/ABAT/KCNQ1/SLC9A3R1/P2RY1/CHP1/IL1A/ADORA1/TACR2/TRPV2/STIM1/SLC9A1/TSPO/ATP1B1/FLNA/PLA2G6/GLRX/EDN1/TRPC6/P2RX1/LILRA5/STAC/PKP2/CAV1/CACNB3/FHL1/AKAP5/JAK3/PDGFB/CALM3/SLC38A1/CXCL10/SNCA/MIF/KCNMB1/FXYD2/TREM2/CCL5/CXCL12/P2RY6/CCL3/CCL4/CXCL9/TNFRSF11A/SCN1B/EPHB2/CCL2/PRSS8/MS4A1	50
GO:0061448	BP	GO:0061448	connective tissue development	48/1845	274/18903	4.59142566036952e-05	0.00070397945866791	0.000516187738799384	ACTA2/CTNNB1/RARA/THRA/POR/SLC25A25/ACVRL1/BBS2/EDN1/PPARG/RASAL2/ITGB8/ZBTB16/CSF1/CRIP1/PDGFD/TGFBI/ARRDC3/PDGFB/CHST11/EXT1/ARID5B/TIMP1/RUNX2/MGP/MAF/RB1/SERPINH1/GHRL/TRPM4/EGR1/OXCT1/SH3PXD2B/TYMS/HIF1A/ZEB1/ANXA6/MBOAT2/CYTL1/SNAI1/BGN/COL1A1/ECM1/COL3A1/CTSK/CHI3L1/WNT5A/COL27A1	48
GO:0051051	BP	GO:0051051	negative regulation of transport	74/1845	479/18903	4.62608851900101e-05	0.000707484711005385	0.000518757939187654	SMCR8/CRY2/ANXA1/LGALS3/SREBF2/ABAT/PKIA/SLC9A3R1/IRS2/P2RY1/PRKCE/CHP1/ADORA1/TACR2/HMGCR/KCNE3/TSPO/THBS1/EDN1/ADTRP/RAB11FIP1/PTGER3/SYTL4/CAV1/FFAR4/NMB/ATP9A/INHBA/OAZ2/RGS2/PIM3/RRAD/TLR2/UCP2/ADRA2B/CLIC2/CALM3/ITGAV/CRHBP/SVIP/UBAC2/BCL2/SNCA/SREBF1/NR1H3/CD36/GPR35/PEA15/GPM6B/NEDD4L/WDR54/APPL2/DERL3/SLC43A1/CD300A/GHRL/HES1/FCGR2B/HMOX1/SPINK1/LIF/RSAD2/OSM/GEM/CD84/DYSF/TCAF2/TIFAB/EP…	74
GO:0010959	BP	GO:0010959	regulation of metal ion transport	67/1845	423/18903	4.80130254178796e-05	0.000732412436081905	0.000537036009495287	CTNNB1/ADRB2/AHNAK/LGALS3/KCNQ1/SLC9A3R1/PRKCE/CHP1/BEST1/ADORA1/TRPV2/STIM1/SLC9A1/KCNE3/TSPO/ATP1B1/FLNA/PLA2G6/CRACR2B/GLRX/TRPC6/P2RX1/LILRA5/DIAPH1/UBASH3B/STAC/JPH4/PKP2/CAV1/CACNB3/FHL1/AKAP5/CD4/JAK3/HOMER2/RRAD/PDGFB/FXYD6/CLIC2/CALM3/CXCL10/BCL2/SIK1/SNCA/GPR35/KCNMB1/FXYD2/NEDD4L/TREM2/CCL5/CXCL12/P2RY6/CCL3/HES1/TSPAN13/CCL4/CXCR4/SPINK1/CXCL9/HOMER3/GEM/CD84/SCN1B/CCL2/PRSS8/MS4A1/HA…	67
GO:0098657	BP	GO:0098657	import into cell	45/1845	252/18903	4.87058113412065e-05	0.000741094769011505	0.000543402265992195	SLC19A1/KCNQ1/SLC6A6/IRS2/SLC39A10/SLC47A1/TRPV2/SLC9A1/SLC6A12/SLC12A6/PER2/ATP1B1/THBS1/P2RX1/SLC1A7/AKAP5/RGS2/SLC39A8/SLC11A2/SLC5A3/SLC38A1/KCNJ15/SLC9A9/SNCA/CD36/FLOT1/FXYD2/GPM6B/TREM2/SLC29A1/SLC46A1/STEAP4/SLC43A1/TRPM4/SLC36A1/CYBRD1/FOLR2/SLC1A3/TRPM2/SLC12A5/SLC18A2/KCNJ5/SLC2A1/MS4A1/SLC2A5	45
GO:0043406	BP	GO:0043406	positive regulation of MAP kinase activity	26/1845	117/18903	4.93471989662478e-05	0.000747061762127918	0.000547777519625335	FGFR1/INSR/THBS1/EDN1/AGER/ARHGEF5/PDGFD/TLR6/PAK1/PDGFB/CD40/FLT1/VEGFA/TRAF2/MIF/RASGRP1/ADAM9/TGFA/TNFRSF11A/PDGFA/PIK3R6/ADAM8/CD24/CCL19/WNT5A/ELANE	26
GO:0045582	BP	GO:0045582	positive regulation of T cell differentiation	26/1845	117/18903	4.93471989662478e-05	0.000747061762127918	0.000547777519625335	ANXA1/CD46/RARA/SOX13/ZBTB16/EGR3/CD86/IL18/VNN1/TNFSF9/SOCS1/CD80/RASGRP1/SMARCD3/CR1/HLX/RHOH/TESPA1/LILRB4/PIK3R6/CD27/ADAM8/LEF1/IL4I1/CCL19/IL2RA	26
GO:0032570	BP	GO:0032570	response to progesterone	13/1845	39/18903	4.98469533847215e-05	0.000748953597848135	0.000549164694194954	TSPO/THBS1/CAV1/TLR2/FOS/FOSB/SREBF1/NR1H3/CD38/TRERF1/TYMS/TGFB2/CLDN4	13
GO:0045730	BP	GO:0045730	respiratory burst	13/1845	39/18903	4.98469533847215e-05	0.000748953597848135	0.000549164694194954	SLC11A1/NCF1/INSR/CD52/SLAMF8/PIK3CD/PRDX2/TREM2/RAC3/JCHAIN/CD24/IGHA2/IGHA1	13
GO:0071634	BP	GO:0071634	regulation of transforming growth factor beta production	13/1845	39/18903	4.98469533847215e-05	0.000748953597848135	0.000549164694194954	CD46/THBS1/FN1/ITGB8/CD2AP/ITGAV/ITGB6/HIF1A/TGFB2/LUM/LAPTM4B/CD200/CD24	13
GO:0001655	BP	GO:0001655	urogenital system development	59/1845	360/18903	5.00786972777723e-05	0.000750554475450613	0.000550338525873624	ACTA2/CTNNB1/ANXA1/NFIA/SMAD6/RARA/DYNC2H1/PECAM1/CXCR2/TRAF3IP2/ADAMTS6/ALDH1A2/CC2D2A/ZBTB16/WWTR1/CRIP1/PDGFD/MME/HPGD/ANGPT2/EAF2/BCL2L11/MYO1E/PDGFB/EXT1/STAT1/ARID5B/AKR1B1/VEGFA/AP1B1/BCL2/PLXND1/BASP1/SGPL1/GZF1/HS3ST3B1/DCHS1/ID3/PRDM1/ITGA3/EGR1/HES1/SERPINF1/TGFB2/FMN1/LIF/TACSTD2/PDGFA/MMP2/EPHB2/EDNRB/SDC1/CD24/EPCAM/ALOX15B/ASS1/MMP9/WNT5A/CYP19A1	59
GO:0002292	BP	GO:0002292	T cell differentiation involved in immune response	20/1845	79/18903	5.18796616954158e-05	0.000775607411132214	0.000568708405932685	ANXA1/CD46/RARA/SPN/BCL3/JAK3/CD86/IL18/RELB/JUNB/SEMA4A/CD80/HLX/SLAMF6/LY9/BATF/GPR183/TMEM98/LEF1/CCL19	20
GO:0031638	BP	GO:0031638	zymogen activation	18/1845	67/18903	5.22324526529253e-05	0.000778939188194744	0.000571151406856811	THBD/F12/DHCR24/CYFIP2/NLRC4/THBS1/KLK1/CD5L/ASPH/PLGRKT/ENO1/CTSZ/MMP14/CTSL/PLAU/PERP/LGMN/PLAT	18
GO:0031532	BP	GO:0031532	actin cytoskeleton reorganization	25/1845	111/18903	5.40750625210993e-05	0.000800444443985161	0.000586919976837194	ANXA1/PLEC/CDC42BPA/TJP1/FLNA/MINK1/CDC42BPB/RAPGEF3/BCAR1/PAK1/CD2AP/CASS4/CSF1R/BAIAP2/EPS8/AUTS2/ASB2/S1PR2/RALA/PLEK2/ANTXR1/CTTN/TRPM2/S1PR1/CLDN3	25
GO:0034446	BP	GO:0034446	substrate adhesion-dependent cell spreading	25/1845	111/18903	5.40750625210993e-05	0.000800444443985161	0.000586919976837194	DOCK1/MYADM/FLNA/MEGF9/FBLN1/FN1/PKP2/LIMS2/PREX1/P4HB/PEAK1/CASS4/CALR/ITGAV/KANK1/ST6GAL1/PXN/ITGB7/EFNA1/TACSTD2/RAC3/LAMC1/ANTXR1/MERTK/PDPN	25
GO:0071347	BP	GO:0071347	cellular response to interleukin-1	25/1845	111/18903	5.40750625210993e-05	0.000800444443985161	0.000586919976837194	IRAK3/MYD88/CCL21/GBP3/RPS6KA5/EDN1/CAMP/CD40/MAPK13/CCL22/CCL5/CCL17/CCL3/EGR1/HES1/CCL4/HIF1A/CCL8/CCL3L3/MMP2/CCL2/ST18/CCL13/CCL19/CCL7	25
GO:0002700	BP	GO:0002700	regulation of production of molecular mediator of immune response	36/1845	187/18903	5.4930287503587e-05	0.000811101166463064	0.000594733939888461	ACP5/FFAR2/IRAK3/TFRC/SPON2/MYD88/PGC/BST2/JAK3/CD86/CD40/IL18/TRAF2/MZB1/CD36/CD22/MIF/CLNK/CD226/CR1/TRPM4/TLR3/FCGR2B/CD96/HMOX1/TGFB2/RSAD2/SEMA7A/TNFRSF4/IL10/LILRB4/EPHB2/SLAMF1/GPRC5B/CD28/WNT5A	36
GO:0042692	BP	GO:0042692	muscle cell differentiation	65/1845	409/18903	5.58228986573835e-05	0.000822256209953352	0.000602913293141688	CTNNB1/TMOD3/DOCK1/PIEZO1/PDLIM5/LMNA/ALPK3/RARA/PLEC/MYOM2/MDM2/AKIRIN2/SLC9A1/MTPN/CD9/EDN1/SORT1/BHLHE41/TNNT1/MYOZ1/RYR1/SCGB3A1/PGM5/SOD2/RGS2/NINJ1/PDGFB/TPM1/CALR/SYNE1/DNMT1/NLN/VEGFA/PLEKHO1/CXCL10/BCL2/SIK1/ID2/IGF1/NFATC2/FLOT1/ASB2/CAMK1/TNFSF14/SMARCD3/RB1/PLD3/HOPX/CDK1/HES1/MYEF2/ZEB1/ADM/CXCL9/MMP14/LAMC1/DYSF/MESP1/EDNRB/SDC1/SEMA4C/KRT19/FHL2/HAMP/CEACAM5	65
GO:0071216	BP	GO:0071216	cellular response to biotic stimulus	46/1845	261/18903	5.62541246368974e-05	0.000826577149995588	0.00060608159051518	MRC1/RARA/CARD16/PRKCE/SPON2/IL1A/MYD88/TSPO/CAMP/CXCL5/PPBP/BCL2L11/HMGB2/CCR5/LY96/TLR6/CD86/TLR2/IL18/NFKBIA/CXCL10/PRDX2/ZFP36/NR1H3/CD36/CD80/MIF/TREM2/CCL5/ADAM9/PRKCA/CCL3/FCGR2B/CTSG/CXCL9/CD14/SCARB1/IL10/CD180/EPHB2/CCL2/ABCA1/EDNRB/ASS1/WNT5A/HAMP	46
GO:0015850	BP	GO:0015850	organic hydroxy compound transport	50/1845	292/18903	5.9182474041616e-05	0.000866620608125021	0.000635443160446001	LDLRAP1/SREBF2/ABAT/KCNQ1/STARD4/RXRA/P2RY1/LIMA1/MSR1/TSPO/OSBPL11/P2RX1/PPARG/OSBPL10/AQP3/AQP7/CAV1/NMB/LDLR/TTC39B/CES1/SLC16A1/ABCC4/OSBPL3/NPC1/EMB/SLC5A3/ADRA2B/NFKBIA/NPC2/SNCA/NR1H3/CD36/GPM6B/TREM2/EEPD1/CXCL12/GHRL/ABCA5/OSBPL7/SCARB1/CETP/ABCA1/SLC18A2/SNCG/APOE/ADORA3/PLTP/CYP19A1/SPP1	50
GO:0015833	BP	GO:0015833	peptide transport	45/1845	254/18903	5.92684652762733e-05	0.000866620608125021	0.000635443160446001	ANXA1/ABAT/FFAR2/DISP1/SLC9A3R1/IRS2/PRKCE/ADORA1/TACR2/ALOX5/SIDT2/PER2/MGST1/PLA2G6/EDN1/RPH3AL/FAM3B/SYTL4/EXOC3L1/CA2/FFAR4/TCF7L2/CPE/CELA2A/SLC16A1/ABCC4/PIM3/UCP2/GLUL/CRHBP/SLC16A10/GPR68/SREBF1/CD38/CCL5/GHRL/TRPM4/OXCT1/HIF1A/ABCC5/SPINK1/CD209/PTPRN2/TRPM2/ABCA1	45
GO:0019730	BP	GO:0019730	antimicrobial humoral response	27/1845	125/18903	6.02675574822189e-05	0.000879085175440152	0.000644582712372253	SLC11A1/SPON2/DEFB1/PLA2G6/PGC/GNLY/CAMP/CXCL5/PPBP/BCL3/LYZ/CXCL10/RNASE6/GAPDH/RARRES2/ANG/CTSG/CXCL9/JCHAIN/CXCL14/CCL13/WFDC2/AZU1/IGHM/IGHA2/IGHA1/ELANE	27
GO:0033077	BP	GO:0033077	T cell differentiation in thymus	21/1845	86/18903	6.04513341298949e-05	0.000879625602205631	0.000644978976306697	CTNNB1/IL1A/ADAM17/EGR3/VNN1/CDK6/BCL2/RASGRP1/CARD11/CD3E/ZEB1/CCR6/ZFP36L1/TESPA1/BCL11B/CAMK4/TOX/CCR7/ADAM8/TNFRSF9/CD28	21
GO:1904646	BP	GO:1904646	cellular response to amyloid-beta	14/1845	45/18903	6.13469243264867e-05	0.0008904959112283	0.00065294955011446	ADRB2/BACE1/FPR2/AGER/BCL2L11/TLR6/IGF1/CD36/ICAM1/TREM2/FCGR2B/EPHB2/LGMN/VCAM1	14
GO:0043030	BP	GO:0043030	regulation of macrophage activation	17/1845	62/18903	6.3224139869548e-05	0.000913322213296242	0.000669686767521199	VSIG4/THBS1/LDLR/TLR6/SNCA/CST7/NR1H3/MIF/TREM2/CCL3/FCGR2B/SPHK1/CD84/IL10/CD200/WNT5A/HAMP	17
GO:0046888	BP	GO:0046888	negative regulation of hormone secretion	17/1845	62/18903	6.3224139869548e-05	0.000913322213296242	0.000669686767521199	CRY2/ADORA1/TACR2/TSPO/EDN1/RAB11FIP1/SYTL4/FFAR4/NMB/INHBA/PIM3/UCP2/CRHBP/SREBF1/GHRL/LIF/OSM	17
GO:0050766	BP	GO:0050766	positive regulation of phagocytosis	19/1845	74/18903	6.43995586735696e-05	0.000928065755403966	0.000680497360882659	SLC11A1/CFP/FPR2/LYAR/SIRPB1/FCN3/CALR/C2/CD36/TREM2/GAS6/IL15RA/APPL2/FCGR2B/CCL2/MERTK/C3/AZU1/ITGA2	19
GO:1903532	BP	GO:1903532	positive regulation of secretion by cell	48/1845	278/18903	6.66811788518069e-05	0.00095864188780955	0.000702917084147787	PDCD6IP/ABAT/STXBP5/IRS2/P2RY1/PRKCE/IL1A/TACR2/FGR/PLA2G6/EDN1/HCAR2/RGCC/RPH3AL/SLC4A8/CADPS2/SYTL4/PPARG/FFAR4/NMB/TCF7L2/INHBA/CD2AP/TLR2/GLUL/SNCA/GPR68/APBB3/IGF1/CD38/MIF/ANG/TREM2/CXCL12/ADAM9/GHRL/TRPM4/OXCT1/HIF1A/TGFB2/SPINK1/ACHE/TNFRSF11A/TRPM2/ADAM8/SDC1/CYP19A1/SPP1	48
GO:2000108	BP	GO:2000108	positive regulation of leukocyte apoptotic process	11/1845	30/18903	7.01076087844326e-05	0.00100549070493463	0.000737268633300908	ANXA1/HCAR2/BCL2L11/PIK3CD/CCL5/MIAT/CDKN2A/IL10/PDCD1/ADAM8/WNT5A	11
GO:0071453	BP	GO:0071453	cellular response to oxygen levels	34/1845	175/18903	7.22149947902007e-05	0.00103038583379914	0.000755522802676829	CBL/LMNA/EPAS1/CARD16/MDM2/PRKCE/SLC9A1/HIPK2/EDN1/RGCC/PPARG/AQP3/CAV1/ANGPT4/ERO1A/P4HB/FOS/VEGFA/ENO1/BCL2/NDRG1/PDK1/KCNMB1/TREM2/SLC29A1/EGR1/HIF1A/HMOX1/ZFP36L1/NOL3/EGLN3/ADAM8/BNIP3/AK4	34
GO:0002703	BP	GO:0002703	regulation of leukocyte mediated immunity	43/1845	241/18903	7.23094656610748e-05	0.00103038583379914	0.000755522802676829	CD46/TFRC/FGR/AGER/CRTAM/PRAM1/KLRD1/STXBP2/BST2/JAK3/CD40/CD1E/IL18/C12orf4/FUT7/TRAF2/ICAM1/RASGRP1/CLNK/CD226/TREM2/CR1/CD300A/TRPM4/SLAMF6/TLR3/C4BPA/SH2D1A/FCGR2B/CD96/HMOX1/RSAD2/CD1A/CD84/IL10/LAG3/LILRB4/PIK3R6/SLAMF1/C3/CADM1/IL4I1/CD28	43
GO:0050672	BP	GO:0050672	negative regulation of lymphocyte proliferation	21/1845	87/18903	7.24488335739097e-05	0.00103038583379914	0.000755522802676829	VSIG4/LST1/CRTAM/TSPAN32/SPN/SCGB1A1/CD86/CBLB/CD80/CTLA4/CR1/CD300A/GPNMB/FCGR2B/PAWR/TNFRSF21/IL10/LILRB4/IL4I1/IL2RA/PLA2G2D	21
GO:0043588	BP	GO:0043588	skin development	51/1845	302/18903	7.2530912737821e-05	0.00103038583379914	0.000755522802676829	CTNNB1/ANXA1/VDR/NOM1/PLEC/IL1A/GRHL1/DHCR24/TRAF3IP2/KAZN/AQP3/RYR1/KRT79/AKR1C3/INHBA/ARRDC3/ST14/EXT1/IL18/FLNB/BCL2/PTCH2/ZFP36/JUP/ADAM9/HPSE/ITGA3/ITGB6/TGFB2/ZFP36L1/COL1A2/BCL11B/SNAI1/LTB/KRT8/PDGFA/TCHH/CLDN1/DSP/CLDN4/CYP27B1/COL1A1/KRT7/ALOX15B/COL3A1/LSR/MET/SFN/KRT17/ITGA2/WNT5A	51
GO:0006939	BP	GO:0006939	smooth muscle contraction	25/1845	113/18903	7.37997867349542e-05	0.00104160560342188	0.00076374961588864	ACTA2/ADRB2/ABAT/ADORA1/APBB2/TACR2/BBS2/PLA2G6/EDN1/PTGER3/P2RX1/CAV1/CHRM3/RGS2/ADRA2B/ORMDL3/CD38/DOCK4/GHRL/KCNMA1/SPHK1/CTTN/TIFAB/EDNRB/ITGA2	25
GO:0007229	BP	GO:0007229	integrin-mediated signaling pathway	25/1845	113/18903	7.37997867349542e-05	0.00104160560342188	0.00076374961588864	DOCK1/DST/FGR/FLNA/ITGAL/TSPAN32/PRAM1/FN1/BCAR1/ITGB8/LIMS2/TIMP1/ITGAV/PLPP3/FUT8/VAV3/ITGA9/ADAM9/ITGB7/ITGA3/ITGB6/SEMA7A/LAMC1/COL3A1/ITGA2	25
GO:0035296	BP	GO:0035296	regulation of tube diameter	30/1845	147/18903	7.40156775742654e-05	0.00104160560342188	0.00076374961588864	ACTA2/ADRB2/CYSLTR1/P2RY1/ADORA1/BBS2/PER2/PLA2G6/EDN1/P2RX1/CAV1/HBB/CHRM3/SOD2/RGS2/EXT1/ADRA2B/HRH2/CD38/KCNMB1/UTS2/DOCK4/TRPM4/KCNMA1/ADM/ADRB3/MMP2/EDNRB/APOE/NTS	30
GO:0097746	BP	GO:0097746	blood vessel diameter maintenance	30/1845	147/18903	7.40156775742654e-05	0.00104160560342188	0.00076374961588864	ACTA2/ADRB2/CYSLTR1/P2RY1/ADORA1/BBS2/PER2/PLA2G6/EDN1/P2RX1/CAV1/HBB/CHRM3/SOD2/RGS2/EXT1/ADRA2B/HRH2/CD38/KCNMB1/UTS2/DOCK4/TRPM4/KCNMA1/ADM/ADRB3/MMP2/EDNRB/APOE/NTS	30
GO:1901653	BP	GO:1901653	cellular response to peptide	60/1845	373/18903	7.49732229274467e-05	0.00105120580656988	0.000770788893944219	KLF11/ADRB2/PIP4K2C/ZNF592/MDM2/POR/PDE3B/IRS2/PNPLA3/SIK2/CCND3/SLC9A1/INSR/DENND4C/BACE1/FPR2/EDN1/AGER/PPARG/LPL/FBP1/CA2/CAV1/BCAR1/INHBA/BCL2L11/JAK3/TLR6/SOCS3/BAIAP2/FOS/UCP2/STAT1/INSIG2/NR4A2/SLC2A8/FUT7/CRHBP/RAB12/SOCS1/SREBF1/IGF1/MZB1/CD36/RARRES2/ICAM1/KANK1/TREM2/RB1/APPL2/GHRL/PXN/FCGR2B/SPINK1/ZFP36L1/EPHB2/LGMN/VCAM1/ASS1/PLAT	60
GO:0030316	BP	GO:0030316	osteoclast differentiation	23/1845	100/18903	7.51619228430648e-05	0.00105120580656988	0.000770788893944219	CTNNB1/TOB2/TFRC/OSCAR/SNX10/CLDN18/UBASH3B/DCSTAMP/CSF1/KLF10/CSF1R/FOS/JUNB/GPR68/TREM2/CCL3/FAM20C/TLR3/GPR183/CAMK4/TNFRSF11A/LILRB4/SIGLEC15	23
GO:0042326	BP	GO:0042326	negative regulation of phosphorylation	61/1845	381/18903	7.52239017545418e-05	0.00105120580656988	0.000770788893944219	SMCR8/IPO7/CBL/PIP4K2C/PPP2R5A/SMAD6/PLEC/PKIA/IRAK3/IRS2/HEG1/SH3BP5/DUSP6/CHP1/MYADM/DGKQ/HMGCR/NLRP12/CDKN2D/PPARG/FBLN1/FBP1/UBASH3B/PIP5KL1/CAV1/INHBA/WWTR1/FABP4/RGS2/SMPD1/SOCS3/NUPR1/NUP62/DUSP16/CBLB/CALM3/PLPP3/ADARB1/PMEPA1/SOCS1/SNCA/DDIT4/GPRC5A/PRR5L/GADD45B/DEPTOR/RB1/CDKN2A/CD300A/SPRY2/PIK3IP1/SPINK1/PKIB/TRIB2/LILRB4/HGF/EPHB2/EMILIN1/APOE/IGFBP3/SFN	61
GO:0008347	BP	GO:0008347	glial cell migration	16/1845	57/18903	7.575587640109e-05	0.00105372732952328	0.000772637782026992	CTNNB1/P2RY1/TSPO/CD9/CSF1/CSPG4/DISC1/TREM2/CCL3/TGFB2/GPR183/MMP14/NDN/CCL2/COL3A1/AZU1	16
GO:0070231	BP	GO:0070231	T cell apoptotic process	16/1845	57/18903	7.575587640109e-05	0.00105372732952328	0.000772637782026992	LGALS3/PTCRA/BCL2L11/BCL3/JAK3/GIMAP8/BCL2/CCL5/EFNA1/HIF1A/BCL11B/CD27/PDCD1/ADAM8/IL2RA/WNT5A	16
GO:0031663	BP	GO:0031663	lipopolysaccharide-mediated signaling pathway	17/1845	63/18903	7.87959238952369e-05	0.00108593462931482	0.000796253546730815	CARD16/PRKCE/MYD88/LY96/TLR2/IL18/NFKBIA/PRDX2/CD36/MIF/CCL5/PRKCA/CCL3/CD14/SCARB1/CD180/CCL2	17
GO:0032623	BP	GO:0032623	interleukin-2 production	17/1845	63/18903	7.87959238952369e-05	0.00108593462931482	0.000796253546730815	ANXA1/VSIG4/IL1A/CD4/HOMER2/CD86/HDAC7/TRAF2/ZFP36/CD80/CARD11/CR1/CD3E/HOMER3/LAG3/LILRB4/CD28	17
GO:0032663	BP	GO:0032663	regulation of interleukin-2 production	17/1845	63/18903	7.87959238952369e-05	0.00108593462931482	0.000796253546730815	ANXA1/VSIG4/IL1A/CD4/HOMER2/CD86/HDAC7/TRAF2/ZFP36/CD80/CARD11/CR1/CD3E/HOMER3/LAG3/LILRB4/CD28	17
GO:0070542	BP	GO:0070542	response to fatty acid	17/1845	63/18903	7.87959238952369e-05	0.00108593462931482	0.000796253546730815	SCD/FFAR2/EDN1/LPL/AKR1C2/LDLR/AKR1C3/TLR2/UCP2/INSIG2/SREBF1/CD36/ID3/HES1/CLDN1/ASS1/PLAT	17
GO:0050922	BP	GO:0050922	negative regulation of chemotaxis	18/1845	69/18903	7.95422801796148e-05	0.0010937063524697	0.000801952105335759	THBS1/ANGPT2/SLAMF8/SEMA6B/GPR18/SEMA4A/MIF/ST6GAL1/SEMA4B/PADI2/SEMA7A/NBL1/DPP4/CCL2/SEMA4C/WNT5A/CYP19A1/ELANE	18
GO:0002920	BP	GO:0002920	regulation of humoral immune response	14/1845	46/18903	8.03263929069538e-05	0.00110196047019952	0.000808004376200022	CD46/VSIG4/SERPING1/PGC/CD5L/CD59/TREM2/CR1/C4BPA/FCGR2B/CFH/CCR7/A2M/C3	14
GO:1903035	BP	GO:1903035	negative regulation of response to wounding	22/1845	94/18903	8.10190521665532e-05	0.00110892515465408	0.000813111179638371	THBD/ABAT/ALOX5/F12/CD9/PROS1/THBS1/EDN1/ADTRP/SERPING1/UBASH3B/MYOZ1/PDGFB/PROC/VTN/TFPI/PDGFA/PLAU/APOE/CLDN3/PLAT/SPP1	22
GO:0001909	BP	GO:0001909	leukocyte mediated cytotoxicity	28/1845	134/18903	8.24296170538261e-05	0.00112566185475555	0.000825383241378199	TREM1/MYD88/LYST/AGER/NKG7/CRTAM/KLRD1/STXBP2/PRF1/CD1E/IL18/HPRT1/ICAM1/RASGRP1/CD226/SLAMF7/SLAMF6/SH2D1A/FCGR2B/CTSG/CD1A/CD2/LAG3/PIK3R6/CADM1/AZU1/IGHG1/ELANE	28
GO:0010745	BP	GO:0010745	negative regulation of macrophage derived foam cell differentiation	7/1845	13/18903	8.42185180442808e-05	0.00113833830788768	0.000834678157014869	PPARG/ITGAV/NFKBIA/NR1H3/ABCA5/CETP/ABCA1	7
GO:0045916	BP	GO:0045916	negative regulation of complement activation	7/1845	13/18903	8.42185180442808e-05	0.00113833830788768	0.000834678157014869	CD46/VSIG4/SERPING1/CD59/CR1/C4BPA/A2M	7
GO:0070243	BP	GO:0070243	regulation of thymocyte apoptotic process	7/1845	13/18903	8.42185180442808e-05	0.00113833830788768	0.000834678157014869	PTCRA/JAK3/EFNA1/HIF1A/BCL11B/ADAM8/WNT5A	7
GO:0032368	BP	GO:0032368	regulation of lipid transport	31/1845	155/18903	8.42862417078969e-05	0.00113833830788768	0.000834678157014869	CRY2/LDLRAP1/SREBF2/RXRA/IRS2/IL1A/TSPO/PLA2G6/THBS1/EDN1/PPARG/CAV1/NMB/TTC39B/CES1/ATP8A1/ITGAV/NFKBIA/NR1H3/MIF/TREM2/EEPD1/GHRL/ABCA5/TNFRSF11A/CETP/ABCA1/APOE/PLTP/CYP19A1/SPP1	31
GO:0035150	BP	GO:0035150	regulation of tube size	30/1845	148/18903	8.43072908594041e-05	0.00113833830788768	0.000834678157014869	ACTA2/ADRB2/CYSLTR1/P2RY1/ADORA1/BBS2/PER2/PLA2G6/EDN1/P2RX1/CAV1/HBB/CHRM3/SOD2/RGS2/EXT1/ADRA2B/HRH2/CD38/KCNMB1/UTS2/DOCK4/TRPM4/KCNMA1/ADM/ADRB3/MMP2/EDNRB/APOE/NTS	30
GO:1903707	BP	GO:1903707	negative regulation of hemopoiesis	25/1845	114/18903	8.58951379092196e-05	0.00115717157700173	0.000848487512498878	CTNNB1/TOB2/ANXA1/RARA/CLDN18/UBASH3B/INHBA/C1QC/JAK3/CDK6/SOCS1/PRDX2/GPR68/ID2/HMGB3/CTLA4/CR1/HLX/CCL3/TLR3/FCGR2B/LAG3/LILRB4/TMEM176B/TMEM176A	25
GO:0032945	BP	GO:0032945	negative regulation of mononuclear cell proliferation	21/1845	88/18903	8.65174822137505e-05	0.00116294238984627	0.000852718918396559	VSIG4/LST1/CRTAM/TSPAN32/SPN/SCGB1A1/CD86/CBLB/CD80/CTLA4/CR1/CD300A/GPNMB/FCGR2B/PAWR/TNFRSF21/IL10/LILRB4/IL4I1/IL2RA/PLA2G2D	21
GO:0006066	BP	GO:0006066	alcohol metabolic process	59/1845	367/18903	8.71685075057314e-05	0.00116907204138	0.00085721344011288	H6PD/GPD2/ALDH3A2/LDLRAP1/SREBF2/PNPLA2/STARD4/POR/P2RY1/GK5/APOBR/SQLE/LIMA1/DGKQ/HMGCR/MSMO1/DHCR24/CYP27A1/ITPK1/ALDH2/FDFT1/AKR1C2/MOGAT1/ALDH1A2/LDLR/AKR1C3/AWAT2/TTC39B/CES1/GPD1/SMPD1/NPC1/PLB1/INSIG2/SLC5A3/AKR1B1/PLPP3/CH25H/NPC2/SNCA/TPI1/SREBF1/IGF1/IDH2/IDH1/SCARF1/ABCA5/P2RY6/DHRS9/SPHK1/SCARB1/CETP/PLPP2/ABCA1/EDNRB/INPP4B/APOE/CYP27B1/SPTLC3	59
GO:0002921	BP	GO:0002921	negative regulation of humoral immune response	8/1845	17/18903	8.79059652548468e-05	0.00117371105056304	0.000860614959334756	CD46/VSIG4/SERPING1/CD59/CR1/C4BPA/FCGR2B/A2M	8
GO:0031649	BP	GO:0031649	heat generation	8/1845	17/18903	8.79059652548468e-05	0.00117371105056304	0.000860614959334756	ADRB2/ABAT/IL1A/PTGER3/ARRDC3/ADRB3/TNFRSF11A/EDNRB	8
GO:0050728	BP	GO:0050728	negative regulation of inflammatory response	35/1845	184/18903	8.91127660609881e-05	0.00118718007230139	0.000870491020048389	ACP5/ADORA1/FGR/ALOX5/FPR2/NLRP12/PPARG/MEFV/MAPK7/FFAR4/LDLR/SLAMF8/SOCS3/PROC/CST7/IGF1/ZFP36/NR1H3/TREM2/RB1/GHRL/SERPINF1/FCGR2B/CXCL17/IL10/CD200R1/HGF/CD200/APOE/SAA1/NT5E/IL2RA/HAMP/CYP19A1/ELANE	35
GO:0042119	BP	GO:0042119	neutrophil activation	13/1845	41/18903	8.97899081269337e-05	0.00119090818411719	0.000873224630503203	ANXA1/MYD88/CXCR2/TRAF3IP2/PRAM1/STXBP2/CAMP/PREX1/IL18/CCL5/CD300A/FCGR2B/CTSG	13
GO:0045124	BP	GO:0045124	regulation of bone resorption	13/1845	41/18903	8.97899081269337e-05	0.00119090818411719	0.000873224630503203	TFRC/CLDN18/UBASH3B/DCSTAMP/CSF1R/CD38/PRKCA/TNFRSF11A/SIGLEC15/ADAM8/S1PR1/HAMP/SPP1	13
GO:0045936	BP	GO:0045936	negative regulation of phosphate metabolic process	68/1845	440/18903	9.14013818788397e-05	0.00120960548424645	0.000886934287733321	SMCR8/IPO7/CBL/CRY2/LGALS3/PIP4K2C/PPP2R5A/SMAD6/PLEC/PKIA/IRAK3/IRS2/HEG1/SH3BP5/DUSP6/CHP1/MYADM/DGKQ/HMGCR/TSPO/NLRP12/CDKN2D/PPARG/FBLN1/FBP1/UBASH3B/PIP5KL1/CAV1/INHBA/WWTR1/FABP4/RGS2/SMPD1/SWAP70/SOCS3/PDGFB/NUPR1/NUP62/DUSP16/CBLB/CALM3/PLPP3/ADARB1/PMEPA1/SOCS1/SNCA/DDIT4/GPRC5A/PRR5L/GADD45B/DEPTOR/RB1/CDKN2A/CD300A/SPRY2/PIK3IP1/TGFB2/SPINK1/PKIB/TRIB2/PDGFA/LILRB4/HGF/EPHB2/EMILIN1/AP…	68
GO:0002438	BP	GO:0002438	acute inflammatory response to antigenic stimulus	10/1845	26/18903	9.37725514757106e-05	0.00123825208391384	0.000907939195368809	CXCR2/EXT1/FUT7/FCGR2B/CCR7/A2M/C3/IGHG1/PLA2G2D/ELANE	10
GO:0019882	BP	GO:0019882	antigen processing and presentation	24/1845	108/18903	9.47008848577862e-05	0.00124776220818116	0.000914912423750412	SLC11A1/CCL21/THBS1/MFSD6/PDIA3/EXT1/CD1E/RFTN1/RELB/CALR/RAB32/ICAM1/TREM2/HLA-DOB/FCGR2B/RAB33A/CD1A/CD209/CTSL/CCR7/CTSV/HLA-DQB2/LGMN/CCL19	24
GO:0006826	BP	GO:0006826	iron ion transport	16/1845	58/18903	9.52299505780726e-05	0.00125198147744637	0.000918006171777542	SLC11A1/FTH1/MMGT1/TFRC/SLC39A8/SLC11A2/SLC48A1/SLC46A1/STEAP4/SFXN1/CYBRD1/ABCC5/LCN2/SLC40A1/CP/HAMP	16
GO:0050869	BP	GO:0050869	negative regulation of B cell activation	12/1845	36/18903	9.68238817824814e-05	0.00127015135948791	0.000931329103590101	TBC1D10C/INHBA/ID2/HMGB3/CTLA4/CR1/CD300A/BANK1/FCGR2B/PAWR/TNFRSF21/IL10	12
GO:0042130	BP	GO:0042130	negative regulation of T cell proliferation	18/1845	70/18903	9.74180473311067e-05	0.00127237732843134	0.000932961278877884	VSIG4/CRTAM/TSPAN32/SPN/SCGB1A1/CD86/CBLB/CD80/CTLA4/CR1/GPNMB/PAWR/TNFRSF21/IL10/LILRB4/IL4I1/IL2RA/PLA2G2D	18
GO:0043627	BP	GO:0043627	response to estrogen	18/1845	70/18903	9.74180473311067e-05	0.00127237732843134	0.000932961278877884	SMAD6/RARA/TRIM25/IGFBP2/CAV1/MME/GSTM3/CRHBP/GHRL/HAPLN3/HMOX1/SLC34A2/MMP14/MMP2/CCND1/CYP27B1/CD24/KRT19	18
GO:0010563	BP	GO:0010563	negative regulation of phosphorus metabolic process	68/1845	441/18903	9.79954696008493e-05	0.00127713660925455	0.00093645098639164	SMCR8/IPO7/CBL/CRY2/LGALS3/PIP4K2C/PPP2R5A/SMAD6/PLEC/PKIA/IRAK3/IRS2/HEG1/SH3BP5/DUSP6/CHP1/MYADM/DGKQ/HMGCR/TSPO/NLRP12/CDKN2D/PPARG/FBLN1/FBP1/UBASH3B/PIP5KL1/CAV1/INHBA/WWTR1/FABP4/RGS2/SMPD1/SWAP70/SOCS3/PDGFB/NUPR1/NUP62/DUSP16/CBLB/CALM3/PLPP3/ADARB1/PMEPA1/SOCS1/SNCA/DDIT4/GPRC5A/PRR5L/GADD45B/DEPTOR/RB1/CDKN2A/CD300A/SPRY2/PIK3IP1/TGFB2/SPINK1/PKIB/TRIB2/PDGFA/LILRB4/HGF/EPHB2/EMILIN1/AP…	68
GO:0070588	BP	GO:0070588	calcium ion transmembrane transport	56/1845	345/18903	0.000100218867316521	0.00130328006412699	0.000955620481593313	AHNAK/PRKCE/SLC25A25/CCL21/TRPV2/STIM1/SLC9A1/ATP1B1/FLNA/PLA2G6/EDN1/TRPC6/P2RX1/DIAPH1/UBASH3B/STAC/JPH4/CAV1/NALCN/RYR1/CACNB3/AKAP5/CCR5/ERO1A/RRAD/CLIC2/CALM3/ITGAV/CXCL10/BCL2/SNCA/GPR35/LCK/GAS6/CACNA2D4/CACNA2D3/GRIN3A/MCOLN2/MCOLN3/P2RY6/TRPM4/CCL3/TSPAN13/ANXA6/CXCL9/ITPR3/GEM/NOL3/TPCN1/NCS1/CCR7/TRPM2/EDNRB/TMEM37/CCL19/MS4A1	56
GO:0030278	BP	GO:0030278	regulation of ossification	26/1845	122/18903	0.0001035881576229	0.0013441796643924	0.000985609811422263	ADRB2/TOB2/VDR/SMAD6/RXRA/ALOX5/TMEM53/SGMS2/ZBTB16/CSF1/SRGN/RUNX2/BCL2/MGP/ANKH/GPM6B/BMP2K/TRPM4/CCL3/FAM20C/HIF1A/TGFB2/S1PR1/CYP27B1/ECM1/WNT5A	26
GO:0008630	BP	GO:0008630	intrinsic apoptotic signaling pathway in response to DNA damage	23/1845	102/18903	0.000103814004644472	0.00134420077288036	0.000985625289065167	AEN/BRCA2/HIPK2/NACC2/CDKN2D/ACKR3/DDIAS/PHLDA3/CRIP1/SOD2/BCL2L11/BCL3/FNIP2/NUPR1/HIC1/BCL2/DDIT4/MIF/CXCL12/HMOX1/SNAI1/MUC1/SFN	23
GO:0036230	BP	GO:0036230	granulocyte activation	14/1845	47/18903	0.000104213742632155	0.00134646850663743	0.000987288088094099	ANXA1/MYD88/CXCR2/TRAF3IP2/PRAM1/STXBP2/CAMP/PREX1/IL18/CCL5/CD300A/CCL3/FCGR2B/CTSG	14
GO:0046578	BP	GO:0046578	regulation of Ras protein signal transduction	36/1845	193/18903	0.000108004076943281	0.00139243965865584	0.00102099609578979	SHOC2/CBL/IQSEC2/HEG1/RASGRP4/IQSEC1/DENND4C/FBP1/CSF1/ARHGEF28/IQSEC3/RASAL3/GPR18/NUP62/DENND3/EPS8/RALGPS2/AUTS2/IGF1/GPR35/FLOT1/RASGRP1/KANK1/RASGRF1/LPAR6/STARD13/SPRY2/P2RY10/ITGA3/TGFB2/EPS8L2/EPHB2/ABCA1/APOE/COL3A1/MET	36
GO:0001890	BP	GO:0001890	placenta development	30/1845	150/18903	0.000108833892394763	0.00140012700623734	0.00102663278662871	VDR/EPAS1/PPARG/RSPO3/ITGB8/TPPP3/MME/SOCS3/PDGFB/ST14/JUNB/ASCL2/ANG/GHRL/PRDM1/TFEB/HES1/ADAM19/HIF1A/ADM/CTSB/LIF/ZFP36L1/SNAI1/IL10/CYP27B1/LEF1/HTRA1/KRT19/SPP1	30
GO:0050848	BP	GO:0050848	regulation of calcium-mediated signaling	20/1845	83/18903	0.000109452322170548	0.00140506781887032	0.00103025560100126	CHP1/SLC9A1/MAPK7/TBC1D10C/MYOZ1/AKAP5/CD4/HOMER2/CALM3/IGF1/CD22/TREM2/LMCD1/CCL3/CD3E/CCL4/HOMER3/TRAT1/CMKLR1/FHL2	20
GO:1903557	BP	GO:1903557	positive regulation of tumor necrosis factor superfamily cytokine production	24/1845	109/18903	0.000110366795147774	0.00141377977972416	0.0010366435819548	SPON2/IL1A/MYD88/THBS1/AGER/LILRA5/LPL/SPN/LY96/CD86/TLR2/CD36/MIF/RASGRP1/CCL3/TLR3/CD14/CD2/CD84/EPHB2/ADAM8/CCL19/AZU1/WNT5A	24
GO:0045216	BP	GO:0045216	cell-cell junction organization	38/1845	208/18903	0.000111348553625654	0.00142331466734711	0.00104363496788403	CTNNB1/PDCD6IP/NUMB/PKN2/PLEC/HEG1/GRHL1/PECAM1/TJP1/CD9/FLNA/CLDN18/CLDN5/GPBAR1/PKP2/CAV1/CLDN7/LIMS2/EXT1/CSF1R/HDAC7/VEGFA/JUP/KIFC3/DCHS1/PRKCA/CDH1/HOPX/TGFB2/SNAI1/FSCN1/PERP/EPHB2/CLDN1/DSP/CLDN4/LSR/CLDN3	38
GO:0061097	BP	GO:0061097	regulation of protein tyrosine kinase activity	22/1845	96/18903	0.00011304131236984	0.0014388167041554	0.00105500172188279	CBL/NCF1/SH3BP5/ADORA1/LILRA5/NEURL1/ADAM17/CAV1/PDGFB/CASS4/CSF1R/CBLB/RAP2B/GPRC5A/CCL5/GAS6/GHRL/EFNA1/TGFA/LILRB4/CD24/GPRC5B	22
GO:0070664	BP	GO:0070664	negative regulation of leukocyte proliferation	22/1845	96/18903	0.00011304131236984	0.0014388167041554	0.00105500172188279	VSIG4/LST1/CRTAM/TSPAN32/SPN/SCGB1A1/CD86/CBLB/CD80/CTLA4/CR1/CD300A/GPNMB/FCGR2B/PAWR/CCL8/TNFRSF21/IL10/LILRB4/IL4I1/IL2RA/PLA2G2D	22
GO:0010874	BP	GO:0010874	regulation of cholesterol efflux	15/1845	53/18903	0.000113803523217622	0.00144544941035941	0.00105986510472076	SREBF2/RXRA/PPARG/CAV1/TTC39B/CES1/NFKBIA/NR1H3/TREM2/EEPD1/ABCA5/CETP/ABCA1/APOE/PLTP	15
GO:0034121	BP	GO:0034121	regulation of toll-like receptor signaling pathway	19/1845	77/18903	0.000114892744880252	0.0014561987432497	0.00106774697367293	IRAK3/CAV1/BPIFB1/NINJ1/TLR6/TLR2/BIRC3/LILRA4/TLR5/NR1H3/CD36/FLOT1/TREM2/GRAMD4/APPL2/CD300A/TLR3/CD14/RSAD2	19
GO:0033344	BP	GO:0033344	cholesterol efflux	18/1845	71/18903	0.000118737179777744	0.00150174977377125	0.00110114693038387	SREBF2/RXRA/PPARG/CAV1/TTC39B/CES1/NPC1/NFKBIA/NPC2/NR1H3/TREM2/EEPD1/ABCA5/SCARB1/CETP/ABCA1/APOE/PLTP	18
GO:0006940	BP	GO:0006940	regulation of smooth muscle contraction	17/1845	65/18903	0.000120335161752456	0.00151667432396276	0.00111209024658593	ADRB2/ABAT/ADORA1/TACR2/EDN1/P2RX1/CAV1/CHRM3/RGS2/ADRA2B/ORMDL3/DOCK4/GHRL/KCNMA1/SPHK1/CTTN/ITGA2	17
GO:0071404	BP	GO:0071404	cellular response to low-density lipoprotein particle stimulus	9/1845	22/18903	0.000120423182353007	0.00151667432396276	0.00111209024658593	SREBF2/CD9/PPARG/LPL/LDLR/CES1/NPC1/CD36/ABCA1	9
GO:0048144	BP	GO:0048144	fibroblast proliferation	23/1845	103/18903	0.000121493128464565	0.00152694193950748	0.0011196188998522	CTNNB1/FTH1/CKS1B/S100A6/FN1/CAV1/PDGFD/SOD2/PDGFB/NUPR1/CDK6/IGF1/MIF/GAS6/TP53INP1/CD300A/CDK1/PAWR/SPHK1/LIF/PDGFA/COL3A1/WNT5A	23
GO:0042542	BP	GO:0042542	response to hydrogen peroxide	27/1845	130/18903	0.000121928630723476	0.00152920950039172	0.0011212815721234	ANXA1/RHOB/HBA1/EDN1/MAPK7/HBA2/HBB/PDGFD/SOD2/STAT1/MAPK13/BCL2/IL18BP/ADAM9/CDK1/PAWR/SPHK1/HMOX1/IL10/TRPM2/HGF/MMP2/SDC1/COL1A1/PYCR1/BNIP3/MET	27
GO:0002934	BP	GO:0002934	desmosome organization	6/1845	10/18903	0.000127338254372339	0.00158601966923192	0.00116293720885167	GRHL1/PKP2/JUP/PRKCA/PERP/DSP	6
GO:0035747	BP	GO:0035747	natural killer cell chemotaxis	6/1845	10/18903	0.000127338254372339	0.00158601966923192	0.00116293720885167	PIK3CD/CCL5/CCL3/CCL4/CCL2/CCL7	6
GO:2000510	BP	GO:2000510	positive regulation of dendritic cell chemotaxis	6/1845	10/18903	0.000127338254372339	0.00158601966923192	0.00116293720885167	CCL21/CALR/GAS6/CCR6/CCR7/SLAMF1	6
GO:0015711	BP	GO:0015711	organic anion transport	59/1845	372/18903	0.000127516510520398	0.00158601966923192	0.00116293720885167	SLC11A1/SLCO3A1/ANXA1/SLC19A1/SLC16A5/ABAT/SLC6A6/SLC9A3R1/BEST1/IL1A/ADORA1/SLC47A1/SLC25A25/SLC6A12/PER2/MGST1/SLC2A6/PLA2G6/EDN1/SLC4A8/SLC1A7/ABCG2/NMB/GLTPD2/CYB5R2/CES1/FOLR3/RGS2/SLC16A1/ABCC4/SLC7A6/SLC39A8/CTNS/EMB/SLC23A2/SLC2A8/SLC4A7/SLC38A7/SLC38A1/SLC16A10/SNCA/CD36/MIF/SFXN2/SLC25A4/SLC46A1/CR1/SLC43A1/SLCO4A1/SFXN1/SLCO5A1/SLC36A1/ABCC5/FOLR2/SLC1A3/TNFRSF11A/SLC6A8/SLC2A1/PLA2G2D	59
GO:0001822	BP	GO:0001822	kidney development	51/1845	309/18903	0.00013140816378069	0.00163103921711229	0.00119594745984125	ACTA2/CTNNB1/SMAD6/RARA/DYNC2H1/PECAM1/CXCR2/TRAF3IP2/ADAMTS6/ALDH1A2/CC2D2A/ZBTB16/WWTR1/PDGFD/MME/HPGD/ANGPT2/BCL2L11/MYO1E/PDGFB/EXT1/STAT1/ARID5B/AKR1B1/VEGFA/AP1B1/BCL2/PLXND1/BASP1/SGPL1/GZF1/HS3ST3B1/DCHS1/ID3/PRDM1/ITGA3/EGR1/HES1/SERPINF1/TGFB2/FMN1/LIF/TACSTD2/PDGFA/EDNRB/SDC1/CD24/EPCAM/ASS1/MMP9/WNT5A	51
GO:0061028	BP	GO:0061028	establishment of endothelial barrier	14/1845	48/18903	0.00013402803183697	0.00166011993979883	0.00121727068497431	MYADM/MYD88/PECAM1/TJP1/CLDN5/RAPGEF3/PROC/VEGFA/ICAM1/S1PR2/HPSE/EDNRB/CLDN1/CLDN3	14
GO:0001783	BP	GO:0001783	B cell apoptotic process	10/1845	27/18903	0.000135960922112788	0.00167713112770815	0.001229744012872	IRS2/SLC39A10/TRAF3IP2/BCL2/ORMDL3/MIF/AURKB/TNFRSF21/IL10/PDCD1	10
GO:0042832	BP	GO:0042832	defense response to protozoan	10/1845	27/18903	0.000135960922112788	0.00167713112770815	0.001229744012872	SLC11A1/MYD88/LYST/NKG7/TSPAN32/GBP7/BCL3/CD40/BATF/IL10	10
GO:0051208	BP	GO:0051208	sequestering of calcium ion	27/1845	131/18903	0.000139532194678703	0.00171764991190724	0.00125945411213285	PRKCE/CCL21/FLNA/DIAPH1/UBASH3B/JPH4/RYR1/CCR5/ERO1A/CALR/CLIC2/CALM3/CXCL10/SNCA/LCK/MCOLN2/MCOLN3/P2RY6/CCL3/ANXA6/CXCL9/ITPR3/NOL3/TPCN1/CCR7/TRPM2/CCL19	27
GO:0072001	BP	GO:0072001	renal system development	52/1845	318/18903	0.000144329800715519	0.00177306794116708	0.00130008897279553	ACTA2/CTNNB1/NFIA/SMAD6/RARA/DYNC2H1/PECAM1/CXCR2/TRAF3IP2/ADAMTS6/ALDH1A2/CC2D2A/ZBTB16/WWTR1/PDGFD/MME/HPGD/ANGPT2/BCL2L11/MYO1E/PDGFB/EXT1/STAT1/ARID5B/AKR1B1/VEGFA/AP1B1/BCL2/PLXND1/BASP1/SGPL1/GZF1/HS3ST3B1/DCHS1/ID3/PRDM1/ITGA3/EGR1/HES1/SERPINF1/TGFB2/FMN1/LIF/TACSTD2/PDGFA/EDNRB/SDC1/CD24/EPCAM/ASS1/MMP9/WNT5A	52
GO:0006879	BP	GO:0006879	cellular iron ion homeostasis	17/1845	66/18903	0.000147515388248171	0.00180480561744446	0.00132336038952602	SLC11A1/FTH1/TTC7A/TFRC/ACO1/CYB561A3/SLC39A8/SLC11A2/SLC46A1/STEAP4/HIF1A/CYBRD1/HMOX1/LCN2/SLC40A1/CP/HAMP	17
GO:0050854	BP	GO:0050854	regulation of antigen receptor-mediated signaling pathway	17/1845	66/18903	0.000147515388248171	0.00180480561744446	0.00132336038952602	LGALS3/SLC39A10/CMTM3/CBLB/CD22/LCK/CD226/CARD11/CD300A/SH2D1A/FCGR2B/PAWR/TESPA1/GCSAM/LILRB4/CCR7/TRAT1	17
GO:0006937	BP	GO:0006937	regulation of muscle contraction	33/1845	174/18903	0.000148063318395184	0.00180781994659701	0.00132557062411468	ADRB2/ABAT/KCNQ1/ADORA1/TACR2/SLC9A1/ATP1B1/EDN1/P2RX1/PKP2/TNNT1/TNNI2/CAV1/TNNC1/CHRM3/TNNI1/RGS2/TPM1/ADRA2B/CLIC2/CALM3/ENO1/ORMDL3/JUP/DOCK4/GHRL/TRPM4/KCNMA1/ANXA6/SPHK1/CTTN/DSP/ITGA2	33
GO:0014066	BP	GO:0014066	regulation of phosphatidylinositol 3-kinase signaling	24/1845	111/18903	0.000148774009451966	0.00181280525744824	0.00132922606647713	CBL/FGFR1/NCF1/SLC9A3R1/FGR/INSR/DCN/FN1/UNC5B/PDGFD/PDGFB/IL18/FLT1/IGF1/PRR5L/RASGRP1/TREM2/CCL5/PIK3IP1/TGFB2/OSM/PDGFA/HGF/CD28	24
GO:0051651	BP	GO:0051651	maintenance of location in cell	40/1845	226/18903	0.000151657592153069	0.00184419323520821	0.00135224106935244	FTH1/PRKCE/CCL21/TSPO/TMSB4Y/SUN2/FLNA/DIAPH1/UBASH3B/JPH4/CAV1/RYR1/CD4/SRGN/CCR5/KDELR2/ERO1A/INSIG2/CALR/SYNE1/CLIC2/CALM3/CXCL10/SNCA/DBN1/LCK/MCOLN2/MCOLN3/P2RY6/CCL3/ANXA6/CXCL9/ITPR3/NOL3/TPCN1/CCR7/TRPM2/APOE/LCN2/CCL19	40
GO:0002286	BP	GO:0002286	T cell activation involved in immune response	25/1845	118/18903	0.000153938547745586	0.00186436685602987	0.00136703322782683	SLC11A1/ANXA1/LGALS3/CD46/RARA/ITGAL/SPN/BCL3/JAK3/CD86/IL18/RELB/JUNB/SEMA4A/CD80/ICAM1/HLX/SLAMF6/LY9/FCGR2B/BATF/GPR183/TMEM98/LEF1/CCL19	25
GO:0002718	BP	GO:0002718	regulation of cytokine production involved in immune response	25/1845	118/18903	0.000153938547745586	0.00186436685602987	0.00136703322782683	ACP5/FFAR2/IRAK3/SPON2/MYD88/BST2/JAK3/IL18/TRAF2/CD36/MIF/CLNK/CD226/TRPM4/TLR3/CD96/HMOX1/TGFB2/RSAD2/SEMA7A/IL10/LILRB4/SLAMF1/GPRC5B/WNT5A	25
GO:0031348	BP	GO:0031348	negative regulation of defense response	46/1845	272/18903	0.000154512549256657	0.00186754583224527	0.00136936418865831	TRIM38/ACP5/VSIG4/IRAK3/ADORA1/FGR/ALOX5/FPR2/NLRP12/LYAR/SERPING1/PPARG/MEFV/MAPK7/KLRD1/FFAR4/LDLR/SLAMF8/SOCS3/PROC/CST7/IGF1/ZFP36/NR1H3/TREM2/RB1/CR1/GHRL/SERPINF1/FCGR2B/CD96/CXCL17/IL10/CD200R1/A2M/HGF/CD200/APOE/SAA1/NT5E/HTRA1/IL2RA/MMP12/HAMP/CYP19A1/ELANE	46
GO:0001952	BP	GO:0001952	regulation of cell-matrix adhesion	26/1845	125/18903	0.000157418423932493	0.00189502701099456	0.00138951456001287	CCL21/ACVRL1/SLC9A1/MINK1/THBS1/ARHGAP6/CSF1/PEAK1/RIN2/VEGFA/CDK6/BCL2/CD36/JUP/DISC1/GPM6B/CDKN2A/CD3E/FMN1/MMP14/DDR1/PLAU/CCR7/CCL28/CEACAM6/MMP12	26
GO:0051283	BP	GO:0051283	negative regulation of sequestering of calcium ion	26/1845	125/18903	0.000157418423932493	0.00189502701099456	0.00138951456001287	PRKCE/CCL21/FLNA/DIAPH1/UBASH3B/JPH4/RYR1/CCR5/ERO1A/CLIC2/CALM3/CXCL10/SNCA/LCK/MCOLN2/MCOLN3/P2RY6/CCL3/ANXA6/CXCL9/ITPR3/NOL3/TPCN1/CCR7/TRPM2/CCL19	26
GO:0008203	BP	GO:0008203	cholesterol metabolic process	28/1845	139/18903	0.000159952228068672	0.00191782721454338	0.00140623264087321	LDLRAP1/SREBF2/STARD4/POR/APOBR/SQLE/LIMA1/DGKQ/HMGCR/MSMO1/DHCR24/CYP27A1/FDFT1/LDLR/TTC39B/CES1/SMPD1/NPC1/INSIG2/CH25H/NPC2/SREBF1/SCARF1/ABCA5/SCARB1/CETP/ABCA1/APOE	28
GO:0050852	BP	GO:0050852	T cell receptor signaling pathway	28/1845	139/18903	0.000159952228068672	0.00191782721454338	0.00140623264087321	LGALS3/TRGC2/TRGC1/TRDC/PRAM1/CACNB3/BCAR1/RFTN1/CBLB/PIK3CD/LCK/CD226/CTLA4/CARD11/ITK/CD300A/TRBC1/SH2D1A/CD3E/PAWR/TRBC2/TESPA1/TNFRSF21/LILRB4/CCR7/TRAC/TRAT1/CD28	28
GO:0051047	BP	GO:0051047	positive regulation of secretion	50/1845	304/18903	0.000166024487376821	0.00198666028308192	0.00145670398000968	PDCD6IP/ABAT/STXBP5/IRS2/P2RY1/PRKCE/IL1A/ADORA1/TACR2/FGR/PLA2G6/EDN1/HCAR2/RGCC/RPH3AL/SLC4A8/CADPS2/SYTL4/PPARG/FFAR4/NMB/TCF7L2/INHBA/CD2AP/TLR2/GLUL/SNCA/GPR68/APBB3/IGF1/CD38/MIF/ANG/TREM2/CXCL12/ADAM9/GHRL/TRPM4/OXCT1/HIF1A/TGFB2/SPINK1/ACHE/TNFRSF11A/TRPM2/ADAM8/EDNRB/SDC1/CYP19A1/SPP1	50
GO:0033628	BP	GO:0033628	regulation of cell adhesion mediated by integrin	14/1845	49/18903	0.000170945569515177	0.00203759364165834	0.00149405048901545	PIEZO1/PDE3B/CCL21/SWAP70/CCL5/ADAM9/CD3E/EFNA1/TGFB2/LIF/RAC3/DPP4/PLAU/MUC1	14
GO:0048732	BP	GO:0048732	gland development	67/1845	441/18903	0.000170960734237555	0.00203759364165834	0.00149405048901545	CTNNB1/ANXA1/RPS6KA1/VDR/RARA/THRA/SLC9A3R1/IRS2/BRCA2/INSR/TGM2/TSPO/EDN1/NEURL1/CAV1/ALDH1A2/LIMS2/CSF1/CRIP1/SOD2/EAF2/BCL2L11/EXT1/CSF1R/UCP2/ARID5B/VEGFA/NME1/BCL2/PRDX2/ID2/PLXND1/AURKA/PLXNA1/SLC29A1/VTN/HLX/CDH1/HES1/TYMS/HIF1A/SERPINF1/HMOX1/TGFB2/BCL11B/DDR1/TGFA/IL10/TNFRSF11A/PDGFA/HESX1/HGF/MMP2/MESP1/CCND1/ELF3/CADM1/CLDN1/ALOX15B/LEF1/LSR/MET/ASS1/ITGA2/WNT5A/HAMP/CYP19A1	67
GO:0016042	BP	GO:0016042	lipid catabolic process	54/1845	336/18903	0.000171477150384377	0.00203969348522687	0.00149559018380359	PHYH/DAGLA/GPCPD1/PNPLA2/THRA/PDE3B/DPEP2/IRS2/DECR1/PRKCE/ACOX1/NCEH1/ADORA1/PNPLA3/PAFAH2/ABHD5/PLBD1/PLA2G6/CYP27A1/HCAR2/ADTRP/LPL/ACOT7/PNPLA6/ACACB/LDLR/AKR1C3/CES1/HPGD/SMPD1/PLB1/MGLL/LIPA/PLBD2/RARRES2/SGPL1/IDH1/PLA2G4C/SCARF1/BCO2/HSD11B1/OXCT1/ACOX2/FUCA1/SPHK1/SCARB1/OXCT2/APOE/CYP27B1/PLA2G7/ENPP2/PLA2G2D/CYP19A1/SPP1	54
GO:0030336	BP	GO:0030336	negative regulation of cell migration	58/1845	368/18903	0.000171885213728875	0.00204049872535565	0.00149618062018089	RHOB/PTPRM/SLC9A3R1/ADORA1/CCL21/ACVRL1/THBS1/DCN/RGCC/ADTRP/EVL/PPARG/CLDN5/PIP5KL1/ANGPT2/ANGPT4/BST2/SLAMF8/NISCH/GPR18/SRGAP1/TPM1/CALR/TIMP1/ADARB1/BCL2/RAP2B/JUP/MIF/KANK1/CXCL12/S1PR2/IFITM1/TP53INP1/STARD13/CD300A/CDH1/SERPINF1/PADI2/HMOX1/TACSTD2/GCSAM/CD200R1/NBL1/DPP4/CCL2/SRGAP3/CCL28/EMILIN1/CD200/APOE/ALOX15B/COL3A1/CLDN3/ADORA3/TMIGD3/IGFBP3/CYP19A1	58
GO:0071260	BP	GO:0071260	cellular response to mechanical stimulus	18/1845	73/18903	0.000173968487786485	0.00205492674026379	0.00150675985555359	PIEZO1/CASP5/PLEC/TLR8/HABP4/MYD88/SLC9A1/MTPN/CRADD/MAP3K14/CD40/TLR5/TNFSF14/TLR3/COL1A1/SLC2A1/BNIP3/ITGA2	18
GO:0150076	BP	GO:0150076	neuroinflammatory response	18/1845	73/18903	0.000173968487786485	0.00205492674026379	0.00150675985555359	DAGLA/C5AR1/AGER/LDLR/NUPR1/TLR2/IL18/SNCA/CST7/IGF1/TREM2/CCL3/TLR3/SPHK1/CD200R1/CD200/MMP9/AZU1	18
GO:0072337	BP	GO:0072337	modified amino acid transport	12/1845	38/18903	0.00017412890476297	0.00205492674026379	0.00150675985555359	SLC19A1/SLC25A20/SLC9A3R1/SLC6A12/MGST1/FOLR3/ABCC4/CTNS/SLC46A1/ABCC5/FOLR2/SLC6A8	12
GO:0007568	BP	GO:0007568	aging	32/1845	169/18903	0.000190908848199458	0.00224852366396022	0.00164871337003606	AMFR/ABAT/P2RY1/TFRC/TSPO/GNA11/EDN1/SERPING1/IGFBP2/INHBA/MME/SOD2/CNP/FOS/UCP2/TIMP1/TPRA1/SREBF1/KCNMB1/AURKB/TYMS/SERPINF1/ADM/ADRB3/IL10/ELAVL4/MMP2/EDNRB/CLDN1/VCAM1/ASS1/HAMP	32
GO:0001562	BP	GO:0001562	response to protozoan	10/1845	28/18903	0.00019309156610726	0.00226977242904514	0.00166429387010096	SLC11A1/MYD88/LYST/NKG7/TSPAN32/GBP7/BCL3/CD40/BATF/IL10	10
GO:0001933	BP	GO:0001933	negative regulation of protein phosphorylation	54/1845	338/18903	0.00019998671656408	0.00234502304293879	0.00171947082697202	SMCR8/IPO7/CBL/SMAD6/PLEC/PKIA/IRAK3/HEG1/SH3BP5/DUSP6/CHP1/MYADM/DGKQ/HMGCR/NLRP12/CDKN2D/PPARG/FBLN1/UBASH3B/PIP5KL1/CAV1/WWTR1/FABP4/RGS2/SMPD1/SOCS3/NUP62/DUSP16/CBLB/CALM3/PLPP3/ADARB1/PMEPA1/SOCS1/SNCA/DDIT4/GPRC5A/PRR5L/GADD45B/DEPTOR/RB1/CDKN2A/CD300A/SPRY2/SPINK1/PKIB/TRIB2/LILRB4/HGF/EPHB2/EMILIN1/APOE/IGFBP3/SFN	54
GO:0071526	BP	GO:0071526	semaphorin-plexin signaling pathway	13/1845	44/18903	0.000200275529271836	0.00234502304293879	0.00171947082697202	FLNA/EDN1/PLXNA2/SEMA6B/SEMA4A/PLXND1/PLXNA1/PLXNC1/NRP2/SEMA4B/SEMA7A/SEMA4C/MET	13
GO:0051282	BP	GO:0051282	regulation of sequestering of calcium ion	26/1845	127/18903	0.000205932916685542	0.00240656498153962	0.00176459599893059	PRKCE/CCL21/FLNA/DIAPH1/UBASH3B/JPH4/RYR1/CCR5/ERO1A/CLIC2/CALM3/CXCL10/SNCA/LCK/MCOLN2/MCOLN3/P2RY6/CCL3/ANXA6/CXCL9/ITPR3/NOL3/TPCN1/CCR7/TRPM2/CCL19	26
GO:0071900	BP	GO:0071900	regulation of protein serine/threonine kinase activity	61/1845	395/18903	0.000209520872540187	0.00244373079937436	0.00179184756036826	ADRB2/IPO7/FGFR1/SERTAD1/CKS1B/KSR1/PKIA/IRAK3/HEG1/CCND3/INSR/HMGCR/THBS1/EDN1/AGER/CDKN2D/RGCC/PPARG/ADAM17/CAV1/ARHGEF5/PDGFD/RGS2/SMPD1/TLR6/PAK1/PDGFB/CD40/NUP62/CSF1R/DUSP16/FLT1/VEGFA/CALM3/TRAF2/SNCA/MIF/CAMK1/RASGRP1/RB1/CDKN3/ADAM9/CDKN2A/PSRC1/CD300A/SPRY2/PKIB/TRIB2/TGFA/TNFRSF11A/PDGFA/PIK3R6/CCND1/ADAM8/APOE/FAM20A/CD24/CCL19/SFN/WNT5A/ELANE	61
GO:0042632	BP	GO:0042632	cholesterol homeostasis	22/1845	100/18903	0.000212323336070429	0.00247160854318878	0.00181228871012798	LDLRAP1/SREBF2/LIMA1/TSPO/LPL/CAV1/LDLR/TTC39B/CES1/FABP4/NPC1/MYLIP/IL18/NPC2/NR1H3/ABCA5/SCARB1/CETP/ABCA1/APOE/MALL/CD24	22
GO:0002285	BP	GO:0002285	lymphocyte activation involved in immune response	37/1845	207/18903	0.000214892743262511	0.00249667053460999	0.00183066523024122	SLC11A1/ANXA1/LGALS3/CD46/RARA/TFRC/DOCK11/NKG7/ITGAL/SPN/BCL3/SWAP70/JAK3/LGALS1/CD86/CD40/IL18/RELB/JUNB/SEMA4A/CD80/ICAM1/CR1/HLX/SLAMF6/CCR6/LY9/FCGR2B/BATF/GPR183/ITM2A/IL10/CD180/TMEM98/LEF1/CD28/CCL19	37
GO:0048545	BP	GO:0048545	response to steroid hormone	54/1845	339/18903	0.000215793321084628	0.00250228425513027	0.00183478144935235	CRY2/ANXA1/POR/RXRA/ZBTB7A/KLF9/TSPO/THBS1/EDN1/ADTRP/IGFBP2/CAV1/AKR1C3/SCGB1A1/IGFBP7/BCL2L11/HSPA1B/HMGB2/PAK1/NPC1/TLR2/FOS/CALR/SGK1/PAQR8/CALM3/FOSB/PMEPA1/BCL2/SREBF1/ZFP36/NR1H3/CD38/DDIT4/TRERF1/IDH1/ADAM9/TYMS/SERPINF1/ADM/PADI2/TGFB2/ZFP36L1/TFPI/IL10/A2M/CCND1/SDC1/CLDN1/CLDN4/COL1A1/ASS1/PLAT/SPP1	54
GO:0048145	BP	GO:0048145	regulation of fibroblast proliferation	20/1845	87/18903	0.00021749852826281	0.00251718856551264	0.00184570992486384	CTNNB1/FTH1/S100A6/FN1/CAV1/PDGFD/SOD2/PDGFB/NUPR1/CDK6/IGF1/MIF/GAS6/TP53INP1/CD300A/PAWR/SPHK1/LIF/PDGFA/WNT5A	20
GO:0062207	BP	GO:0062207	regulation of pattern recognition receptor signaling pathway	23/1845	107/18903	0.000221888482082691	0.00256221198072209	0.00187872301154391	XIAP/ZCCHC3/IRAK3/OASL/CAV1/BPIFB1/HSPA1B/NINJ1/TLR6/TLR2/BIRC3/LILRA4/TLR5/NR1H3/CD36/FLOT1/TREM2/GRAMD4/APPL2/CD300A/TLR3/CD14/RSAD2	23
GO:0010594	BP	GO:0010594	regulation of endothelial cell migration	40/1845	230/18903	0.000222243574641449	0.00256221198072209	0.00187872301154391	ANXA1/RHOB/FGFR1/PTPRM/ACVRL1/THBS1/EDN1/DCN/RGCC/PPARG/AKT3/ADAM17/BCAR1/ANGPT2/ANGPT4/PDGFB/ETS1/CD40/RIN2/HDAC7/PIK3CD/CALR/GLUL/SEMA4A/VEGFA/PLPP3/JUP/PRCP/STARD13/PRKCA/NRP2/EFNA1/HIF1A/SERPINF1/HMOX1/SCARB1/LGMN/APOE/MET/WNT5A	40
GO:0023061	BP	GO:0023061	signal release	70/1845	470/18903	0.000225651302617521	0.00259650587176975	0.00190386875387568	CRY2/ANXA1/ABAT/KCNQ1/FFAR2/STXBP5/IRS2/P2RY1/PRKCE/IL1A/ADORA1/TACR2/ALOX5/SIDT2/TSPO/PER2/BACE1/PLA2G6/EDN1/HCAR2/RPH3AL/FAM3B/SLC4A8/RAB11FIP1/CADPS2/SYTL4/P2RX1/PPARG/EXOC3L1/FFAR4/STXBP2/NMB/TCF7L2/INHBA/CPE/CELA2A/SLC16A1/ABCC4/PIM3/UCP2/GLUL/ADRA2B/CALM3/CRHBP/SLC16A10/SNCA/GPR68/SREBF1/CD38/MIF/CCL5/CXCL12/GRIN3A/GHRL/TRPM4/OXCT1/HIF1A/ADM/SPINK1/LIF/OSM/PTPRN2/TNFRSF11A/TRPM2/ABCA1/EDNRB…	70
GO:0070242	BP	GO:0070242	thymocyte apoptotic process	8/1845	19/18903	0.000228609019840329	0.00262550014165282	0.00192512858812909	PTCRA/BCL2L11/JAK3/EFNA1/HIF1A/BCL11B/ADAM8/WNT5A	8
GO:0045066	BP	GO:0045066	regulatory T cell differentiation	12/1845	39/18903	0.000229365327597747	0.00262914940525525	0.00192780438371378	CD46/FANCA/FUT7/SOCS1/CTLA4/CR1/TOX/LAG3/LILRB4/IL4I1/CD28/PLA2G2D	12
GO:0030301	BP	GO:0030301	cholesterol transport	25/1845	121/18903	0.000232886948307761	0.00266442224256685	0.00195366793116354	LDLRAP1/SREBF2/STARD4/RXRA/LIMA1/MSR1/TSPO/PPARG/CAV1/LDLR/TTC39B/CES1/NPC1/NFKBIA/NPC2/NR1H3/CD36/TREM2/EEPD1/ABCA5/SCARB1/CETP/ABCA1/APOE/PLTP	25
GO:0055092	BP	GO:0055092	sterol homeostasis	22/1845	101/18903	0.000246816900944075	0.00281841394506615	0.00206658120970919	LDLRAP1/SREBF2/LIMA1/TSPO/LPL/CAV1/LDLR/TTC39B/CES1/FABP4/NPC1/MYLIP/IL18/NPC2/NR1H3/ABCA5/SCARB1/CETP/ABCA1/APOE/MALL/CD24	22
GO:1902624	BP	GO:1902624	positive regulation of neutrophil migration	11/1845	34/18903	0.00025439015127772	0.00289937064051318	0.00212594210873676	C5AR1/IL1A/CCL21/CXCR2/EDN1/FUT7/C3AR1/DAPK2/CCR7/ADAM8/CCL19	11
GO:0030890	BP	GO:0030890	positive regulation of B cell proliferation	13/1845	45/18903	0.000256715275030883	0.00291197781725642	0.00213518622797293	IRS2/TFRC/SLC39A10/CD40/BCL2/NFATC2/CD38/VAV3/MIF/CARD11/GPR183/TNFRSF4/EPHB2	13
GO:0002604	BP	GO:0002604	regulation of dendritic cell antigen processing and presentation	6/1845	11/18903	0.000256953505476005	0.00291197781725642	0.00213518622797293	SLC11A1/CCL21/THBS1/FCGR2B/CCR7/CCL19	6
GO:0010887	BP	GO:0010887	negative regulation of cholesterol storage	6/1845	11/18903	0.000256953505476005	0.00291197781725642	0.00213518622797293	PPARG/TTC39B/CES1/NR1H3/TREM2/ABCA1	6
GO:0046634	BP	GO:0046634	regulation of alpha-beta T cell activation	24/1845	115/18903	0.000262665432890716	0.00296754534412082	0.00217593070665003	ANXA1/RARA/AGER/CRTAM/ZBTB16/RASAL3/JAK3/CD86/IL18/CBLB/JUNB/SOCS1/CD80/CARD11/CD300A/HLX/PRDM1/EBI3/CD3E/BATF/LILRB4/CD28/CCL19/IL2RA	24
GO:0070233	BP	GO:0070233	negative regulation of T cell apoptotic process	9/1845	24/18903	0.00026428615191623	0.00296754534412082	0.00217593070665003	PTCRA/BCL3/JAK3/BCL2/CCL5/EFNA1/HIF1A/BCL11B/CD27	9
GO:0002903	BP	GO:0002903	negative regulation of B cell apoptotic process	7/1845	15/18903	0.000264826815530382	0.00296754534412082	0.00217593070665003	IRS2/SLC39A10/BCL2/ORMDL3/MIF/AURKB/PDCD1	7
GO:0045064	BP	GO:0045064	T-helper 2 cell differentiation	7/1845	15/18903	0.000264826815530382	0.00296754534412082	0.00217593070665003	ANXA1/RARA/BCL3/CD86/IL18/HLX/BATF	7
GO:0070885	BP	GO:0070885	negative regulation of calcineurin-NFAT signaling cascade	7/1845	15/18903	0.000264826815530382	0.00296754534412082	0.00217593070665003	CHP1/MAPK7/TBC1D10C/MYOZ1/HOMER2/HOMER3/FHL2	7
GO:0106057	BP	GO:0106057	negative regulation of calcineurin-mediated signaling	7/1845	15/18903	0.000264826815530382	0.00296754534412082	0.00217593070665003	CHP1/MAPK7/TBC1D10C/MYOZ1/HOMER2/HOMER3/FHL2	7
GO:0051928	BP	GO:0051928	positive regulation of calcium ion transport	26/1845	129/18903	0.000267270777455293	0.00298934386351582	0.00219191431000256	LGALS3/TRPV2/STIM1/SLC9A1/TSPO/ATP1B1/TRPC6/P2RX1/LILRA5/STAC/CAV1/CACNB3/AKAP5/JAK3/PDGFB/CALM3/CXCL10/SNCA/CCL5/CXCL12/P2RY6/CCL3/CCL4/CXCL9/CCL2/MS4A1	26
GO:0010955	BP	GO:0010955	negative regulation of protein processing	10/1845	29/18903	0.000269099019192353	0.00299304011142515	0.00219462455648328	CAST/XIAP/CARD16/THBS1/CTSZ/CST7/NOL3/PLAU/TMEM98/PLAT	10
GO:0090025	BP	GO:0090025	regulation of monocyte chemotaxis	10/1845	29/18903	0.000269099019192353	0.00299304011142515	0.00219462455648328	FPR2/SLAMF8/CXCL10/CCL5/CXCL12/CXCL17/NBL1/S100A14/LGMN/PLA2G7	10
GO:1903318	BP	GO:1903318	negative regulation of protein maturation	10/1845	29/18903	0.000269099019192353	0.00299304011142515	0.00219462455648328	CAST/XIAP/CARD16/THBS1/CTSZ/CST7/NOL3/PLAU/TMEM98/PLAT	10
GO:2000146	BP	GO:2000146	negative regulation of cell motility	59/1845	383/18903	0.000281963495747286	0.00313031695741662	0.00229528178994282	RHOB/PTPRM/SLC9A3R1/ADORA1/CCL21/ACVRL1/THBS1/DCN/RGCC/ADTRP/EVL/PPARG/CLDN5/FBLN1/PIP5KL1/ANGPT2/ANGPT4/BST2/SLAMF8/NISCH/GPR18/SRGAP1/TPM1/CALR/TIMP1/ADARB1/BCL2/RAP2B/JUP/MIF/KANK1/CXCL12/S1PR2/IFITM1/TP53INP1/STARD13/CD300A/CDH1/SERPINF1/PADI2/HMOX1/TACSTD2/GCSAM/CD200R1/NBL1/DPP4/CCL2/SRGAP3/CCL28/EMILIN1/CD200/APOE/ALOX15B/COL3A1/CLDN3/ADORA3/TMIGD3/IGFBP3/CYP19A1	59
GO:0090257	BP	GO:0090257	regulation of muscle system process	43/1845	256/18903	0.00028985963650136	0.00321203053757052	0.0023551976690917	ADRB2/LMNA/ABAT/KCNQ1/ADORA1/TACR2/SLC9A1/MTPN/ATP1B1/EDN1/P2RX1/PPARG/PKP2/TNNT1/TNNI2/CAV1/TNNC1/CHRM3/TNNI1/RGS2/TPM1/ADRA2B/CLIC2/CALM3/ENO1/ORMDL3/IGF1/JUP/DOCK4/PRKCA/GHRL/TRPM4/LMCD1/KCNMA1/ANXA6/SPHK1/GTF2IRD1/NOL3/CTTN/TIFAB/DSP/ITGA2/HAMP	43
GO:0046849	BP	GO:0046849	bone remodeling	20/1845	89/18903	0.00030038856967115	0.00331644470566951	0.00243175858669521	CTNNB1/ADRB2/ACP5/TFRC/SNX10/CLDN18/UBASH3B/DCSTAMP/EXT1/CSF1R/CD38/PRKCA/TNFRSF11A/SIGLEC15/ADAM8/S1PR1/CTSK/CTHRC1/HAMP/SPP1	20
GO:0071229	BP	GO:0071229	cellular response to acid chemical	20/1845	89/18903	0.00030038856967115	0.00331644470566951	0.00243175858669521	UBR2/RRAGB/PLEC/PNPLA3/SH3BP4/NEURL1/PDGFD/SIPA1/BAIAP2/DNMT1/VEGFA/SOCS1/BCL11A/ZEB1/COL6A1/COL1A2/MMP2/COL1A1/COL3A1/ASS1	20
GO:0042445	BP	GO:0042445	hormone metabolic process	41/1845	241/18903	0.000301747454574213	0.00332532351134633	0.00243826890538296	H6PD/PNPLA2/DISP1/POR/DGKQ/DDO/TSPO/AKR1C2/ALDH1A2/AKR1C3/AWAT2/TCF7L2/CPE/MME/ERO1A/PLB1/AKR1B1/DUOX1/CTSZ/SLC16A10/SGPL1/BCO2/BACE2/EGR1/HIF1A/ADM/CTSB/DHRS9/CTSG/CTSL/DPP4/EDNRB/CYP27B1/IL4I1/CTSK/PLA2G7/PCSK1N/CRABP2/RBP1/CYP19A1/SPP1	41
GO:0030183	BP	GO:0030183	B cell differentiation	29/1845	152/18903	0.000326618681032997	0.00359280549136297	0.00263439809173114	ZBTB7A/DOCK11/TRAF3IP2/ADAM17/INHBA/SLAMF8/BCL3/JAK3/LGALS1/PIK3CD/BCL2/ID2/IKZF3/HMGB3/BLNK/CARD11/TPD52/CR1/FCGR2B/ZFP36L1/GPR183/MMP14/ITM2A/IL10/CD27/VCAM1/IL4I1/CD79A/MS4A1	29
GO:0043542	BP	GO:0043542	endothelial cell migration	46/1845	281/18903	0.000330444806016266	0.00362823555323721	0.00266037692293026	ANXA1/RHOB/FGFR1/PTPRM/ACVRL1/THBS1/EDN1/DCN/RGCC/ADTRP/PPARG/AKT3/ADAM17/BCAR1/ANGPT2/ANGPT4/EGR3/PDGFB/ETS1/CD40/RIN2/HDAC7/PIK3CD/CALR/GLUL/SEMA4A/VEGFA/PLPP3/PLXND1/JUP/PRCP/STARD13/PRKCA/PXN/NRP2/EFNA1/HIF1A/SERPINF1/HMOX1/SCARB1/DPP4/LGMN/APOE/MET/S100A2/WNT5A	46
GO:0071398	BP	GO:0071398	cellular response to fatty acid	11/1845	35/18903	0.000338535879483106	0.00371027897166585	0.00272053465355807	FFAR2/EDN1/LPL/AKR1C2/LDLR/AKR1C3/SREBF1/ID3/HES1/CLDN1/ASS1	11
GO:0031529	BP	GO:0031529	ruffle organization	15/1845	58/18903	0.000339473298898596	0.0037137635527319	0.00272308969688924	CCL21/LIMA1/SNX10/EVL/CAV1/STON1/CSPG4/CSF1R/TPM1/EPS8/ICAM1/KANK1/EPS8L2/TACSTD2/CCR7	15
GO:0010595	BP	GO:0010595	positive regulation of endothelial cell migration	26/1845	131/18903	0.000344234191337752	0.00375898720777746	0.00275624960795025	ANXA1/RHOB/FGFR1/THBS1/EDN1/AKT3/ADAM17/BCAR1/ANGPT4/PDGFB/ETS1/CD40/RIN2/HDAC7/PIK3CD/CALR/VEGFA/PLPP3/PRKCA/NRP2/HIF1A/HMOX1/SCARB1/LGMN/MET/WNT5A	26
GO:0051209	BP	GO:0051209	release of sequestered calcium ion into cytosol	25/1845	124/18903	0.000345713457547372	0.00376827668726635	0.00276306105017765	PRKCE/CCL21/FLNA/DIAPH1/UBASH3B/JPH4/RYR1/CCR5/ERO1A/CLIC2/CALM3/CXCL10/SNCA/LCK/MCOLN2/MCOLN3/P2RY6/CCL3/CXCL9/ITPR3/NOL3/TPCN1/CCR7/TRPM2/CCL19	25
GO:0002577	BP	GO:0002577	regulation of antigen processing and presentation	8/1845	20/18903	0.000348533226464905	0.0037784026991991	0.00277048587364127	SLC11A1/CCL21/THBS1/TREM2/HLA-DOB/FCGR2B/CCR7/CCL19	8
GO:0043011	BP	GO:0043011	myeloid dendritic cell differentiation	8/1845	20/18903	0.000348533226464905	0.0037784026991991	0.00277048587364127	BATF3/DCSTAMP/ITGB8/RELB/ITGB6/BATF/CAMK4/UBD	8
GO:0072376	BP	GO:0072376	protein activation cascade	8/1845	20/18903	0.000348533226464905	0.0037784026991991	0.00277048587364127	THBD/F12/FLNA/FBLN1/RASAL2/FN1/PRCP/F13A1	8
GO:0006029	BP	GO:0006029	proteoglycan metabolic process	20/1845	90/18903	0.000351325282943138	0.00379588750014419	0.00278330647479955	CTNNB1/EXTL3/FAM20B/CHST7/EXTL2/DCN/TCF7L2/CHST11/EXT1/CHST13/IGF1/SGSH/HS3ST3B1/HPSE/SPOCK2/CYTL1/BGN/HS3ST1/GAL3ST4/HS3ST2	20
GO:0002822	BP	GO:0002822	regulation of adaptive immune response based on somatic recombination of immune receptors built from immunoglobulin superfamily domains	33/1845	182/18903	0.000351412437461222	0.00379588750014419	0.00278330647479955	SLC11A1/ANXA1/CD46/TFRC/AGER/KLRD1/CD4/JAK3/CD40/CD1E/IL18/JUNB/FUT7/TRAF2/CD80/CD226/TREM2/CR1/HLX/TRPM4/C4BPA/FCGR2B/BATF/RSAD2/CD1A/IL10/LILRB4/EPHB2/SLAMF1/C3/IL4I1/CD28/CCL19	33
GO:0048660	BP	GO:0048660	regulation of smooth muscle cell proliferation	32/1845	175/18903	0.000366957455027276	0.00395667255915201	0.00290120093183245	CTNNB1/LDLRAP1/MYD88/THBS1/EDN1/PPARG/TCF7L2/PDGFD/HPGD/SOD2/PDGFB/IL18/STAT1/TPM1/DNMT1/PTGIR/ID2/IGF1/ANG/CCL5/S1PR2/P2RY6/NDRG2/HMOX1/IL10/MMP2/S1PR1/APOE/IGFBP3/MMP9/ITGA2/ELANE	32
GO:0070293	BP	GO:0070293	renal absorption	10/1845	30/18903	0.000368594724396314	0.00396719097442711	0.00290891348214874	KCNQ1/SLC9A3R1/EDN1/AQP3/AKR1C3/HBB/SGK1/GAS6/EDNRB/CLDN4	10
GO:0050777	BP	GO:0050777	negative regulation of immune response	34/1845	190/18903	0.000371205283150944	0.00398812844532242	0.00292426572804819	SMCR8/ANXA1/LGALS3/CD46/VSIG4/IRAK3/FGR/LYAR/SERPING1/PPARG/KLRD1/SLAMF8/JAK3/CD59/NR1H3/FCRLB/CTLA4/TREM2/CR1/CD300A/HLX/C4BPA/FCGR2B/CD96/HMOX1/CD84/IL10/LILRB4/A2M/PDCD1/SLAMF1/COL3A1/IL4I1/MMP12	34
GO:0000041	BP	GO:0000041	transition metal ion transport	22/1845	104/18903	0.000381587646001393	0.00407775033472077	0.00298998031654343	SLC11A1/FTH1/MMGT1/TFRC/SLC39A10/TRPC6/SLC39A8/SLC11A2/SLC39A11/TCN2/SLC48A1/SLC46A1/STEAP4/SFXN1/CYBRD1/ABCC5/TRPM2/TMEM163/LCN2/SLC40A1/CP/HAMP	22
GO:0009135	BP	GO:0009135	purine nucleoside diphosphate metabolic process	22/1845	104/18903	0.000381587646001393	0.00407775033472077	0.00298998031654343	HK3/FOXK1/ZBTB7A/AK9/INSR/SLC2A6/FBP1/GPD1/NUPR1/MPP1/ENO1/TPI1/IGF1/DDIT4/GAPDH/LDHA/CARD11/HIF1A/ALDOC/NT5E/AK4/ENO2	22
GO:0009179	BP	GO:0009179	purine ribonucleoside diphosphate metabolic process	22/1845	104/18903	0.000381587646001393	0.00407775033472077	0.00298998031654343	HK3/FOXK1/ZBTB7A/AK9/INSR/SLC2A6/FBP1/GPD1/NUPR1/MPP1/ENO1/TPI1/IGF1/DDIT4/GAPDH/LDHA/CARD11/HIF1A/ALDOC/NT5E/AK4/ENO2	22
GO:0150077	BP	GO:0150077	regulation of neuroinflammatory response	12/1845	41/18903	0.000385323579958355	0.00411034672927106	0.00301388138210543	DAGLA/LDLR/NUPR1/IL18/CST7/IGF1/TREM2/CCL3/SPHK1/CD200R1/CD200/MMP9	12
GO:0008202	BP	GO:0008202	steroid metabolic process	51/1845	323/18903	0.000393861437110428	0.00419395970777445	0.003075189981066	H6PD/LDLRAP1/SREBF2/STARD4/POR/APOBR/IL1A/SQLE/LIMA1/DGKQ/HMGCR/MSMO1/TSPO/DHCR24/CYP27A1/FDFT1/AKR1C2/LDLR/AKR1C3/TTC39B/CYB5R2/CES1/IGFBP7/OSBPL3/SMPD1/NPC1/INSIG2/LIPA/EBPL/AKR1B1/CH25H/NPC2/SREBF1/SGPL1/SCARF1/ABCA5/HSD11B1/EGR1/ADM/DHRS9/OSBPL7/SCARB1/SNAI1/CETP/LGMN/ABCA1/EDNRB/APOE/CYP27B1/CYP19A1/SPP1	51
GO:0046434	BP	GO:0046434	organophosphate catabolic process	30/1845	161/18903	0.000396427208392075	0.00421379630196895	0.00308973501725514	NUDT15/PDE4A/GPCPD1/NTHL1/PLBD1/PLA2G6/ACOT7/PDE7B/PNPLA6/LDLR/NEIL2/GPD1/TYMP/CNP/SMPD1/PLB1/PLBD2/HPRT1/PDE7A/IDH1/PLA2G4C/DNPH1/SCARB1/INPP4B/AMPD3/NT5E/SMPDL3A/DPYS/PLA2G7/ENPP2	30
GO:0043434	BP	GO:0043434	response to peptide hormone	63/1845	421/18903	0.000399046230001845	0.00423412769709923	0.00310464286257607	CRY2/ANXA1/PIP4K2C/KCNQ1/ZNF592/POR/PDE3B/IRS2/PNPLA3/SIK2/CCND3/SLC9A1/INSR/DENND4C/EDN1/SORT1/PPARG/LPL/FBP1/LTA4H/CA2/CAV1/BCAR1/INHBA/AGRP/CELA2A/JAK3/SOCS3/TLR2/BAIAP2/FOS/UCP2/STAT1/INSIG2/NR4A2/SLC2A8/FUT7/TIMP1/CRHBP/RAB12/SOCS1/SREBF1/MZB1/RARRES2/KANK1/RB1/CXCL12/APPL2/GHRL/PXN/EGR1/ADM/SPINK1/ZFP36L1/IL10/TNFRSF11A/EDNRB/COL1A1/SLC2A1/COL3A1/CTSK/ASS1/PLAT	63
GO:0051098	BP	GO:0051098	regulation of binding	57/1845	372/18903	0.000406428065090922	0.00430483436434643	0.00315648800412812	CTNNB1/ADRB2/MEPCE/AMFR/LDLRAP1/RARA/CARD16/P2RY1/HABP4/ZBTB7A/HIPK2/PEX14/PER2/AGER/PPARG/CLDN5/UBASH3B/TEX14/CAV1/TCF7L2/ZBTB7C/HMGB2/BCL3/PDGFB/CBLB/CLIC2/NME1/CALM3/GMNN/NFKBIA/PLCL1/CTSZ/PLXND1/IGF1/EIF4A3/AURKA/DISC1/FLOT1/CAMK1/SMARCD3/RB1/VTN/HOPX/AURKB/HES1/ZNF618/HMOX1/LIF/IL10/PTPRF/APOE/LEF1/MET/MMP9/CTHRC1/ITGA2/WNT5A	57
GO:0071902	BP	GO:0071902	positive regulation of protein serine/threonine kinase activity	39/1845	229/18903	0.000408794406790257	0.00431597575828399	0.00316465734894762	ADRB2/FGFR1/CKS1B/CCND3/INSR/THBS1/EDN1/AGER/RGCC/ADAM17/ARHGEF5/PDGFD/TLR6/PAK1/PDGFB/CD40/CSF1R/FLT1/VEGFA/CALM3/TRAF2/SNCA/MIF/CAMK1/RASGRP1/ADAM9/PSRC1/SPRY2/TGFA/TNFRSF11A/PDGFA/PIK3R6/CCND1/ADAM8/FAM20A/CD24/CCL19/WNT5A/ELANE	39
GO:0008217	BP	GO:0008217	regulation of blood pressure	34/1845	191/18903	0.000410094475247673	0.00431597575828399	0.00316465734894762	ACTA2/ADRB2/ABAT/KCNQ1/ADORA1/ACVRL1/GNA11/EDN1/P2RX1/PPARG/KLK1/HBB/TRHDE/SOD2/PDGFB/EXT1/TPM1/SGK1/ADRA2B/CTSZ/ID2/PRCP/GAS6/UTS2/NAV2/ADM/PTGS1/CTSG/HMOX1/ADRB3/COL1A2/EMILIN1/EDNRB/SLC2A5	34
GO:0002701	BP	GO:0002701	negative regulation of production of molecular mediator of immune response	13/1845	47/18903	0.000411079592657241	0.00431597575828399	0.00316465734894762	ACP5/IRAK3/BST2/JAK3/CD22/CR1/FCGR2B/CD96/HMOX1/TGFB2/IL10/LILRB4/SLAMF1	13
GO:0051180	BP	GO:0051180	vitamin transport	13/1845	47/18903	0.000411079592657241	0.00431597575828399	0.00316465734894762	SLC19A1/SLC2A6/SLC19A3/ABCG2/FOLR3/SLC23A2/SLC2A8/TCN2/SLC46A1/ABCC5/FOLR2/SCARB1/SLC2A1	13
GO:0140353	BP	GO:0140353	lipid export from cell	13/1845	47/18903	0.000411079592657241	0.00431597575828399	0.00316465734894762	CRY2/KCNQ1/IL1A/TSPO/EDN1/NMB/INHBA/ABCC4/MIF/GHRL/TNFRSF11A/CYP19A1/SPP1	13
GO:0002763	BP	GO:0002763	positive regulation of myeloid leukocyte differentiation	15/1845	59/18903	0.000414652401837772	0.00433829170858192	0.00318102035468822	EVI2B/DCSTAMP/CD101/CSF1/CD4/KLF10/FOS/GPR68/ID2/TREM2/RB1/PRKCA/LIF/ZFP36L1/LEF1	15
GO:0061098	BP	GO:0061098	positive regulation of protein tyrosine kinase activity	15/1845	59/18903	0.000414652401837772	0.00433829170858192	0.00318102035468822	NCF1/ADORA1/LILRA5/NEURL1/ADAM17/PDGFB/CASS4/CSF1R/CCL5/GAS6/GHRL/EFNA1/TGFA/CD24/GPRC5B	15
GO:0009409	BP	GO:0009409	response to cold	14/1845	53/18903	0.000419494946744904	0.00438131046295418	0.00321256353861493	ADRB2/THRA/SLC9A1/LPL/SOD2/FOS/UCP2/NFKBIA/CXCL10/APPL2/ADM/ADRB3/ACOT11/PCSK1N	14
GO:0045637	BP	GO:0045637	regulation of myeloid cell differentiation	37/1845	214/18903	0.000421299850445727	0.00439250887551675	0.0032207746919201	CTNNB1/TOB2/EVI2B/RARA/CLDN18/UBASH3B/DCSTAMP/INHBA/CD101/ZBTB16/CSF1/CD4/C1QC/HSPA1B/HMGB2/KLF10/ETS1/FOS/STAT1/NFKBIA/CDK6/GPR68/ID2/ZFP36/HMGB3/TREM2/RB1/PRKCA/CCL3/TLR3/HIF1A/LIF/ZFP36L1/CAMK4/GPR171/LILRB4/LEF1	37
GO:0015849	BP	GO:0015849	organic acid transport	51/1845	324/18903	0.0004241165271562	0.00441419892413441	0.00323667875987626	SLC11A1/ANXA1/SLC19A1/ABAT/SLC6A6/SLC25A20/SLC9A3R1/IRS2/IL1A/ADORA1/SLC47A1/RBP7/SLC6A12/PER2/PLA2G6/THBS1/EDN1/SLC27A3/SLC1A7/PPARG/ABCG2/NMB/FABP4/FOLR3/RGS2/SLC16A1/ABCC4/SLC7A6/CTNS/EMB/SLC23A2/SLC38A7/SLC38A1/SLC16A10/SNCA/CD36/MIF/SFXN2/SLC46A1/SLC43A1/SFXN1/SLC36A1/ABCC5/FOLR2/SLC1A3/TNFRSF11A/APOE/SLC2A1/CRABP2/RBP1/PLA2G2D	51
GO:0048661	BP	GO:0048661	positive regulation of smooth muscle cell proliferation	21/1845	98/18903	0.000427245645235376	0.00443906004018385	0.00325490798960674	LDLRAP1/MYD88/THBS1/EDN1/PDGFD/HPGD/PDGFB/IL18/STAT1/DNMT1/ID2/IGF1/CCL5/P2RY6/HMOX1/IL10/MMP2/S1PR1/MMP9/ITGA2/ELANE	21
GO:0034349	BP	GO:0034349	glial cell apoptotic process	7/1845	16/18903	0.000431218625554058	0.00446486297097855	0.00327382779804336	TRAF2/TREM2/GAS6/RB1/PRKCA/TNFRSF21/CCL2	7
GO:2001256	BP	GO:2001256	regulation of store-operated calcium entry	7/1845	16/18903	0.000431218625554058	0.00446486297097855	0.00327382779804336	STIM1/CRACR2B/JPH4/HOMER2/SPINK1/HOMER3/CD84	7
GO:0032760	BP	GO:0032760	positive regulation of tumor necrosis factor production	22/1845	105/18903	0.00043898350993607	0.00453742438287369	0.00332703291741021	SPON2/IL1A/MYD88/THBS1/AGER/LILRA5/LPL/SPN/LY96/TLR2/CD36/MIF/RASGRP1/CCL3/TLR3/CD14/CD2/CD84/EPHB2/CCL19/AZU1/WNT5A	22
GO:0006638	BP	GO:0006638	neutral lipid metabolic process	26/1845	133/18903	0.000440097154195125	0.00454110574767603	0.00332973225096266	DGKH/DAGLA/PNPLA2/GK5/APOBR/PNPLA3/SEL1L/DGKQ/ABHD5/LPL/MOGAT1/CAV1/LDLR/AWAT2/PLB1/MGLL/INSIG2/SIK1/SNCA/SREBF1/NR1H3/ANG/SCARB1/CETP/C3/APOE	26
GO:0032609	BP	GO:0032609	interferon-gamma production	24/1845	119/18903	0.000447400875471854	0.00459655688724639	0.00337039138951599	SLC11A1/RARA/TLR8/CRTAM/INHBA/SCGB1A1/BCL3/IL18/RASGRP1/CD226/GAS6/CR1/EBI3/SLAMF6/TLR3/CD3E/CD96/CD14/CD2/IL10/LILRB4/CCR7/SLAMF1/WNT5A	24
GO:0032649	BP	GO:0032649	regulation of interferon-gamma production	24/1845	119/18903	0.000447400875471854	0.00459655688724639	0.00337039138951599	SLC11A1/RARA/TLR8/CRTAM/INHBA/SCGB1A1/BCL3/IL18/RASGRP1/CD226/GAS6/CR1/EBI3/SLAMF6/TLR3/CD3E/CD96/CD14/CD2/IL10/LILRB4/CCR7/SLAMF1/WNT5A	24
GO:0032868	BP	GO:0032868	response to insulin	44/1845	269/18903	0.000447771346480716	0.00459655688724639	0.00337039138951599	CRY2/PIP4K2C/KCNQ1/ZNF592/PDE3B/IRS2/PNPLA3/SIK2/CCND3/SLC9A1/INSR/DENND4C/SORT1/PPARG/LPL/FBP1/BCAR1/AGRP/CELA2A/SOCS3/TLR2/BAIAP2/FOS/UCP2/STAT1/INSIG2/SLC2A8/FUT7/RAB12/SOCS1/SREBF1/MZB1/RARRES2/KANK1/RB1/APPL2/EGR1/ADM/ZFP36L1/IL10/TNFRSF11A/COL1A1/SLC2A1/CTSK	44
GO:1903317	BP	GO:1903317	regulation of protein maturation	17/1845	72/18903	0.000452267196110062	0.00462981959103416	0.00339478102140532	CAST/XIAP/CARD16/F12/NLRC4/THBS1/RASAL2/PLGRKT/ENO1/CTSZ/CST7/MMP14/NOL3/PLAU/ADAM8/TMEM98/PLAT	17
GO:0031099	BP	GO:0031099	regeneration	34/1845	192/18903	0.00045255617687173	0.00462981959103416	0.00339478102140532	ANXA1/PTPN12/MTPN/TSPO/CD9/FLNA/MYOZ1/ANGPT2/NINJ1/UCP2/BCL2/IGF1/AURKA/GAS6/CXCL12/SCARF1/NREP/VTN/HOPX/CDK1/TYMS/ADM/HMOX1/IL10/OMG/ELAVL4/PTPRF/HGF/MMP2/CCND1/CLDN1/HAMP/TM4SF4/SPP1	34
GO:0051146	BP	GO:0051146	striated muscle cell differentiation	47/1845	293/18903	0.000457071036755971	0.00466804236005459	0.00342280758449374	TMOD3/DOCK1/PIEZO1/PDLIM5/LMNA/ALPK3/RARA/PLEC/MYOM2/SLC9A1/MTPN/CD9/EDN1/SORT1/BHLHE41/TNNT1/MYOZ1/RYR1/SCGB3A1/PGM5/RGS2/TPM1/CALR/NLN/VEGFA/PLEKHO1/CXCL10/BCL2/SIK1/IGF1/NFATC2/FLOT1/ASB2/TNFSF14/RB1/PLD3/HOPX/CDK1/MYEF2/CXCL9/MMP14/MESP1/SDC1/KRT19/FHL2/HAMP/CEACAM5	47
GO:0032490	BP	GO:0032490	detection of molecule of bacterial origin	6/1845	12/18903	0.000471450097047208	0.00480670634659525	0.00352448192851618	LY96/TLR6/TLR2/TREM2/SSC5D/SCARB1	6
GO:0046031	BP	GO:0046031	ADP metabolic process	20/1845	92/18903	0.000476170493718228	0.00484659101840539	0.0035537270695511	HK3/FOXK1/ZBTB7A/AK9/INSR/SLC2A6/FBP1/GPD1/NUPR1/ENO1/TPI1/IGF1/DDIT4/GAPDH/LDHA/HIF1A/ALDOC/NT5E/AK4/ENO2	20
GO:2000403	BP	GO:2000403	positive regulation of lymphocyte migration	12/1845	42/18903	0.000492049121207792	0.00499971946040799	0.00366600736871318	CCL21/ADAM17/SPN/CXCL10/TNFSF14/CCL5/CXCL12/CCL3/CCL4/ADAM8/CCL7/WNT5A	12
GO:2001237	BP	GO:2001237	negative regulation of extrinsic apoptotic signaling pathway	21/1845	99/18903	0.000493233519870944	0.00500327402982455	0.00366861373048546	LGALS3/LMNA/IL1A/THBS1/PELI3/MAPK7/UNC5B/TCF7L2/HSPA1B/HMGB2/ITGAV/BCL2/PRDX2/IGF1/ICAM1/PEA15/HMOX1/EYA2/NOL3/CTTN/HGF	21
GO:0002437	BP	GO:0002437	inflammatory response to antigenic stimulus	18/1845	79/18903	0.000494742071836504	0.00501009919030379	0.00367361822899936	CYSLTR1/FGR/CXCR2/HMGB2/EXT1/FUT7/RASGRP1/TREM2/FCGR2B/IL10/CCR7/A2M/C3/CD28/IL2RA/IGHG1/PLA2G2D/ELANE	18
GO:0022600	BP	GO:0022600	digestive system process	22/1845	106/18903	0.000503770640900213	0.00509292578785291	0.00373435021993306	VDR/KCNQ1/LIMA1/SNX10/ACO1/PTGER3/LDLR/CHRM3/TYMP/NPC1/SGK1/HRH2/NR1H3/CD36/SLC46A1/GHRL/SPINK1/SCARB1/MUC4/TIFAB/SLC2A5/HAMP	22
GO:0051897	BP	GO:0051897	positive regulation of protein kinase B signaling	24/1845	120/18903	0.000508424624755072	0.00513132260169471	0.00376250440010133	FGFR1/CCL21/INSR/THBS1/AKR1C2/AKR1C3/TCF7L2/CASS4/IL18/PIK3CD/IGF1/GAS6/HPSE/SPRY2/CCL3/OSM/PDGFA/CCR7/ADAM8/CHI3L1/CD28/CCL19/MET/NTS	24
GO:0002673	BP	GO:0002673	regulation of acute inflammatory response	13/1845	48/18903	0.000513984458104774	0.00515513313913294	0.00377996330082422	FFAR2/ADORA1/F12/PTGER3/FUT7/FCGR2B/OSM/TNFRSF11A/CCR7/ADAM8/EDNRB/C3/PLA2G2D	13
GO:0046850	BP	GO:0046850	regulation of bone remodeling	13/1845	48/18903	0.000513984458104774	0.00515513313913294	0.00377996330082422	TFRC/CLDN18/UBASH3B/DCSTAMP/CSF1R/CD38/PRKCA/TNFRSF11A/SIGLEC15/ADAM8/S1PR1/HAMP/SPP1	13
GO:0050849	BP	GO:0050849	negative regulation of calcium-mediated signaling	8/1845	21/18903	0.000515083361191098	0.00515513313913294	0.00377996330082422	CHP1/MAPK7/TBC1D10C/MYOZ1/HOMER2/CD22/HOMER3/FHL2	8
GO:0090026	BP	GO:0090026	positive regulation of monocyte chemotaxis	8/1845	21/18903	0.000515083361191098	0.00515513313913294	0.00377996330082422	FPR2/CXCL10/CCL5/CXCL12/CXCL17/S100A14/LGMN/PLA2G7	8
GO:0140131	BP	GO:0140131	positive regulation of lymphocyte chemotaxis	8/1845	21/18903	0.000515083361191098	0.00515513313913294	0.00377996330082422	CCL21/ADAM17/TNFSF14/CCL5/CCL3/CCL4/CCL7/WNT5A	8
GO:0046629	BP	GO:0046629	gamma-delta T cell activation	9/1845	26/18903	0.000527536098597768	0.0052709648518227	0.00386489604867417	TRGC2/TRGC1/TRDC/SOX13/EGR3/GPR18/ITK/CD3E/LEF1	9
GO:0070997	BP	GO:0070997	neuron death	56/1845	368/18903	0.000539892063136297	0.00538544578785707	0.00394883834951778	CTNNB1/CBL/XIAP/OXR1/CHP1/ADORA1/SLC9A1/HIPK2/DHCR24/BACE1/NLRP1/UNC5B/CSF1/SOD2/BCL2L11/TLR6/NUPR1/FOS/NR4A2/SLC23A2/TRAF2/ADARB1/CTSZ/BCL2/SNCA/PLXND1/DDIT4/GAPDH/TREM2/NAIP/CCL5/RB1/RILPL1/CCL3/EGR1/GPNMB/HIF1A/SERPINF1/FCGR2B/HMOX1/TGFB2/TNFRSF21/IL10/CD200R1/TRPM2/EGLN3/CCL2/CCND1/ADAM8/LGMN/SNCG/CD200/APOE/BNIP3/ENO2/WNT5A	56
GO:0033673	BP	GO:0033673	negative regulation of kinase activity	40/1845	240/18903	0.000543245681981006	0.00540989678318294	0.00396676686125666	SMCR8/IPO7/CBL/PIP4K2C/PPP2R5A/PLEC/PKIA/IRAK3/IRS2/HEG1/SH3BP5/CHP1/HMGCR/CDKN2D/PPARG/UBASH3B/CAV1/WWTR1/FABP4/RGS2/SMPD1/NUP62/DUSP16/CBLB/ADARB1/SNCA/GPRC5A/GADD45B/DEPTOR/RB1/CDKN2A/CD300A/SPRY2/PIK3IP1/PKIB/TRIB2/LILRB4/EPHB2/APOE/SFN	40
GO:0014074	BP	GO:0014074	response to purine-containing compound	27/1845	142/18903	0.000544937199425024	0.00541774214022059	0.00397251941136231	THBD/KCNQ1/P2RY1/ADORA1/DGKQ/P2RX1/FBP1/RYR1/RAPGEF3/GPD1/P2RY11/SSH1/FOS/STAT1/FOSB/CRHBP/DUOX1/SREBF1/P2RY6/TRPM4/ZFP36L1/TRPM2/SDC1/COL1A1/NT5E/ASS1/PLAT	27
GO:0002706	BP	GO:0002706	regulation of lymphocyte mediated immunity	32/1845	179/18903	0.000553162227734996	0.00547228969516716	0.0040125160031637	CD46/TFRC/AGER/CRTAM/KLRD1/CD40/CD1E/IL18/FUT7/TRAF2/RASGRP1/CLNK/CD226/TREM2/CR1/TRPM4/SLAMF6/C4BPA/SH2D1A/FCGR2B/CD96/RSAD2/CD1A/IL10/LAG3/LILRB4/PIK3R6/SLAMF1/C3/CADM1/IL4I1/CD28	32
GO:0048659	BP	GO:0048659	smooth muscle cell proliferation	32/1845	179/18903	0.000553162227734996	0.00547228969516716	0.0040125160031637	CTNNB1/LDLRAP1/MYD88/THBS1/EDN1/PPARG/TCF7L2/PDGFD/HPGD/SOD2/PDGFB/IL18/STAT1/TPM1/DNMT1/PTGIR/ID2/IGF1/ANG/CCL5/S1PR2/P2RY6/NDRG2/HMOX1/IL10/MMP2/S1PR1/APOE/IGFBP3/MMP9/ITGA2/ELANE	32
GO:0060759	BP	GO:0060759	regulation of response to cytokine stimulus	32/1845	179/18903	0.000553162227734996	0.00547228969516716	0.0040125160031637	AGPAT2/XIAP/NLRP2/CARD16/IRAK3/EDN1/PPARG/PELI3/ADAM17/MAPK7/CAV1/TSLP/CSF1/HSPA1B/TLR2/TRAF2/SOCS1/NR1H3/TREM2/NAIP/CCL5/GAS6/CXCR4/HIF1A/SPHK1/PADI2/NOL3/CD24/ECM1/BIRC7/MMP12/WNT5A	32
GO:0051604	BP	GO:0051604	protein maturation	52/1845	336/18903	0.000562922142141512	0.00555966761472548	0.00407658521734667	CAST/XIAP/THBD/CARD16/DISP1/DYNC2H1/F12/DHCR24/FLNA/CYFIP2/BACE1/NLRC4/THBS1/FBLN1/ADAM17/RASAL2/TSPAN32/FN1/KLK1/CPE/CD5L/MME/SRGN/ERO1A/ASPH/HM13/CALR/ISCA2/PLGRKT/ENO1/CTSZ/CST7/PRCP/TSPAN33/MAGEF1/SERPINH1/BACE2/ADAM19/F13A1/CTSG/MMP14/NOL3/CTSL/DPP4/PLAU/PERP/ADAM8/LGMN/TMEM98/PLA2G7/PCSK1N/PLAT	52
GO:0071496	BP	GO:0071496	cellular response to external stimulus	51/1845	328/18903	0.000567046130581371	0.00558130418692768	0.00409245007411615	NUDT15/CBL/RRAGB/PIEZO1/CASP5/SREBF2/VDR/PLEC/TLR8/RXRA/HABP4/MYD88/SIK2/SLC9A1/MTPN/CRADD/GAS2L1/LPL/KPTN/AQP3/AKR1C3/ATF3/MAP3K14/SIPA1/KLF10/CD40/NUAK2/FOS/UCP2/NR4A2/GLUL/PIM1/WIPI1/TLR5/BCL2/SIK1/SREBF1/TNFSF14/GAS6/TFEB/TLR3/FOLR2/HMOX1/TNFRSF11A/CYP27B1/COL1A1/SLC2A1/VCAM1/CTSK/BNIP3/ITGA2	51
GO:0001776	BP	GO:0001776	leukocyte homeostasis	21/1845	100/18903	0.000567905847210322	0.00558130418692768	0.00409245007411615	ANXA1/DOCK11/CXCR2/TRAF3IP2/HCAR2/ADAM17/CSF1/BCL2L11/JAK3/LIPA/PIK3CD/BCL2/PRDX2/MIF/TNFSF14/HIF1A/GPR183/SIT1/MERTK/SLC40A1/IL2RA	21
GO:0006165	BP	GO:0006165	nucleoside diphosphate phosphorylation	21/1845	100/18903	0.000567905847210322	0.00558130418692768	0.00409245007411615	HK3/FOXK1/ZBTB7A/AK9/INSR/SLC2A6/FBP1/GPD1/NUPR1/NME1/ENO1/TPI1/IGF1/DDIT4/GAPDH/LDHA/HIF1A/NME4/ALDOC/AK4/ENO2	21
GO:0046683	BP	GO:0046683	response to organophosphorus	25/1845	128/18903	0.000569447240660513	0.00558729330238916	0.00409684154879542	THBD/KCNQ1/P2RY1/DGKQ/P2RX1/FBP1/RAPGEF3/GPD1/P2RY11/SSH1/FOS/STAT1/FOSB/CRHBP/DUOX1/SREBF1/P2RY6/TRPM4/TYMS/ZFP36L1/SDC1/COL1A1/NT5E/ASS1/PLAT	25
GO:0098739	BP	GO:0098739	import across plasma membrane	35/1845	202/18903	0.00057046753217203	0.00558815826041065	0.0040974757728765	SLC19A1/KCNQ1/SLC6A6/SLC9A3R1/IRS2/SLC39A10/SLC47A1/TRPV2/SLC9A1/SLC12A6/PER2/ATP1B1/THBS1/P2RX1/AKAP5/RGS2/SLC39A8/SLC5A3/SLC38A1/KCNJ15/SLC9A9/CD36/FXYD2/SLC46A1/SLC43A1/TRPM4/SLC36A1/FOLR2/SLC1A3/TRPM2/SLC12A5/KCNJ5/SLC2A1/MS4A1/SLC2A5	35
GO:0045576	BP	GO:0045576	mast cell activation	16/1845	67/18903	0.000575677342853065	0.00562082356743343	0.00412143	CBL/FGR/S100A13/STXBP2/TSLP/MILR1/PIK3CD/C12orf4/NDRG1/RASGRP1/CLNK/CD226/CD300A/HMOX1/RHOH/CD84	16
GO:0070613	BP	GO:0070613	regulation of protein processing	16/1845	67/18903	0.000575677342853065	0.00562082356743343	0.00412143	CAST/XIAP/CARD16/F12/NLRC4/THBS1/PLGRKT/ENO1/CTSZ/CST7/MMP14/NOL3/PLAU/ADAM8/TMEM98/PLAT	16
GO:0009185	BP	GO:0009185	ribonucleoside diphosphate metabolic process	23/1845	114/18903	0.000579316279536992	0.00564715625337279	0.00414073561548391	HK3/FOXK1/ZBTB7A/AK9/INSR/SLC2A6/FBP1/GPD1/NUPR1/MPP1/ENO1/TPI1/IGF1/DDIT4/GAPDH/LDHA/RRM2/CARD11/HIF1A/ALDOC/NT5E/AK4/ENO2	23
GO:0034614	BP	GO:0034614	cellular response to reactive oxygen species	28/1845	150/18903	0.000590922835029399	0.00575094544805397	0.00421683827594458	ANXA1/RHOB/NCF1/CAMKK2/EDN1/MAPK7/AKR1C3/PDGFD/SOD2/FOS/TPM1/MAPK13/PRDX2/CD36/IL18BP/NME8/PXN/CDK1/PAWR/SPHK1/IL10/TRPM2/HGF/MMP2/PYCR1/BNIP3/MET/MMP9	28
GO:1900024	BP	GO:1900024	regulation of substrate adhesion-dependent cell spreading	15/1845	61/18903	0.000608456249733136	0.00591198576523525	0.00433491989914796	DOCK1/MYADM/FLNA/FBLN1/PKP2/LIMS2/PREX1/P4HB/CASS4/CALR/KANK1/ST6GAL1/TACSTD2/RAC3/PDPN	15
GO:0009100	BP	GO:0009100	glycoprotein metabolic process	59/1845	395/18903	0.000628383162942639	0.00609572340103741	0.00446964416359812	CTNNB1/AMFR/ST3GAL2/B3GNT7/EXTL3/ST6GALNAC2/CHP1/FAM20B/CHST7/EXTL2/CCL21/ALG9/MAN1A1/ST6GALNAC6/TMTC2/A4GNT/DCN/TMTC1/B3GNT5/TCF7L2/GALNT12/MGAT3/GALNT3/JAK3/NPC1/CHST11/SLC39A8/EXT1/ITM2C/CHST13/GNPTAB/FUT7/ST3GAL4/BCL2/FUT8/MAN1C1/IGF1/SGSH/MGAT4A/HS3ST3B1/ST6GAL1/DERL3/BACE2/HPSE/ST8SIA4/SPOCK2/HIF1A/PAWR/CYTL1/ITM2A/CTSL/CCR7/BGN/B3GNT8/HS3ST1/GAL3ST4/CCL19/MMP12/HS3ST2	59
GO:2000404	BP	GO:2000404	regulation of T cell migration	13/1845	49/18903	0.000637859612317679	0.00617765488827865	0.00452971982150944	CCL21/ADAM17/SPN/CXCL10/TNFSF14/CCL5/CXCL12/CCR6/CD200R1/ADAM8/CD200/ECM1/WNT5A	13
GO:0033194	BP	GO:0033194	response to hydroperoxide	7/1845	17/18903	0.000671537487763509	0.00648287800183935	0.00475352241529014	OXR1/MGST1/GPX3/CD38/CD36/TP53INP1/TRPM2	7
GO:0033631	BP	GO:0033631	cell-cell adhesion mediated by integrin	7/1845	17/18903	0.000671537487763509	0.00648287800183935	0.00475352241529014	PIEZO1/SWAP70/PLPP3/CCL5/ADAM9/CD3E/DPP4	7
GO:0043550	BP	GO:0043550	regulation of lipid kinase activity	16/1845	68/18903	0.000685627000968268	0.00660825381158323	0.0048454533018167	RBL2/PIP4K2C/PPP2R5A/CCL21/FGR/SOCS3/PDGFB/FLT1/SOCS1/WDR91/VAV3/RB1/PIK3IP1/CCR7/PIK3R6/CCL19	16
GO:0055072	BP	GO:0055072	iron ion homeostasis	19/1845	88/18903	0.000713169207923502	0.0068626796171772	0.00503200914469637	SLC11A1/FTH1/TTC7A/EPAS1/TFRC/ACO1/SOD2/CYB561A3/SLC39A8/SLC11A2/SLC46A1/STEAP4/HIF1A/CYBRD1/HMOX1/LCN2/SLC40A1/CP/HAMP	19
GO:0014829	BP	GO:0014829	vascular associated smooth muscle contraction	9/1845	27/18903	0.000723323686840263	0.00694923958751182	0.00509547860365206	ACTA2/BBS2/EDN1/P2RX1/CHRM3/ADRA2B/CD38/DOCK4/EDNRB	9
GO:0030166	BP	GO:0030166	proteoglycan biosynthetic process	15/1845	62/18903	0.000731272149500332	0.00701436245800719	0.00514322946747518	CTNNB1/EXTL3/FAM20B/CHST7/EXTL2/TCF7L2/CHST11/EXT1/CHST13/IGF1/HS3ST3B1/CYTL1/HS3ST1/GAL3ST4/HS3ST2	15
GO:1900407	BP	GO:1900407	regulation of cellular response to oxidative stress	20/1845	95/18903	0.000735080990190943	0.00702737537502264	0.00515277109276934	CTNNB1/OXR1/ALOX5/MAPK7/SOD2/TLR6/P4HB/VNN1/FUT8/CD36/AIFM2/TREM2/HIF1A/PAWR/NOL3/IL10/TRPM2/HGF/PYCR1/MET	20
GO:0046887	BP	GO:0046887	positive regulation of hormone secretion	24/1845	123/18903	0.000737202584871711	0.00702737537502264	0.00515277109276934	ABAT/IRS2/P2RY1/PRKCE/PLA2G6/EDN1/HCAR2/RPH3AL/PPARG/FFAR4/NMB/TCF7L2/INHBA/GLUL/GPR68/CD38/GHRL/TRPM4/OXCT1/HIF1A/SPINK1/TRPM2/CYP19A1/SPP1	24
GO:0002115	BP	GO:0002115	store-operated calcium entry	8/1845	22/18903	0.000740603463384293	0.00702737537502264	0.00515277109276934	STIM1/CRACR2B/JPH4/HOMER2/SPINK1/HOMER3/CD84/MS4A1	8
GO:0002902	BP	GO:0002902	regulation of B cell apoptotic process	8/1845	22/18903	0.000740603463384293	0.00702737537502264	0.00515277109276934	IRS2/SLC39A10/BCL2/ORMDL3/MIF/AURKB/IL10/PDCD1	8
GO:0033630	BP	GO:0033630	positive regulation of cell adhesion mediated by integrin	8/1845	22/18903	0.000740603463384293	0.00702737537502264	0.00515277109276934	PIEZO1/CCL21/CCL5/ADAM9/CD3E/TGFB2/LIF/RAC3	8
GO:0042092	BP	GO:0042092	type 2 immune response	11/1845	38/18903	0.000742305086212294	0.00702737537502264	0.00515277109276934	ANXA1/RARA/TRAF3IP2/BCL3/CD86/IL18/HLX/BATF/RSAD2/IL10/ECM1	11
GO:0045742	BP	GO:0045742	positive regulation of epidermal growth factor receptor signaling pathway	11/1845	38/18903	0.000742305086212294	0.00702737537502264	0.00515277109276934	CBL/NCF1/ADORA1/NEURL1/ADAM17/NUP62/PDE6G/RALA/TGFA/AGR2/MMP9	11
GO:0140448	BP	GO:0140448	signaling receptor ligand precursor processing	11/1845	38/18903	0.000742305086212294	0.00702737537502264	0.00515277109276934	DISP1/CPE/MME/ERO1A/CTSZ/BACE2/CTSG/CTSL/DPP4/PLA2G7/PCSK1N	11
GO:0097553	BP	GO:0097553	calcium ion transmembrane import into cytosol	32/1845	182/18903	0.000743178646833087	0.00702737537502264	0.00515277109276934	PRKCE/CCL21/TRPV2/FLNA/P2RX1/DIAPH1/UBASH3B/JPH4/CAV1/RYR1/CACNB3/AKAP5/CCR5/ERO1A/CLIC2/CALM3/CXCL10/BCL2/SNCA/LCK/MCOLN2/MCOLN3/P2RY6/CCL3/CXCL9/ITPR3/NOL3/TPCN1/CCR7/TRPM2/CCL19/MS4A1	32
GO:0001959	BP	GO:0001959	regulation of cytokine-mediated signaling pathway	30/1845	167/18903	0.000746111348652779	0.00704217650930056	0.00516362391516424	AGPAT2/XIAP/NLRP2/CARD16/IRAK3/EDN1/PPARG/PELI3/ADAM17/CAV1/TSLP/CSF1/HSPA1B/TRAF2/SOCS1/NR1H3/TREM2/NAIP/CCL5/GAS6/CXCR4/HIF1A/SPHK1/PADI2/NOL3/CD24/ECM1/BIRC7/MMP12/WNT5A	30
GO:0046939	BP	GO:0046939	nucleotide phosphorylation	21/1845	102/18903	0.00074709328772563	0.00704217650930056	0.00516362391516424	HK3/FOXK1/ZBTB7A/AK9/INSR/SLC2A6/FBP1/GPD1/NUPR1/NME1/ENO1/TPI1/IGF1/DDIT4/GAPDH/LDHA/HIF1A/NME4/ALDOC/AK4/ENO2	21
GO:0043281	BP	GO:0043281	regulation of cysteine-type endopeptidase activity involved in apoptotic process	35/1845	205/18903	0.000751471165515413	0.00707232282145197	0.00518572847590245	XIAP/NLRP2/RPS6KA1/CARD16/POR/DHCR24/CRADD/NLRC4/NLRP12/NLRP1/THBS1/CDKN2D/P2RX1/PPARG/BCL2L11/BIRC3/VEGFA/SNCA/TNFAIP8/BIRC5/LCK/TNFSF14/NAIP/GAS6/GRAMD4/LAMP3/NOL3/TNFSF15/HGF/EGLN3/CD27/ST18/BIRC7/SFN/MMP9	35
GO:0014065	BP	GO:0014065	phosphatidylinositol 3-kinase signaling	27/1845	145/18903	0.000762640896133675	0.00716619462746298	0.00525455928436599	CBL/FGFR1/NCF1/SLC9A3R1/FGR/INSR/EDN1/DCN/FN1/UNC5B/PDGFD/PDGFB/IL18/FLT1/PIK3CD/IGF1/PRR5L/RASGRP1/TREM2/CCL5/PIK3IP1/TGFB2/ZFP36L1/OSM/PDGFA/HGF/CD28	27
GO:0001836	BP	GO:0001836	release of cytochrome c from mitochondria	14/1845	56/18903	0.000766774661970952	0.00719376228249743	0.00527477306381797	LMNA/PLA2G6/SOD2/BCL2L11/BCL2/IGF1/MLLT11/BIK/BMF/NOL3/HGF/BNIP3/SFN/MMP9	14
GO:0045840	BP	GO:0045840	positive regulation of mitotic nuclear division	12/1845	44/18903	0.0007809613804829	0.00730069024379317	0.00535317720171727	IL1A/INSR/EDN1/RGCC/PDGFB/NUP62/IGF1/AURKA/RB1/SPHK1/TGFA/CD28	12
GO:0050856	BP	GO:0050856	regulation of T cell receptor signaling pathway	12/1845	44/18903	0.0007809613804829	0.00730069024379317	0.00535317720171727	LGALS3/CBLB/LCK/CD226/CARD11/CD300A/SH2D1A/PAWR/TESPA1/LILRB4/CCR7/TRAT1	12
GO:0051017	BP	GO:0051017	actin filament bundle assembly	29/1845	160/18903	0.000781825377233564	0.00730069024379317	0.00535317720171727	PPFIA1/WASF2/LIMA1/SLC9A1/TJP1/FLNA/RGCC/EVL/ARHGEF5/RAPGEF3/SPIRE2/ARHGAP6/RHOD/PDLIM1/SWAP70/PAK1/BAIAP2/TPM1/EPS8/CALD1/SYNPO2/PXN/MARCKS/PAWR/TACSTD2/FSCN1/S1PR1/PLS3/MET	29
GO:0002269	BP	GO:0002269	leukocyte activation involved in inflammatory response	13/1845	50/18903	0.00078597004393531	0.00732797886997229	0.00537318638532185	C5AR1/MYD88/TRAF3IP2/AGER/LDLR/TLR2/SNCA/CST7/TREM2/CCL3/TLR3/SPHK1/AZU1	13
GO:0002819	BP	GO:0002819	regulation of adaptive immune response	34/1845	198/18903	0.000799119298730046	0.00743234638873925	0.00544971309764718	SLC11A1/ANXA1/CD46/TFRC/AKIRIN2/AGER/KLRD1/CD4/JAK3/CD40/CD1E/IL18/JUNB/FUT7/TRAF2/CD80/CD226/TREM2/CR1/HLX/TRPM4/C4BPA/FCGR2B/BATF/RSAD2/CD1A/IL10/LILRB4/EPHB2/SLAMF1/C3/IL4I1/CD28/CCL19	34
GO:0002430	BP	GO:0002430	complement receptor mediated signaling pathway	6/1845	13/18903	0.000803362879049714	0.00743234638873925	0.00544971309764718	C5AR1/FPR2/FPR3/C3AR1/CR1/CMKLR1	6
GO:0002524	BP	GO:0002524	hypersensitivity	6/1845	13/18903	0.000803362879049714	0.00743234638873925	0.00544971309764718	EXT1/FUT7/FCGR2B/CCR7/C3/IGHG1	6
GO:0097048	BP	GO:0097048	dendritic cell apoptotic process	6/1845	13/18903	0.000803362879049714	0.00743234638873925	0.00544971309764718	CCL21/BCL2/GAS6/CXCL12/CCR7/CCL19	6
GO:2000668	BP	GO:2000668	regulation of dendritic cell apoptotic process	6/1845	13/18903	0.000803362879049714	0.00743234638873925	0.00544971309764718	CCL21/BCL2/GAS6/CXCL12/CCR7/CCL19	6
GO:0006910	BP	GO:0006910	phagocytosis, recognition	21/1845	103/18903	0.000853689019920522	0.00787363949911312	0.00577328801164065	SPON2/CFP/TRDC/FCN3/CD36/TREM2/TRBC1/C4BPA/TRBC2/SCARB1/IGLC7/IGLC3/IGLC2/IGHM/IGHG2/IGHA2/IGHA1/IGHG1/IGHG4/IGKC/IGHG3	21
GO:0045639	BP	GO:0045639	positive regulation of myeloid cell differentiation	21/1845	103/18903	0.000853689019920522	0.00787363949911312	0.00577328801164065	EVI2B/DCSTAMP/INHBA/CD101/CSF1/CD4/HSPA1B/HMGB2/KLF10/ETS1/FOS/STAT1/GPR68/ID2/TREM2/RB1/PRKCA/HIF1A/LIF/ZFP36L1/LEF1	21
GO:0050901	BP	GO:0050901	leukocyte tethering or rolling	10/1845	33/18903	0.000865159471556261	0.00796717516433147	0.00584187234735055	CCL21/SPN/EXT1/FUT7/ST3GAL4/CXCL12/ITGB7/CCL28/VCAM1/ELANE	10
GO:0002790	BP	GO:0002790	peptide secretion	38/1845	230/18903	0.000872812505197599	0.00802532357156382	0.00588450923749625	ANXA1/ABAT/FFAR2/IRS2/PRKCE/ADORA1/TACR2/ALOX5/SIDT2/PER2/PLA2G6/EDN1/RPH3AL/FAM3B/SYTL4/EXOC3L1/FFAR4/TCF7L2/CPE/CELA2A/SLC16A1/PIM3/UCP2/GLUL/CRHBP/SLC16A10/GPR68/SREBF1/CD38/CCL5/GHRL/TRPM4/OXCT1/HIF1A/SPINK1/PTPRN2/TRPM2/ABCA1	38
GO:0007586	BP	GO:0007586	digestion	26/1845	139/18903	0.00088196855396304	0.0080970926202273	0.00593713336237552	VDR/KCNQ1/LIMA1/SNX10/ACO1/PTGER3/AKR1C2/PGC/LDLR/CHRM3/TYMP/NPC1/SGK1/HRH2/NR1H3/CD36/SLC46A1/GHRL/SPINK1/SCARB1/MUC4/TIFAB/CAPN8/CHIT1/SLC2A5/HAMP	26
GO:0006639	BP	GO:0006639	acylglycerol metabolic process	25/1845	132/18903	0.000910611859627454	0.00833453144804059	0.00611123362925552	DGKH/DAGLA/PNPLA2/GK5/APOBR/PNPLA3/SEL1L/DGKQ/ABHD5/LPL/MOGAT1/CAV1/LDLR/AWAT2/PLB1/MGLL/INSIG2/SIK1/SREBF1/NR1H3/ANG/SCARB1/CETP/C3/APOE	25
GO:0009132	BP	GO:0009132	nucleoside diphosphate metabolic process	25/1845	132/18903	0.000910611859627454	0.00833453144804059	0.00611123362925552	HK3/FOXK1/ZBTB7A/AK9/INSR/SLC2A6/FBP1/GPD1/NUPR1/NME1/MPP1/ENO1/TPI1/IGF1/DDIT4/GAPDH/LDHA/RRM2/CARD11/HIF1A/NME4/ALDOC/NT5E/AK4/ENO2	25
GO:0043087	BP	GO:0043087	regulation of GTPase activity	56/1845	376/18903	0.000912317480891337	0.00833741356393836	0.00611334691945158	SMCR8/RASGEF1B/TBC1D9/CCL21/RASGRP4/DOCK11/TGM2/IQSEC1/SH3BP4/RAP1GAP2/FGD5/RASGRP2/PLXNA2/RASAL2/TBC1D10C/ARHGEF5/RAPGEF3/ARHGAP6/RASAL3/SIPA1/ARHGAP22/PREX1/RALGDS/CD40/TBC1D2B/CBLB/RALGPS2/TBC1D14/PLXND1/VAV3/ARHGAP12/RASGRP1/ADAP2/CCL22/CCL5/PLXNA1/RASGRF1/SPRY2/CCL17/PLXNC1/CCL3/CCL4/CCL8/RASGRP3/CCL3L3/RGL1/CCR7/CCL2/RGS1/S1PR1/CCL13/RGS16/CCL19/MET/CCL7/WNT5A	56
GO:0071214	BP	GO:0071214	cellular response to abiotic stimulus	51/1845	335/18903	0.000923078499857035	0.00841011490371265	0.00616665463990238	CRY2/RHOB/POLD3/PIEZO1/CASP5/PLEC/CARD16/TLR8/MDM2/HABP4/BRCA2/CHP1/MYD88/SLC9A1/MTPN/TSPO/SLC12A6/GNA11/CRADD/FBP1/CRIP1/MME/MAP3K14/SIPA1/SMPD1/CD40/RELB/CALR/AKR1B1/MAPK13/TIMP1/RCSD1/TLR5/RAD51AP1/GPR68/TNFSF14/TP53INP1/EGR1/AURKB/ITGB6/TLR3/TNKS1BP1/BMF/ZFP36L1/MMP2/COL1A1/SLC2A1/BNIP3/MMP9/ITGA2/HAMP	51
GO:0104004	BP	GO:0104004	cellular response to environmental stimulus	51/1845	335/18903	0.000923078499857035	0.00841011490371265	0.00616665463990238	CRY2/RHOB/POLD3/PIEZO1/CASP5/PLEC/CARD16/TLR8/MDM2/HABP4/BRCA2/CHP1/MYD88/SLC9A1/MTPN/TSPO/SLC12A6/GNA11/CRADD/FBP1/CRIP1/MME/MAP3K14/SIPA1/SMPD1/CD40/RELB/CALR/AKR1B1/MAPK13/TIMP1/RCSD1/TLR5/RAD51AP1/GPR68/TNFSF14/TP53INP1/EGR1/AURKB/ITGB6/TLR3/TNKS1BP1/BMF/ZFP36L1/MMP2/COL1A1/SLC2A1/BNIP3/MMP9/ITGA2/HAMP	51
GO:0009595	BP	GO:0009595	detection of biotic stimulus	11/1845	39/18903	0.000943817134239438	0.00857300563600823	0.006286093066322	TSPO/NLRC4/CRTAM/LY96/TLR6/PAK1/TLR2/TREM2/NAIP/SSC5D/SCARB1	11
GO:0097242	BP	GO:0097242	amyloid-beta clearance	11/1845	39/18903	0.000943817134239438	0.00857300563600823	0.006286093066322	C5AR1/INSR/MSR1/HMGCR/MARCO/LDLR/MME/CD36/TREM2/C3/APOE	11
GO:0060191	BP	GO:0060191	regulation of lipase activity	19/1845	90/18903	0.000952023797789778	0.00863446697087704	0.00633115913618937	ANXA1/FGFR1/C5AR1/POR/RASGRP4/ABHD5/S1PR4/SORT1/ARHGAP6/RGS2/CD86/FLT1/SNCA/NR1H3/ANG/CCL5/ITK/P2RY6/ANGPTL4	19
GO:0030225	BP	GO:0030225	macrophage differentiation	13/1845	51/18903	0.000961914934498842	0.00869785826896012	0.00637764033732978	INHBA/CSF1/CD4/C1QC/CSF1R/TLR2/VEGFA/SOCS1/ID2/RB1/PRKCA/LIF/MMP9	13
GO:0045058	BP	GO:0045058	T cell selection	13/1845	51/18903	0.000961914934498842	0.00869785826896012	0.00637764033732978	SPN/CD4/BCL2/CARD11/SLAMF6/CD3E/LY9/BATF/BCL11B/TOX/CTSL/CCR7/CD28	13
GO:0062208	BP	GO:0062208	positive regulation of pattern recognition receptor signaling pathway	12/1845	45/18903	0.000971596327919995	0.0087718396257064	0.00643188662077168	ZCCHC3/OASL/CAV1/HSPA1B/NINJ1/TLR2/TLR5/NR1H3/FLOT1/TLR3/CD14/RSAD2	12
GO:1902882	BP	GO:1902882	regulation of response to oxidative stress	21/1845	104/18903	0.000973136355490422	0.0087718396257064	0.00643188662077168	CTNNB1/OXR1/ALOX5/MAPK7/SOD2/TLR6/P4HB/VNN1/FUT8/CD36/AIFM2/TREM2/ACOX2/HIF1A/PAWR/NOL3/IL10/TRPM2/HGF/PYCR1/MET	21
GO:0071624	BP	GO:0071624	positive regulation of granulocyte chemotaxis	9/1845	28/18903	0.000974486270345365	0.0087718396257064	0.00643188662077168	C5AR1/CCL21/CXCR2/EDN1/C3AR1/DAPK2/CCR7/S100A14/CCL19	9
GO:0071560	BP	GO:0071560	cellular response to transforming growth factor beta stimulus	43/1845	271/18903	0.000976267206685284	0.00877469550836323	0.00643398067563757	NLK/SMAD6/ZBTB7A/ACVRL1/HIPK2/C20orf27/THBS1/EDN1/PPARG/CLDN5/ADAM17/MAPK7/DCSTAMP/CAV1/ITGB8/PDGFD/HPGD/CHST11/LTBP2/BCL9L/FOS/PMEPA1/FUT8/ADAM9/APPL2/NREP/PXN/SPRY2/HTRA4/ITGA3/ITGB6/ZEB1/TGFB2/ZFP36L1/COL1A2/PDGFA/EMILIN1/CLDN1/COL1A1/COL3A1/CTSK/HTRA1/WNT5A	43
GO:0006469	BP	GO:0006469	negative regulation of protein kinase activity	36/1845	216/18903	0.00100088547693468	0.00898249765602304	0.00658635006567793	SMCR8/IPO7/CBL/PLEC/PKIA/IRAK3/HEG1/SH3BP5/CHP1/HMGCR/CDKN2D/PPARG/UBASH3B/CAV1/WWTR1/FABP4/RGS2/SMPD1/NUP62/DUSP16/CBLB/ADARB1/SNCA/GPRC5A/GADD45B/DEPTOR/RB1/CDKN2A/CD300A/SPRY2/PKIB/TRIB2/LILRB4/EPHB2/APOE/SFN	36
GO:1905039	BP	GO:1905039	carboxylic acid transmembrane transport	28/1845	155/18903	0.00100627446793374	0.00899512895674628	0.00659561187364426	SLC11A1/SLC19A1/SLC6A6/SLC25A20/IRS2/SLC47A1/SLC6A12/PER2/THBS1/SLC1A7/RGS2/SLC16A1/SLC7A6/EMB/SLC23A2/SLC38A7/SLC38A1/SLC16A10/CD36/SFXN2/SLC46A1/SLC43A1/SFXN1/SLC36A1/ABCC5/FOLR2/SLC1A3/SLC2A1	28
GO:0006957	BP	GO:0006957	complement activation, alternative pathway	7/1845	18/18903	0.00100679425020463	0.00899512895674628	0.00659561187364426	C8B/VSIG4/CFP/C8A/CR1/CFH/C3	7
GO:0010755	BP	GO:0010755	regulation of plasminogen activation	7/1845	18/18903	0.00100679425020463	0.00899512895674628	0.00659561187364426	F12/THBS1/PLGRKT/ENO1/CTSZ/PLAU/PLAT	7
GO:0050679	BP	GO:0050679	positive regulation of epithelial cell proliferation	37/1845	224/18903	0.00101708861764651	0.00907358074820064	0.00665313607031928	CTNNB1/FGFR1/C5AR1/IRS2/ACVRL1/AKT3/ADAM17/GPBAR1/TCF7L2/HMGB2/EGR3/PDGFB/PIK3CD/GLUL/VEGFA/NME1/RUNX2/IGF1/ANG/CXCL12/PRKCA/GHRL/HLX/NRP2/HIF1A/HMOX1/SPINK1/TGFA/IL10/LAMC1/HSF4/CCND1/CLDN1/ECM1/HTRA1/MMP12/WNT5A	37
GO:0002689	BP	GO:0002689	negative regulation of leukocyte chemotaxis	8/1845	23/18903	0.00103918518285246	0.00924319758338353	0.00677750636200511	SLAMF8/GPR18/MIF/PADI2/NBL1/DPP4/CCL2/CYP19A1	8
GO:0010560	BP	GO:0010560	positive regulation of glycoprotein biosynthetic process	8/1845	23/18903	0.00103918518285246	0.00924319758338353	0.00677750636200511	CTNNB1/CHP1/CCL21/TCF7L2/IGF1/PAWR/CCR7/CCL19	8
GO:0051216	BP	GO:0051216	cartilage development	34/1845	201/18903	0.00104719163754225	0.00930061313639375	0.00681960589220496	CTNNB1/RARA/THRA/POR/ACVRL1/BBS2/EDN1/ITGB8/ZBTB16/TGFBI/CHST11/EXT1/TIMP1/RUNX2/MGP/MAF/RB1/SERPINH1/GHRL/TYMS/HIF1A/ZEB1/ANXA6/MBOAT2/CYTL1/SNAI1/BGN/COL1A1/ECM1/COL3A1/CTSK/CHI3L1/WNT5A/COL27A1	34
GO:0006757	BP	GO:0006757	ATP generation from ADP	18/1845	84/18903	0.00106820086941857	0.00945917904307876	0.00693587317218681	HK3/FOXK1/ZBTB7A/AK9/INSR/SLC2A6/FBP1/GPD1/NUPR1/ENO1/TPI1/IGF1/DDIT4/GAPDH/LDHA/HIF1A/ALDOC/ENO2	18
GO:0097006	BP	GO:0097006	regulation of plasma lipoprotein particle levels	18/1845	84/18903	0.00106820086941857	0.00945917904307876	0.00693587317218681	LDLRAP1/NCEH1/MSR1/PLAGL2/LPL/LDLR/MYLIP/LIPA/CD36/TREM2/ABCA5/HMOX1/SCARB1/CETP/ABCA1/APOE/PLA2G7/PLTP	18
GO:0009101	BP	GO:0009101	glycoprotein biosynthetic process	49/1845	321/18903	0.00108377580570484	0.00957370308308042	0.00701984707869608	CTNNB1/ST3GAL2/B3GNT7/EXTL3/ST6GALNAC2/CHP1/FAM20B/CHST7/EXTL2/CCL21/ALG9/MAN1A1/ST6GALNAC6/TMTC2/A4GNT/TMTC1/B3GNT5/TCF7L2/GALNT12/MGAT3/GALNT3/JAK3/NPC1/CHST11/SLC39A8/EXT1/ITM2C/CHST13/FUT7/ST3GAL4/BCL2/FUT8/MAN1C1/IGF1/MGAT4A/HS3ST3B1/ST6GAL1/DERL3/BACE2/ST8SIA4/PAWR/CYTL1/ITM2A/CCR7/B3GNT8/HS3ST1/GAL3ST4/CCL19/HS3ST2	49
GO:0009266	BP	GO:0009266	response to temperature stimulus	32/1845	186/18903	0.0010843276719619	0.00957370308308042	0.00701984707869608	ADRB2/THRA/IL1A/ADORA1/TRPV2/SLC9A1/THBS1/LPL/STAC/SOD2/IGFBP7/HSPA1B/ERO1A/FOS/UCP2/NFKBIA/CXCL10/IGF1/LXN/HSPA6/CXCL12/TP53INP1/APPL2/CXCR4/ADM/HMOX1/ADRB3/CD14/ACOT11/TRPM2/SLC12A5/PCSK1N	32
GO:0001889	BP	GO:0001889	liver development	26/1845	141/18903	0.00109738545869195	0.00967474386008569	0.00709393448219443	ANXA1/RPS6KA1/RARA/ALDH1A2/LIMS2/SOD2/UCP2/ARID5B/AURKA/VTN/HLX/HES1/TYMS/HMOX1/TGFA/IL10/HGF/MESP1/CCND1/CADM1/CLDN1/LSR/MET/ASS1/ITGA2/HAMP	26
GO:0007200	BP	GO:0007200	phospholipase C-activating G protein-coupled receptor signaling pathway	21/1845	105/18903	0.00110667456687901	0.0097423113486632	0.00714347784417146	C5AR1/SLC9A3R1/P2RY1/TGM2/GNA11/CXCR2/FPR2/EDN1/PTGER3/FFAR4/P2RY11/GPR18/GPR35/FPR3/C3AR1/LPAR6/P2RY10/P2RY6/EDNRB/CMKLR1/S1PR1	21
GO:0048016	BP	GO:0048016	inositol phosphate-mediated signaling	14/1845	58/18903	0.00111323091489464	0.00978321523137415	0.00717347031407198	CHP1/SLC9A1/EDN1/MAPK7/TBC1D10C/MYOZ1/AKAP5/HOMER2/IGF1/NFATC2/LMCD1/ITPR3/HOMER3/FHL2	14
GO:1903825	BP	GO:1903825	organic acid transmembrane transport	28/1845	156/18903	0.00111458482118908	0.00978321523137415	0.00717347031407198	SLC11A1/SLC19A1/SLC6A6/SLC25A20/IRS2/SLC47A1/SLC6A12/PER2/THBS1/SLC1A7/RGS2/SLC16A1/SLC7A6/EMB/SLC23A2/SLC38A7/SLC38A1/SLC16A10/CD36/SFXN2/SLC46A1/SLC43A1/SFXN1/SLC36A1/ABCC5/FOLR2/SLC1A3/SLC2A1	28
GO:0035590	BP	GO:0035590	purinergic nucleotide receptor signaling pathway	10/1845	34/18903	0.00111964668833899	0.0097989516738573	0.00718500894430062	P2RY1/ADORA1/P2RX1/P2RY11/P2RY10/P2RY6/GPR34/CTSG/GPR171/ADORA3	10
GO:0090022	BP	GO:0090022	regulation of neutrophil chemotaxis	10/1845	34/18903	0.00111964668833899	0.0097989516738573	0.00718500894430062	C5AR1/CCL21/CXCR2/EDN1/MPP1/C3AR1/DAPK2/DPP4/CCR7/CCL19	10
GO:0030856	BP	GO:0030856	regulation of epithelial cell differentiation	29/1845	164/18903	0.0011703236918846	0.0102126499750338	0.00748835016825267	CTNNB1/VDR/IL1A/GRHL1/ACVRL1/CLDN5/AQP3/CAV1/WWTR1/PROC/STAT1/MYCL/VEGFA/PTCH2/ZFP36/APOLD1/S1PR2/SPRY2/HES1/ZEB1/LIF/ZFP36L1/MESP1/CCND1/CYP27B1/CD24/ALOX15B/SFN/MMP9	29
GO:0061572	BP	GO:0061572	actin filament bundle organization	29/1845	164/18903	0.0011703236918846	0.0102126499750338	0.00748835016825267	PPFIA1/WASF2/LIMA1/SLC9A1/TJP1/FLNA/RGCC/EVL/ARHGEF5/RAPGEF3/SPIRE2/ARHGAP6/RHOD/PDLIM1/SWAP70/PAK1/BAIAP2/TPM1/EPS8/CALD1/SYNPO2/PXN/MARCKS/PAWR/TACSTD2/FSCN1/S1PR1/PLS3/MET	29
GO:0048469	BP	GO:0048469	cell maturation	32/1845	187/18903	0.00118845320878888	0.0103408875182496	0.00758237939971206	CTNNB1/ANKS1A/EPAS1/BRCA2/ZBTB7A/CCL21/DEFB1/EDN1/PPARG/GLDN/NR4A2/AKR1B1/VEGFA/RUNX2/BCL2/RND1/AURKA/BCL11A/ANG/RB1/SCARF1/TDRKH/HES1/FAM20C/TYMS/HIF1A/CCR6/SPINK1/RAC3/EDNRB/C3/CCL19	32
GO:1901186	BP	GO:1901186	positive regulation of ERBB signaling pathway	11/1845	40/18903	0.00118846897415745	0.0103408875182496	0.00758237939971206	CBL/NCF1/ADORA1/NEURL1/ADAM17/NUP62/PDE6G/RALA/TGFA/AGR2/MMP9	11
GO:0097193	BP	GO:0097193	intrinsic apoptotic signaling pathway	46/1845	298/18903	0.00119822722709072	0.0103906053019969	0.00761883459745211	MDM2/AEN/SLC9A3R1/BRCA2/PTPMT1/HIPK2/PLAGL2/NACC2/CDKN2D/ACKR3/PPP1R13B/MAPK7/CAV1/DDIAS/PHLDA3/CRIP1/SOD2/BCL2L11/BCL3/FNIP2/ERO1A/P4HB/NUPR1/HIC1/VNN1/TRAF2/ENO1/BCL2/DDIT4/MIF/PDK1/LCK/MLLT11/TREM2/CXCL12/DAPK2/HIF1A/HMOX1/NOL3/SNAI1/PERP/MUC1/CD24/BNIP3/SFN/MMP9	46
GO:0033173	BP	GO:0033173	calcineurin-NFAT signaling cascade	12/1845	46/18903	0.00119938263035561	0.0103906053019969	0.00761883459745211	CHP1/SLC9A1/MAPK7/TBC1D10C/MYOZ1/AKAP5/HOMER2/IGF1/NFATC2/LMCD1/HOMER3/FHL2	12
GO:2000273	BP	GO:2000273	positive regulation of signaling receptor activity	12/1845	46/18903	0.00119938263035561	0.0103906053019969	0.00761883459745211	ADRB2/NCF1/ADORA1/EDN1/NEURL1/ADAM17/ADRA2B/HIF1A/TGFA/IL10/EPHB2/CCL2	12
GO:0038061	BP	GO:0038061	NIK/NF-kappaB signaling	26/1845	142/18903	0.00122121006852764	0.0105492137764023	0.00773513308990056	NLRP12/C20orf27/EDN1/AGER/MAP3K14/BCL3/TLR6/CD86/TLR2/IL18/HDAC7/RELB/BIRC3/CALR/NFKBIA/TRAF2/TNFSF14/TREM2/TLR3/SPHK1/CD14/NOL3/TNFSF15/CD27/CHI3L1/CCL19	26
GO:0051384	BP	GO:0051384	response to glucocorticoid	26/1845	142/18903	0.00122121006852764	0.0105492137764023	0.00773513308990056	ANXA1/POR/KLF9/EDN1/IGFBP2/SCGB1A1/IGFBP7/BCL2L11/FOS/CALM3/FOSB/BCL2/ZFP36/DDIT4/ADAM9/TYMS/SERPINF1/ADM/ZFP36L1/IL10/A2M/CCND1/SDC1/CLDN1/ASS1/PLAT	26
GO:0016485	BP	GO:0016485	protein processing	40/1845	250/18903	0.00122399705868897	0.0105580753479718	0.00774163077180634	CAST/XIAP/THBD/CARD16/DISP1/DYNC2H1/F12/DHCR24/CYFIP2/BACE1/NLRC4/THBS1/ADAM17/KLK1/CPE/CD5L/MME/SRGN/ERO1A/ASPH/HM13/PLGRKT/ENO1/CTSZ/CST7/BACE2/ADAM19/CTSG/MMP14/NOL3/CTSL/DPP4/PLAU/PERP/ADAM8/LGMN/TMEM98/PLA2G7/PCSK1N/PLAT	40
GO:0031100	BP	GO:0031100	animal organ regeneration	15/1845	65/18903	0.00123291065813805	0.0105741050007691	0.00775338439633236	ANGPT2/UCP2/AURKA/GAS6/CXCL12/VTN/CDK1/TYMS/ADM/HMOX1/IL10/HGF/CCND1/CLDN1/HAMP	15
GO:0032613	BP	GO:0032613	interleukin-10 production	15/1845	65/18903	0.00123291065813805	0.0105741050007691	0.00775338439633236	CD46/AGER/LILRA5/TSLP/BCL3/JAK3/TLR2/TREM2/FCGR2B/TRIB2/TNFRSF21/LILRB4/HGF/TIGIT/CD28	15
GO:0032653	BP	GO:0032653	regulation of interleukin-10 production	15/1845	65/18903	0.00123291065813805	0.0105741050007691	0.00775338439633236	CD46/AGER/LILRA5/TSLP/BCL3/JAK3/TLR2/TREM2/FCGR2B/TRIB2/TNFRSF21/LILRB4/HGF/TIGIT/CD28	15
GO:1905953	BP	GO:1905953	negative regulation of lipid localization	15/1845	65/18903	0.00123291065813805	0.0105741050007691	0.00775338439633236	CRY2/SREBF2/PNPLA2/IRS2/ABHD5/TSPO/THBS1/PPARG/TTC39B/CES1/ITGAV/NFKBIA/NR1H3/TREM2/ABCA1	15
GO:0009791	BP	GO:0009791	post-embryonic development	19/1845	92/18903	0.00125626137672117	0.010758981362062	0.00788894362283849	HEG1/PLAGL2/ACO1/CDH23/SOD2/BCL2L11/MYO1E/CHST11/NR4A2/ARID5B/VEGFA/BCL2/SGPL1/PRDM1/ATF5/BCL11B/NDN/MYO7A/SLC18A2	19
GO:0060541	BP	GO:0060541	respiratory system development	35/1845	211/18903	0.00127033108907618	0.0108639584579339	0.00796591730307397	CTNNB1/RARA/EPAS1/THRA/DISP1/HEG1/FGFRL1/LTA4H/ALDH1A2/MME/EXT1/LIPA/VEGFA/CTSZ/SREBF1/BASP1/SPRY2/HSD11B1/HOPX/ITGA3/HES1/ITGB6/LIF/MMP14/PDGFA/CELSR1/HESX1/COL3A1/LEF1/AGR2/CHI3L1/ASS1/PDPN/MMP12/WNT5A	35
GO:0035589	BP	GO:0035589	G protein-coupled purinergic nucleotide receptor signaling pathway	6/1845	14/18903	0.00129021295181985	0.0109084558415754	0.00799854468099183	P2RY1/P2RY11/P2RY10/P2RY6/GPR34/GPR171	6
GO:0042117	BP	GO:0042117	monocyte activation	6/1845	14/18903	0.00129021295181985	0.0109084558415754	0.00799854468099183	FN1/CSF1/ADAM9/LILRB4/DYSF/AZU1	6
GO:0046348	BP	GO:0046348	amino sugar catabolic process	6/1845	14/18903	0.00129021295181985	0.0109084558415754	0.00799854468099183	AMDHD2/NAGK/GNPDA1/NPL/CHI3L1/CHIT1	6
GO:0071361	BP	GO:0071361	cellular response to ethanol	6/1845	14/18903	0.00129021295181985	0.0109084558415754	0.00799854468099183	PRKCE/SOD2/SLC23A2/KCNMB1/TP53INP1/CCL7	6
GO:1905522	BP	GO:1905522	negative regulation of macrophage migration	6/1845	14/18903	0.00129021295181985	0.0109084558415754	0.00799854468099183	SLAMF8/MIF/CD200R1/EMILIN1/CD200/CYP19A1	6
GO:0031960	BP	GO:0031960	response to corticosteroid	29/1845	165/18903	0.00129033319383838	0.0109084558415754	0.00799854468099183	ANXA1/POR/KLF9/EDN1/IGFBP2/AKR1C3/SCGB1A1/IGFBP7/BCL2L11/FOS/SGK1/CALM3/FOSB/BCL2/ZFP36/DDIT4/ADAM9/TYMS/SERPINF1/ADM/ZFP36L1/IL10/A2M/CCND1/SDC1/CLDN1/COL1A1/ASS1/PLAT	29
GO:0034123	BP	GO:0034123	positive regulation of toll-like receptor signaling pathway	9/1845	29/18903	0.00129191053336422	0.0109084558415754	0.00799854468099183	CAV1/NINJ1/TLR2/TLR5/NR1H3/FLOT1/TLR3/CD14/RSAD2	9
GO:0042104	BP	GO:0042104	positive regulation of activated T cell proliferation	9/1845	29/18903	0.00129191053336422	0.0109084558415754	0.00799854468099183	AGER/IGFBP2/JAK3/IL18/TNFSF9/IGF1/SLAMF1/CD24/IL2RA	9
GO:0097421	BP	GO:0097421	liver regeneration	9/1845	29/18903	0.00129191053336422	0.0109084558415754	0.00799854468099183	UCP2/AURKA/VTN/TYMS/HMOX1/IL10/CCND1/CLDN1/HAMP	9
GO:0002833	BP	GO:0002833	positive regulation of response to biotic stimulus	32/1845	188/18903	0.00130117944756872	0.0109712669313284	0.00804460044865937	ZCCHC3/FFAR2/TLR8/AKIRIN2/FPR2/NLRC4/OASL/CRTAM/KLRD1/PGC/FCN3/HMGB2/LY96/PAK1/MIF/RASGRP1/AIM2/CLNK/CD226/CCL5/MIAT/PRKCA/SLAMF6/SH2D1A/CD14/LAG3/CD180/ADAM8/EMILIN1/CADM1/MMP12/WNT5A	32
GO:0051785	BP	GO:0051785	positive regulation of nuclear division	14/1845	59/18903	0.00133056645229011	0.0112032947773585	0.00821473315310986	IL1A/INSR/EDN1/RGCC/PDGFB/NUP62/RAD51AP1/IGF1/AURKA/RB1/SPHK1/TGFA/CD28/WNT5A	14
GO:2000514	BP	GO:2000514	regulation of CD4-positive, alpha-beta T cell activation	17/1845	79/18903	0.00138353037282468	0.0116307729962689	0.00852817839996823	ANXA1/RARA/AGER/JAK3/CD86/IL18/CBLB/JUNB/SOCS1/CD80/CARD11/HLX/CD3E/BATF/CD28/CCL19/IL2RA	17
GO:0110148	BP	GO:0110148	biomineralization	31/1845	181/18903	0.00138521633350059	0.0116307729962689	0.00852817839996823	ZBTB40/ADRB2/VDR/RXRA/ADORA1/STIM1/FGR/SNX10/ALOX5/SGMS2/SRGN/KLF10/IGF1/MGP/ANKH/GPM6B/GAS6/BMP2K/TRPM4/CCL3/FAM20C/ITGB6/HIF1A/COL1A2/S1PR1/CYP27B1/FAM20A/COL1A1/ECM1/NT5E/SPP1	31
GO:0051348	BP	GO:0051348	negative regulation of transferase activity	43/1845	276/18903	0.00141319462385823	0.0118490933846575	0.00868826021234004	SMCR8/IPO7/CBL/PIP4K2C/PPP2R5A/PLEC/PKIA/IRAK3/IRS2/HEG1/SH3BP5/CHP1/HMGCR/CDKN2D/PPARG/UBASH3B/CAV1/WWTR1/FABP4/RGS2/SMPD1/NUP62/DUSP16/CBLB/ADARB1/SNCA/ORMDL3/ZFP36/GPRC5A/GADD45B/DEPTOR/RB1/CDKN2A/CD300A/SPRY2/PIK3IP1/CDC20/PKIB/TRIB2/LILRB4/EPHB2/APOE/SFN	43
GO:0002755	BP	GO:0002755	MyD88-dependent toll-like receptor signaling pathway	8/1845	24/18903	0.00142663469832058	0.0119118036440555	0.00873424204689451	TLR8/IRAK3/MYD88/TLR6/TLR2/TLR5/CD300A/TLR10	8
GO:0006925	BP	GO:0006925	inflammatory cell apoptotic process	8/1845	24/18903	0.00142663469832058	0.0119118036440555	0.00873424204689451	ANXA1/CXCR2/HCAR2/PIK3CD/ST6GAL1/MIAT/CDKN2A/CTSL	8
GO:0071676	BP	GO:0071676	negative regulation of mononuclear cell migration	8/1845	24/18903	0.00142663469832058	0.0119118036440555	0.00873424204689451	ADTRP/SLAMF8/PADI2/GCSAM/CD200R1/NBL1/CCL2/CD200	8
GO:0002719	BP	GO:0002719	negative regulation of cytokine production involved in immune response	10/1845	35/18903	0.00143209101188134	0.0119407310378702	0.00875545284476464	ACP5/IRAK3/BST2/JAK3/CD96/HMOX1/TGFB2/IL10/LILRB4/SLAMF1	10
GO:0002138	BP	GO:0002138	retinoic acid biosynthetic process	5/1845	10/18903	0.00145821919953623	0.0120579642775444	0.0088414132519249	ALDH1A2/AKR1C3/DHRS9/CRABP2/RBP1	5
GO:0031666	BP	GO:0031666	positive regulation of lipopolysaccharide-mediated signaling pathway	5/1845	10/18903	0.00145821919953623	0.0120579642775444	0.0088414132519249	LY96/MIF/PRKCA/CD14/CD180	5
GO:0033034	BP	GO:0033034	positive regulation of myeloid cell apoptotic process	5/1845	10/18903	0.00145821919953623	0.0120579642775444	0.0088414132519249	ANXA1/HCAR2/PIK3CD/MIAT/CDKN2A	5
GO:0045625	BP	GO:0045625	regulation of T-helper 1 cell differentiation	5/1845	10/18903	0.00145821919953623	0.0120579642775444	0.0088414132519249	ANXA1/JAK3/CD80/HLX/CCL19	5
GO:0070099	BP	GO:0070099	regulation of chemokine-mediated signaling pathway	5/1845	10/18903	0.00145821919953623	0.0120579642775444	0.0088414132519249	EDN1/TREM2/CCL5/HIF1A/PADI2	5
GO:2000425	BP	GO:2000425	regulation of apoptotic cell clearance	5/1845	10/18903	0.00145821919953623	0.0120579642775444	0.0088414132519249	TGM2/C2/TREM2/CCL2/C3	5
GO:0010544	BP	GO:0010544	negative regulation of platelet activation	7/1845	19/18903	0.00146073563458381	0.0120621351643663	0.00884447152388281	THBD/ABAT/CD9/UBASH3B/PDGFB/PDGFA/APOE	7
GO:0002691	BP	GO:0002691	regulation of cellular extravasation	11/1845	41/18903	0.00148295561869712	0.0122119765578149	0.00895434161896931	CCL21/AGER/PDGFD/FUT7/ST3GAL4/ICAM1/CXCL12/PLVAP/ADAM8/CCL28/ELANE	11
GO:0070884	BP	GO:0070884	regulation of calcineurin-NFAT signaling cascade	11/1845	41/18903	0.00148295561869712	0.0122119765578149	0.00895434161896931	CHP1/SLC9A1/MAPK7/TBC1D10C/MYOZ1/AKAP5/HOMER2/IGF1/LMCD1/HOMER3/FHL2	11
GO:0061008	BP	GO:0061008	hepaticobiliary system development	26/1845	144/18903	0.00150543979300895	0.0123801255954577	0.00907763565894934	ANXA1/RPS6KA1/RARA/ALDH1A2/LIMS2/SOD2/UCP2/ARID5B/AURKA/VTN/HLX/HES1/TYMS/HMOX1/TGFA/IL10/HGF/MESP1/CCND1/CADM1/CLDN1/LSR/MET/ASS1/ITGA2/HAMP	26
GO:0046394	BP	GO:0046394	carboxylic acid biosynthetic process	49/1845	326/18903	0.00151486635758379	0.0124405805667326	0.00912196382014407	ANXA1/SCD/MGST3/APIP/PSPH/ABAT/STARD4/ACOT4/ALOX5/PER2/NLRC4/CYP27A1/EDN1/LPL/LTA4H/ACOT7/ACACB/ALDH1A2/AKR1C3/CES1/OSBPL3/LTC4S/MGLL/SDSL/INSIG2/GLUL/SLC38A1/NR1H3/MIF/BCAT1/NAIP/SHMT1/ALDH18A1/HAAO/DHRS9/PTGS1/GAMT/OSBPL7/ACSM5/SLC1A3/GATM/GGT5/SDS/ALOX15B/PYCR1/ASS1/CRABP2/RBP1/PLOD2	49
GO:0071559	BP	GO:0071559	response to transforming growth factor beta	43/1845	277/18903	0.00151869995673633	0.0124550016971741	0.00913253800753245	NLK/SMAD6/ZBTB7A/ACVRL1/HIPK2/C20orf27/THBS1/EDN1/PPARG/CLDN5/ADAM17/MAPK7/DCSTAMP/CAV1/ITGB8/PDGFD/HPGD/CHST11/LTBP2/BCL9L/FOS/PMEPA1/FUT8/ADAM9/APPL2/NREP/PXN/SPRY2/HTRA4/ITGA3/ITGB6/ZEB1/TGFB2/ZFP36L1/COL1A2/PDGFA/EMILIN1/CLDN1/COL1A1/COL3A1/CTSK/HTRA1/WNT5A	43
GO:0045927	BP	GO:0045927	positive regulation of growth	41/1845	261/18903	0.00153504216433181	0.0125718275617066	0.00921819970987871	RPS6KA1/CXCL16/EXTL3/TRPV2/SLC9A1/BBS2/INSR/MTPN/EDN1/ADAM17/FN1/ACACB/CSF1/PPIB/RFTN1/SLC23A2/PIM1/VEGFA/BCL2/IGF1/BASP1/CD38/DISC1/DBN1/NEDD4L/CXCL12/DNPH1/GHRL/HLX/HOPX/CDK1/CXCR4/SPHK1/TGFB2/SEMA7A/MMP14/AGR2/SFN/KRT17/CRABP2/HAMP	41
GO:0071230	BP	GO:0071230	cellular response to amino acid stimulus	17/1845	80/18903	0.00160007205667737	0.0130865374894691	0.00959560696299952	UBR2/RRAGB/PNPLA3/SH3BP4/NEURL1/PDGFD/BAIAP2/DNMT1/SOCS1/BCL11A/ZEB1/COL6A1/COL1A2/MMP2/COL1A1/COL3A1/ASS1	17
GO:0015908	BP	GO:0015908	fatty acid transport	20/1845	101/18903	0.00162991209837127	0.0133030749617528	0.00975438146530523	ANXA1/SLC25A20/IRS2/IL1A/RBP7/PLA2G6/THBS1/EDN1/SLC27A3/PPARG/NMB/FABP4/CD36/MIF/TNFRSF11A/APOE/SLC2A1/CRABP2/RBP1/PLA2G2D	20
GO:0001892	BP	GO:0001892	embryonic placenta development	18/1845	87/18903	0.00163098583767945	0.0133030749617528	0.00975438146530523	EPAS1/RSPO3/SOCS3/PDGFB/ST14/JUNB/ASCL2/PRDM1/TFEB/HES1/HIF1A/ADM/LIF/ZFP36L1/SNAI1/IL10/LEF1/KRT19	18
GO:0031644	BP	GO:0031644	regulation of nervous system process	26/1845	145/18903	0.00166773198896489	0.0135843115133757	0.00996059608969877	ADRB2/ABAT/FIG4/IL1A/ADORA1/SLC9A1/EDN1/TPPP/TYMP/MGLL/BAIAP2/CST7/GPR35/EIF4A3/DLGAP3/S1PR2/GHRL/CCL3/HOMER3/TNFRSF21/GPR171/IL10/HGF/TMEM98/EDNRB/ITGA2	26
GO:0009395	BP	GO:0009395	phospholipid catabolic process	13/1845	54/18903	0.00169795670018427	0.0138117373373198	0.0101273543954432	GPCPD1/PLBD1/PLA2G6/PNPLA6/LDLR/SMPD1/PLB1/PLBD2/IDH1/PLA2G4C/SCARB1/PLA2G7/ENPP2	13
GO:0030282	BP	GO:0030282	bone mineralization	23/1845	123/18903	0.00170565472245473	0.0138507843856235	0.0101559853552283	ZBTB40/ADRB2/VDR/RXRA/FGR/SNX10/ALOX5/SGMS2/SRGN/KLF10/IGF1/MGP/ANKH/GPM6B/BMP2K/TRPM4/CCL3/FAM20C/HIF1A/COL1A2/S1PR1/CYP27B1/ECM1	23
GO:1901224	BP	GO:1901224	positive regulation of NIK/NF-kappaB signaling	15/1845	67/18903	0.00170737775829454	0.0138507843856235	0.0101559853552283	NLRP12/C20orf27/EDN1/AGER/CD86/TLR2/IL18/CALR/TNFSF14/TREM2/TLR3/SPHK1/CD14/CD27/CCL19	15
GO:0016053	BP	GO:0016053	organic acid biosynthetic process	49/1845	328/18903	0.00172557013191017	0.0139794499200019	0.0102503284080467	ANXA1/SCD/MGST3/APIP/PSPH/ABAT/STARD4/ACOT4/ALOX5/PER2/NLRC4/CYP27A1/EDN1/LPL/LTA4H/ACOT7/ACACB/ALDH1A2/AKR1C3/CES1/OSBPL3/LTC4S/MGLL/SDSL/INSIG2/GLUL/SLC38A1/NR1H3/MIF/BCAT1/NAIP/SHMT1/ALDH18A1/HAAO/DHRS9/PTGS1/GAMT/OSBPL7/ACSM5/SLC1A3/GATM/GGT5/SDS/ALOX15B/PYCR1/ASS1/CRABP2/RBP1/PLOD2	49
GO:1903522	BP	GO:1903522	regulation of blood circulation	41/1845	263/18903	0.00177731789094622	0.0143792452850507	0.0105434754067639	TMEM161B/EPAS1/KCNQ1/THRA/MDM2/CYSLTR1/ADORA1/SLC9A1/KCNE3/PER2/ATP1B1/FLNA/EDN1/AGER/P2RX1/PKP2/CAV1/CHRM3/S100A1/RGS2/TPM1/ADRA2B/CLIC2/CALM3/HRH2/SREBF1/CD38/JUP/DOCK4/GHRL/TRPM4/HOPX/ADM/TGFB2/SCN1B/MMP2/EDNRB/DSP/KCNJ5/ADORA3/TMIGD3	41
GO:0006953	BP	GO:0006953	acute-phase response	12/1845	48/18903	0.00178821579072038	0.0144284706128784	0.0105795695148379	TFRC/IL1A/SERPINA1/PTGER3/FN1/CD163/TNFRSF11A/A2M/EDNRB/SAA1/ASS1/HAMP	12
GO:0035850	BP	GO:0035850	epithelial cell differentiation involved in kidney development	12/1845	48/18903	0.00178821579072038	0.0144284706128784	0.0105795695148379	ACTA2/CTNNB1/WWTR1/MYO1E/PDGFB/EXT1/STAT1/BASP1/LIF/EDNRB/CD24/MMP9	12
GO:0016486	BP	GO:0016486	peptide hormone processing	10/1845	36/18903	0.00181178403242363	0.0145793896300398	0.0106902297695529	DISP1/CPE/ERO1A/CTSZ/BACE2/CTSG/CTSL/DPP4/PLA2G7/PCSK1N	10
GO:0018149	BP	GO:0018149	peptide cross-linking	10/1845	36/18903	0.00181178403242363	0.0145793896300398	0.0106902297695529	ANXA1/TGM2/THBS1/DCN/FN1/SPOCK2/F13A1/BGN/DSP/COL3A1	10
GO:0044089	BP	GO:0044089	positive regulation of cellular component biogenesis	69/1845	498/18903	0.00181765266546252	0.014607007680225	0.0107104805008769	PDCD6IP/WASF2/LGALS3/PIP4K2C/PIEZO1/ATG2A/TFRC/SLAIN2/PRKCE/MYD88/CCL21/DOCK11/RGCC/EVL/CLDN5/NEURL1/CDC42EP3/CDC42EP4/CAV1/ARHGEF5/RAPGEF3/TPPP/AMIGO2/SLITRK4/TPPP3/SETDB2/BCL2L11/HSPA1B/SWAP70/FNIP2/TLR6/PAK1/PHLDB1/NUP62/BAIAP2/TPM1/DNMT1/SEMA4A/EPS8/VEGFA/AUTS2/WIPI1/SNCA/CD36/FLOT1/SYNPO2/FNBP1L/PRKCA/PSRC1/GHRL/PXN/BIK/HOPX/RALA/BMF/EPS8L2/FMN1/PLEK2/CCR7/CTTN/FSCN1/EPHB2/ABCA1/EMILIN1/SDC1…	69
GO:0050892	BP	GO:0050892	intestinal absorption	11/1845	42/18903	0.00183456760167721	0.0147035197487364	0.0107812472623192	VDR/KCNQ1/LIMA1/ACO1/LDLR/NPC1/CD36/SLC46A1/SCARB1/SLC2A5/HAMP	11
GO:0106056	BP	GO:0106056	regulation of calcineurin-mediated signaling	11/1845	42/18903	0.00183456760167721	0.0147035197487364	0.0107812472623192	CHP1/SLC9A1/MAPK7/TBC1D10C/MYOZ1/AKAP5/HOMER2/IGF1/LMCD1/HOMER3/FHL2	11
GO:0032371	BP	GO:0032371	regulation of sterol transport	17/1845	81/18903	0.0018444622918336	0.0147434019193899	0.0108104905693995	LDLRAP1/SREBF2/RXRA/TSPO/PPARG/CAV1/TTC39B/CES1/NFKBIA/NR1H3/TREM2/EEPD1/ABCA5/CETP/ABCA1/APOE/PLTP	17
GO:0032374	BP	GO:0032374	regulation of cholesterol transport	17/1845	81/18903	0.0018444622918336	0.0147434019193899	0.0108104905693995	LDLRAP1/SREBF2/RXRA/TSPO/PPARG/CAV1/TTC39B/CES1/NFKBIA/NR1H3/TREM2/EEPD1/ABCA5/CETP/ABCA1/APOE/PLTP	17
GO:0030865	BP	GO:0030865	cortical cytoskeleton organization	14/1845	61/18903	0.00187229960495622	0.0149261118772774	0.0109444612966086	PDCD6IP/RHOB/RHOBTB2/PLEC/EPB41L1/RND3/RHOD/CALR/RND1/EPB41L2/RHOBTB1/RHOBTB3/RHOH/RAC3	14
GO:0060135	BP	GO:0060135	maternal process involved in female pregnancy	14/1845	61/18903	0.00187229960495622	0.0149261118772774	0.0109444612966086	VDR/PLA2G6/AGRP/TPPP3/ANGPT2/RGS2/JUNB/GHRL/PRDM1/ITGA3/CTSB/LIF/CYP27B1/SPP1	14
GO:0008154	BP	GO:0008154	actin polymerization or depolymerization	33/1845	200/18903	0.00187949151627647	0.0149635479947907	0.0109719110532893	TMOD3/SSH2/SPTBN5/PRKCE/MYADM/CCL21/LIMA1/MTPN/TMSB4Y/CYFIP2/EVL/CDC42EP3/DIAPH1/CDC42EP4/SPIRE2/ARHGAP6/SVIL/PSTPIP2/SSH1/SWAP70/PSTPIP1/PREX1/BAIAP2/EPS8/DBN1/ANG/KANK1/CXCL12/GHRL/FMN1/CCR7/CTTN/ENAH	33
GO:0001779	BP	GO:0001779	natural killer cell differentiation	8/1845	25/18903	0.00192039823708785	0.0151683628871432	0.0111220900604381	PIK3CD/RASGRP1/GAS6/IL15RA/PRDM1/TOX/MERTK/SLAMF1	8
GO:0019835	BP	GO:0019835	cytolysis	8/1845	25/18903	0.00192039823708785	0.0151683628871432	0.0111220900604381	C8B/NKG7/GZMH/PRF1/C8A/NINJ1/LYZ/CR1	8
GO:0046697	BP	GO:0046697	decidualization	8/1845	25/18903	0.00192039823708785	0.0151683628871432	0.0111220900604381	VDR/TPPP3/JUNB/GHRL/CTSB/LIF/CYP27B1/SPP1	8
GO:0090023	BP	GO:0090023	positive regulation of neutrophil chemotaxis	8/1845	25/18903	0.00192039823708785	0.0151683628871432	0.0111220900604381	C5AR1/CCL21/CXCR2/EDN1/C3AR1/DAPK2/CCR7/CCL19	8
GO:0098581	BP	GO:0098581	detection of external biotic stimulus	8/1845	25/18903	0.00192039823708785	0.0151683628871432	0.0111220900604381	NLRC4/LY96/TLR6/TLR2/TREM2/NAIP/SSC5D/SCARB1	8
GO:1901071	BP	GO:1901071	glucosamine-containing compound metabolic process	8/1845	25/18903	0.00192039823708785	0.0151683628871432	0.0111220900604381	CHST7/EXTL2/MGAT3/AMDHD2/NAGK/GNPDA1/CHI3L1/CHIT1	8
GO:0045834	BP	GO:0045834	positive regulation of lipid metabolic process	27/1845	154/18903	0.00192865326193769	0.0152135214543637	0.0111552022463321	ANXA1/LDLRAP1/PNPLA2/STARD4/POR/IRS2/PRKCE/CHP1/IL1A/ADORA1/CCL21/FGR/ABHD5/PLA2G6/PPARG/LDLR/CES1/PDGFB/FLT1/SREBF1/NR1H3/VAV3/ADM/SCARB1/CCR7/APOE/CCL19	27
GO:0008277	BP	GO:0008277	regulation of G protein-coupled receptor signaling pathway	25/1845	139/18903	0.00193986910256578	0.0152818860313822	0.0112053300675215	ADRB2/PDE4A/PDCL/ZDHHC3/RIC8B/RASGRP4/DGKQ/GRK6/EDN1/RPH3AL/RGS2/ARRDC3/HOMER2/MGLL/SNCA/CCL5/RGS13/GNG7/PRKCA/PDE6G/ADM/RGS1/C3/RGS16/MET	25
GO:0002468	BP	GO:0002468	dendritic cell antigen processing and presentation	6/1845	15/18903	0.00197380370934615	0.0154074911947007	0.0112974291258628	SLC11A1/CCL21/THBS1/FCGR2B/CCR7/CCL19	6
GO:0010889	BP	GO:0010889	regulation of sequestering of triglyceride	6/1845	15/18903	0.00197380370934615	0.0154074911947007	0.0112974291258628	PNPLA2/ABHD5/OSBPL11/PPARG/LPL/TREM2	6
GO:0060099	BP	GO:0060099	regulation of phagocytosis, engulfment	6/1845	15/18903	0.00197380370934615	0.0154074911947007	0.0112974291258628	CD36/TREM2/APPL2/CD300A/C3/ITGA2	6
GO:0090205	BP	GO:0090205	positive regulation of cholesterol metabolic process	6/1845	15/18903	0.00197380370934615	0.0154074911947007	0.0112974291258628	LDLRAP1/STARD4/POR/CES1/SREBF1/APOE	6
GO:0090280	BP	GO:0090280	positive regulation of calcium ion import	6/1845	15/18903	0.00197380370934615	0.0154074911947007	0.0112974291258628	LGALS3/TRPV2/PDGFB/CXCL12/CCL3/CCL2	6
GO:1905153	BP	GO:1905153	regulation of membrane invagination	6/1845	15/18903	0.00197380370934615	0.0154074911947007	0.0112974291258628	CD36/TREM2/APPL2/CD300A/C3/ITGA2	6
GO:2000402	BP	GO:2000402	negative regulation of lymphocyte migration	6/1845	15/18903	0.00197380370934615	0.0154074911947007	0.0112974291258628	ADTRP/PADI2/GCSAM/CD200R1/CCL2/CD200	6
GO:0006949	BP	GO:0006949	syncytium formation	15/1845	68/18903	0.00199655250093406	0.0155445873287009	0.0113979538535894	DOCK1/CD9/DCSTAMP/RAPGEF3/SCGB3A1/PLEKHO1/CXCL10/NFATC2/FLOT1/CAMK1/TNFSF14/TREM2/ADAM9/CXCL9/CYP19A1	15
GO:0046503	BP	GO:0046503	glycerolipid catabolic process	15/1845	68/18903	0.00199655250093406	0.0155445873287009	0.0113979538535894	DAGLA/GPCPD1/PNPLA2/PNPLA3/ABHD5/PLA2G6/LPL/PNPLA6/LDLR/PLB1/MGLL/PLA2G4C/SCARB1/PLA2G7/ENPP2	15
GO:0050792	BP	GO:0050792	regulation of viral process	28/1845	162/18903	0.00200145128577135	0.0155625168070029	0.0114111005111355	TRIM38/TRIM14/PKN2/RNASEL/TRIM25/OASL/GBP7/FCN3/APOBEC3G/BST2/CD4/SMPD1/LGALS1/P4HB/STAT1/ADARB1/BCL2/CH25H/ZFP36/TOP2A/CCL5/IFITM1/CXCR4/RSAD2/CD209/LAMP3/APOBEC3H/CD28	28
GO:0002448	BP	GO:0002448	mast cell mediated immunity	13/1845	55/18903	0.00202821647607271	0.0157502043705387	0.011548721030924	CBL/SPON2/FGR/S100A13/STXBP2/MILR1/PIK3CD/C12orf4/RASGRP1/CLNK/CD300A/HMOX1/CD84	13
GO:0062012	BP	GO:0062012	regulation of small molecule metabolic process	50/1845	339/18903	0.00204841612254678	0.0158864872634773	0.0116486494556484	H6PD/ANXA1/LDLRAP1/STARD4/FOXK1/POR/IRS2/P2RY1/PRKCE/ZBTB7A/DGKQ/INSR/TSPO/SLC2A6/PPARG/FBP1/ACACB/CAV1/LDLR/AKR1C3/TTC39B/CES1/GPD1/PHKG2/ME2/NUPR1/INSIG2/NLN/ENO1/SIK1/SNCA/SREBF1/IGF1/NR1H3/DDIT4/PDK1/TREM2/APPL2/PPP1R3G/P2RY6/EGR1/HIF1A/ADM/SNAI1/NCS1/IGFBP4/APOE/CYP27B1/AK4/IGFBP3	50
GO:0035461	BP	GO:0035461	vitamin transmembrane transport	7/1845	20/18903	0.00205961385434014	0.0159115786814035	0.011667047552529	SLC19A1/SLC19A3/SLC23A2/SLC46A1/ABCC5/FOLR2/SCARB1	7
GO:0060749	BP	GO:0060749	mammary gland alveolus development	7/1845	20/18903	0.00205961385434014	0.0159115786814035	0.011667047552529	VEGFA/ID2/HIF1A/DDR1/TGFA/TNFRSF11A/CCND1	7
GO:0061377	BP	GO:0061377	mammary gland lobule development	7/1845	20/18903	0.00205961385434014	0.0159115786814035	0.011667047552529	VEGFA/ID2/HIF1A/DDR1/TGFA/TNFRSF11A/CCND1	7
GO:0030100	BP	GO:0030100	regulation of endocytosis	34/1845	209/18903	0.00206363931062757	0.0159221591598614	0.0116748056102157	NUMB/CBL/LGALS3/LDLRAP1/CCL21/DGKQ/INSR/CAV1/STON1/DNAJC6/SMPD1/CD2AP/VEGFA/CALM3/ITGAV/SNCA/NR1H3/CD36/CD22/FLOT1/NEDD4L/TREM2/WDR54/APPL2/VTN/BMP2K/CD300A/SPHK1/CD14/C3/APOE/CCL19/ITGA2/WNT5A	34
GO:0050810	BP	GO:0050810	regulation of steroid biosynthetic process	16/1845	75/18903	0.00207672400239875	0.0160025197871215	0.0117337294466475	H6PD/STARD4/POR/IL1A/DGKQ/TSPO/AKR1C3/CES1/IGFBP7/INSIG2/SREBF1/EGR1/ADM/SNAI1/APOE/CYP27B1	16
GO:0030072	BP	GO:0030072	peptide hormone secretion	36/1845	225/18903	0.00208570934370554	0.0160289803350263	0.0117531314479732	ANXA1/ABAT/FFAR2/IRS2/PRKCE/TACR2/ALOX5/SIDT2/PER2/PLA2G6/EDN1/RPH3AL/FAM3B/SYTL4/EXOC3L1/FFAR4/TCF7L2/CPE/CELA2A/SLC16A1/PIM3/UCP2/GLUL/CRHBP/SLC16A10/GPR68/SREBF1/CD38/CCL5/GHRL/TRPM4/OXCT1/HIF1A/SPINK1/PTPRN2/TRPM2	36
GO:0060560	BP	GO:0060560	developmental growth involved in morphogenesis	37/1845	233/18903	0.00208817908951718	0.0160289803350263	0.0117531314479732	CTNNB1/TRPV2/CYFIP2/EDN1/FN1/CSF1/SEMA6B/EXT1/SLC23A2/SEMA4A/VEGFA/AUTS2/AURKA/DISC1/BCL11A/DBN1/NEDD4L/PLXNA1/CXCL12/SPRY2/CDH1/NRP2/CXCR4/SEMA4B/FMN1/SEMA7A/DDR1/CTTN/NDN/MESP1/S1PR1/NRN1/APOE/SEMA4C/CRABP2/WNT5A/SPP1	37
GO:2001234	BP	GO:2001234	negative regulation of apoptotic signaling pathway	37/1845	233/18903	0.00208817908951718	0.0160289803350263	0.0117531314479732	CTNNB1/LGALS3/LMNA/MDM2/IL1A/THBS1/CDKN2D/ACKR3/PELI3/MAPK7/UNC5B/DDIAS/TCF7L2/SOD2/HSPA1B/HMGB2/NR4A2/ITGAV/ENO1/BCL2/PRDX2/IGF1/MIF/ICAM1/PEA15/SLC25A4/RB1/CXCL12/HIF1A/HMOX1/EYA2/NOL3/SNAI1/CTTN/HGF/MUC1/MMP9	37
GO:0002275	BP	GO:0002275	myeloid cell activation involved in immune response	19/1845	96/18903	0.00211763119618358	0.0162135364254413	0.0118884558382236	CBL/PRKCE/MYD88/FGR/PRAM1/S100A13/STXBP2/MILR1/PIK3CD/C12orf4/RASGRP1/CLNK/TREM2/CD300A/CCL3/HMOX1/CD84/DYSF/SLAMF1	19
GO:0045807	BP	GO:0045807	positive regulation of endocytosis	19/1845	96/18903	0.00211763119618358	0.0162135364254413	0.0118884558382236	CBL/LDLRAP1/CCL21/INSR/SMPD1/VEGFA/SNCA/CD36/FLOT1/NEDD4L/TREM2/APPL2/VTN/CD14/C3/APOE/CCL19/ITGA2/WNT5A	19
GO:0003014	BP	GO:0003014	renal system process	23/1845	125/18903	0.00212340292006732	0.016236990441076	0.0119056533219671	KCNQ1/SLC9A3R1/ADORA1/EDN1/AQP3/ABCG2/AKR1C3/HBB/MYO1E/PDGFB/SGK1/AKR1B1/BCL2/GAS6/ITGA3/KCNMA1/ADM/JCHAIN/LGMN/EDNRB/CLDN4/IGHA2/IGHA1	23
GO:0046942	BP	GO:0046942	carboxylic acid transport	44/1845	290/18903	0.00212849420628371	0.0162544633902472	0.0119184652328998	SLC11A1/SLCO3A1/ANXA1/SLC19A1/SLC16A5/ABAT/SLC6A6/SLC9A3R1/IL1A/ADORA1/SLC47A1/SLC6A12/PER2/PLA2G6/EDN1/SLC1A7/ABCG2/NMB/CES1/FOLR3/RGS2/SLC16A1/ABCC4/SLC7A6/CTNS/EMB/SLC23A2/SLC38A7/SLC38A1/SLC16A10/SNCA/CD36/MIF/SFXN2/SLC46A1/SLC43A1/SFXN1/SLC36A1/ABCC5/FOLR2/SLC1A3/TNFRSF11A/SLC6A8/PLA2G2D	44
GO:0007589	BP	GO:0007589	body fluid secretion	18/1845	89/18903	0.00213111062964709	0.0162544633902472	0.0119184652328998	VDR/PRKCE/ADORA1/TRAF3IP2/EDN1/NEURL1/CAV1/CHRM3/VEGFA/NME1/NR1H3/SLC29A1/HIF1A/SPINK1/DDR1/TIFAB/CCND1/AGR2	18
GO:0007266	BP	GO:0007266	Rho protein signal transduction	25/1845	140/18903	0.0021475409035112	0.0163589678736336	0.0119950923735207	RHOB/HEG1/CDC42EP3/CDC42EP4/ARHGAP6/RHOD/ARHGEF28/GPR18/EPS8/GPR35/FLOT1/KANK1/RASGRF1/LPAR6/STARD13/P2RY10/ITGA3/EPS8L2/COL1A2/CELSR1/ABCA1/APOE/COL3A1/MET/PDPN	25
GO:0042311	BP	GO:0042311	vasodilation	12/1845	49/18903	0.00216130428101314	0.0163805552018632	0.012010921122511	ADRB2/ADORA1/BBS2/PLA2G6/SOD2/RGS2/EXT1/KCNMB1/KCNMA1/ADRB3/EDNRB/APOE	12
GO:0045933	BP	GO:0045933	positive regulation of muscle contraction	12/1845	49/18903	0.00216130428101314	0.0163805552018632	0.012010921122511	ABAT/KCNQ1/TACR2/EDN1/CHRM3/RGS2/ADRA2B/ENO1/GHRL/SPHK1/CTTN/ITGA2	12
GO:0046460	BP	GO:0046460	neutral lipid biosynthetic process	12/1845	49/18903	0.00216130428101314	0.0163805552018632	0.012010921122511	PNPLA2/PNPLA3/LPL/MOGAT1/LDLR/AWAT2/SIK1/SREBF1/NR1H3/ANG/SCARB1/C3	12
GO:0046463	BP	GO:0046463	acylglycerol biosynthetic process	12/1845	49/18903	0.00216130428101314	0.0163805552018632	0.012010921122511	PNPLA2/PNPLA3/LPL/MOGAT1/LDLR/AWAT2/SIK1/SREBF1/NR1H3/ANG/SCARB1/C3	12
GO:0034694	BP	GO:0034694	response to prostaglandin	9/1845	31/18903	0.00217472416621832	0.0164406953045131	0.0120550184086118	PRKCE/CCL21/EDN1/AKR1C2/AKR1C3/P2RY6/CCR7/A2M/CCL19	9
GO:0045987	BP	GO:0045987	positive regulation of smooth muscle contraction	9/1845	31/18903	0.00217472416621832	0.0164406953045131	0.0120550184086118	ABAT/TACR2/EDN1/CHRM3/ADRA2B/GHRL/SPHK1/CTTN/ITGA2	9
GO:0010952	BP	GO:0010952	positive regulation of peptidase activity	32/1845	194/18903	0.00219271979895212	0.0165558629656398	0.0121394642455575	NLRP2/PSME4/AKIRIN2/PCOLCE2/CYFIP2/CRADD/NLRC4/NLRP12/NLRP1/AGER/P2RX1/PPARG/MEFV/FBLN1/FN1/CAV1/BCL2L11/ASPH/SNCA/AIM2/LCK/GRAMD4/CR1/EFNA1/TNFSF15/ANTXR1/EGLN3/PERP/LGMN/ST18/CLDN4/CLDN3	32
GO:0010720	BP	GO:0010720	positive regulation of cell development	46/1845	307/18903	0.00220670857180232	0.0166405256452263	0.0122015425300847	NPTN/CTNNB1/DOCK1/NUMB/MYADM/TRPV2/TGM2/TSPO/FLNA/CLDN5/NEURL1/PLXNA2/FN1/DIXDC1/ZNF365/LIMS2/MME/PREX1/P4HB/CASS4/PROC/TLR2/BAIAP2/CALR/VEGFA/BCL2/GPR68/ID2/PLXND1/AURKA/DISC1/DBN1/SMARCD3/PLXNA1/CXCL12/S1PR2/PLXNC1/HES1/CXCR4/HIF1A/SERPINF1/LIF/SEMA7A/RAC3/EPHB2/CRABP2	46
GO:0031952	BP	GO:0031952	regulation of protein autophosphorylation	11/1845	43/18903	0.00225118403876379	0.0169456442532866	0.0124252684959791	CHP1/NLRP12/CAV1/PDGFD/PDGFB/VEGFA/CALM3/RAP2B/GPNMB/TNKS1BP1/PDGFA	11
GO:0009743	BP	GO:0009743	response to carbohydrate	37/1845	234/18903	0.00225282376478222	0.0169456442532866	0.0124252684959791	NCF1/IRS2/PRKCE/IL1A/PNPLA3/SIDT2/SLC12A6/PLA2G6/THBS1/AGER/LPL/FBP1/RASAL2/TCF7L2/ANGPT2/SOD2/PIM3/UCP2/GLUL/MAPK13/RUNX2/GPR68/SREBF1/ICAM1/TREM2/GAS6/SLC29A1/GHRL/TRPM4/EGR1/OXCT1/HIF1A/SERPINF1/ZFP36L1/PTPRN2/ITGA2/SLC2A5	37
GO:0002702	BP	GO:0002702	positive regulation of production of molecular mediator of immune response	24/1845	133/18903	0.00225654055877117	0.0169523316413949	0.0124301719739195	FFAR2/TFRC/SPON2/MYD88/PGC/CD86/CD40/IL18/TRAF2/MZB1/CD36/MIF/CLNK/CD226/TLR3/RSAD2/SEMA7A/TNFRSF4/IL10/EPHB2/SLAMF1/GPRC5B/CD28/WNT5A	24
GO:0010934	BP	GO:0010934	macrophage cytokine production	10/1845	37/18903	0.00226880292084443	0.017001841888078	0.0124664749966399	ACP5/IRAK3/SPON2/MYD88/CD36/TLR3/TGFB2/SEMA7A/GPRC5B/WNT5A	10
GO:0010935	BP	GO:0010935	regulation of macrophage cytokine production	10/1845	37/18903	0.00226880292084443	0.017001841888078	0.0124664749966399	ACP5/IRAK3/SPON2/MYD88/CD36/TLR3/TGFB2/SEMA7A/GPRC5B/WNT5A	10
GO:0043547	BP	GO:0043547	positive regulation of GTPase activity	43/1845	283/18903	0.00230829536224056	0.0172761931293785	0.0126676410180913	SMCR8/RASGEF1B/TBC1D9/CCL21/RASGRP4/DOCK11/TGM2/IQSEC1/RAP1GAP2/RASGRP2/TBC1D10C/ARHGEF5/RAPGEF3/ARHGAP6/SIPA1/ARHGAP22/PREX1/RALGDS/CD40/TBC1D2B/RALGPS2/TBC1D14/RASGRP1/ADAP2/CCL22/CCL5/RASGRF1/CCL17/CCL3/CCL4/CCL8/RASGRP3/CCL3L3/RGL1/CCR7/CCL2/RGS1/S1PR1/CCL13/RGS16/CCL19/CCL7/WNT5A	43
GO:0006641	BP	GO:0006641	triglyceride metabolic process	20/1845	104/18903	0.00234868969022689	0.017556601861484	0.0128732486499376	PNPLA2/GK5/APOBR/PNPLA3/SEL1L/ABHD5/LPL/MOGAT1/CAV1/LDLR/PLB1/MGLL/INSIG2/SIK1/SREBF1/NR1H3/SCARB1/CETP/C3/APOE	20
GO:0046328	BP	GO:0046328	regulation of JNK cascade	25/1845	141/18903	0.00237386750799812	0.0177227094775202	0.0129950458326016	XIAP/NCF1/IL1A/MYD88/CCL21/HIPK2/MINK1/AGER/DIXDC1/DUSP16/TRAF2/TRAF5/GADD45B/RASGRP1/NAIP/TRAF1/GADD45G/TLR3/FCGR2B/CCR7/CD27/SLAMF1/CCL19/BIRC7/WNT5A	25
GO:0032872	BP	GO:0032872	regulation of stress-activated MAPK cascade	32/1845	195/18903	0.00238356231811176	0.0177729553446269	0.0130318882435647	XIAP/NCF1/IL1A/MYD88/CCL21/HIPK2/MINK1/AGER/DIXDC1/IGFBP6/DUSP16/VEGFA/TRAF2/TRAF5/GADD45B/RASGRP1/TREM2/NAIP/TRAF1/GADD45G/TLR3/FCGR2B/SPHK1/TGFB2/CCR7/HGF/CD27/SLAMF1/SEMA4C/CCL19/BIRC7/WNT5A	32
GO:0001763	BP	GO:0001763	morphogenesis of a branching structure	33/1845	203/18903	0.00240702510193562	0.017900183051394	0.0131251770199063	CTNNB1/FKBPL/VDR/TGM2/EDN1/RSPO3/CSF1/PAK1/SOCS3/ST14/EXT1/VEGFA/CTSZ/BCL2/PLXND1/GZF1/BCL11A/HS3ST3B1/PLXNA1/DCHS1/SPRY2/PRDM1/ADM/MMP14/TACSTD2/DDR1/IL10/PDGFA/CELSR1/HGF/LEF1/MET/WNT5A	33
GO:0001954	BP	GO:0001954	positive regulation of cell-matrix adhesion	13/1845	56/18903	0.00240958260591743	0.017900183051394	0.0131251770199063	CCL21/CSF1/RIN2/VEGFA/CDK6/CD36/JUP/DISC1/CD3E/FMN1/CCR7/CCL28/CEACAM6	13
GO:0010559	BP	GO:0010559	regulation of glycoprotein biosynthetic process	13/1845	56/18903	0.00240958260591743	0.017900183051394	0.0131251770199063	CTNNB1/CHP1/CCL21/TCF7L2/JAK3/ITM2C/BCL2/IGF1/BACE2/PAWR/ITM2A/CCR7/CCL19	13
GO:1901214	BP	GO:1901214	regulation of neuron death	48/1845	325/18903	0.00241711992341298	0.017933952897105	0.0131499385098653	CTNNB1/CBL/OXR1/CHP1/ADORA1/HIPK2/DHCR24/BACE1/UNC5B/CSF1/SOD2/BCL2L11/TLR6/NUPR1/FOS/NR4A2/SLC23A2/TRAF2/CTSZ/BCL2/SNCA/PLXND1/DDIT4/TREM2/NAIP/CCL5/RILPL1/CCL3/EGR1/GPNMB/HIF1A/SERPINF1/FCGR2B/HMOX1/TGFB2/IL10/CD200R1/TRPM2/EGLN3/CCL2/CCND1/ADAM8/LGMN/SNCG/CD200/APOE/ENO2/WNT5A	48
GO:0006096	BP	GO:0006096	glycolytic process	17/1845	83/18903	0.00242788079989243	0.0179471583173306	0.0131596212867166	HK3/FOXK1/ZBTB7A/INSR/SLC2A6/FBP1/GPD1/NUPR1/ENO1/TPI1/IGF1/DDIT4/GAPDH/LDHA/HIF1A/ALDOC/ENO2	17
GO:0007492	BP	GO:0007492	endoderm development	17/1845	83/18903	0.00242788079989243	0.0179471583173306	0.0131596212867166	CTNNB1/PELO/FN1/INHBA/DUSP5/EXT1/ITGAV/DUSP2/VTN/DUSP4/COL6A1/ZFP36L1/MMP14/LAMC1/MMP2/MESP1/MMP9	17
GO:0030500	BP	GO:0030500	regulation of bone mineralization	17/1845	83/18903	0.00242788079989243	0.0179471583173306	0.0131596212867166	ADRB2/VDR/RXRA/ALOX5/SGMS2/SRGN/MGP/ANKH/GPM6B/BMP2K/TRPM4/CCL3/FAM20C/HIF1A/S1PR1/CYP27B1/ECM1	17
GO:0006054	BP	GO:0006054	N-acetylneuraminate metabolic process	5/1845	11/18903	0.00245927394458641	0.0179796918265799	0.0131834762420961	AMDHD2/NAGK/GNPDA1/ST6GAL1/NPL	5
GO:0016102	BP	GO:0016102	diterpenoid biosynthetic process	5/1845	11/18903	0.00245927394458641	0.0179796918265799	0.0131834762420961	ALDH1A2/AKR1C3/DHRS9/CRABP2/RBP1	5
GO:0032493	BP	GO:0032493	response to bacterial lipoprotein	5/1845	11/18903	0.00245927394458641	0.0179796918265799	0.0131834762420961	TLR6/TLR2/CD36/SSC5D/CD14	5
GO:0033089	BP	GO:0033089	positive regulation of T cell differentiation in thymus	5/1845	11/18903	0.00245927394458641	0.0179796918265799	0.0131834762420961	EGR3/VNN1/RASGRP1/TESPA1/ADAM8	5
GO:0033632	BP	GO:0033632	regulation of cell-cell adhesion mediated by integrin	5/1845	11/18903	0.00245927394458641	0.0179796918265799	0.0131834762420961	PIEZO1/SWAP70/CCL5/CD3E/DPP4	5
GO:0034350	BP	GO:0034350	regulation of glial cell apoptotic process	5/1845	11/18903	0.00245927394458641	0.0179796918265799	0.0131834762420961	TRAF2/TREM2/GAS6/PRKCA/CCL2	5
GO:0045628	BP	GO:0045628	regulation of T-helper 2 cell differentiation	5/1845	11/18903	0.00245927394458641	0.0179796918265799	0.0131834762420961	ANXA1/RARA/CD86/IL18/HLX	5
GO:0070944	BP	GO:0070944	neutrophil-mediated killing of bacterium	5/1845	11/18903	0.00245927394458641	0.0179796918265799	0.0131834762420961	TREM1/MYD88/CTSG/AZU1/ELANE	5
GO:0097278	BP	GO:0097278	complement-dependent cytotoxicity	5/1845	11/18903	0.00245927394458641	0.0179796918265799	0.0131834762420961	CD5L/CD59/CFH/C3/IGHG1	5
GO:1990138	BP	GO:1990138	neuron projection extension	29/1845	172/18903	0.00246946227022035	0.0180321879536797	0.0132219686395797	CTNNB1/TRPV2/CYFIP2/EDN1/FN1/SEMA6B/SLC23A2/SEMA4A/VEGFA/AUTS2/AURKA/DISC1/BCL11A/DBN1/NEDD4L/PLXNA1/CXCL12/CDH1/NRP2/CXCR4/SEMA4B/SEMA7A/DDR1/CTTN/NDN/NRN1/APOE/SEMA4C/WNT5A	29
GO:0006022	BP	GO:0006022	aminoglycan metabolic process	24/1845	134/18903	0.00250025020427185	0.0182347931564596	0.0133705274081691	ST3GAL2/B3GNT7/CHST7/DCN/ITIH5/PDGFB/CHST11/EXT1/CHST13/ST3GAL4/HMMR/SGSH/HS3ST3B1/HPSE/SPOCK2/FUCA1/ABCC5/BGN/B3GNT8/EDNRB/HS3ST1/CHI3L1/CHIT1/HS3ST2	24
GO:0043254	BP	GO:0043254	regulation of protein-containing complex assembly	58/1845	410/18903	0.00253039139154825	0.0183642837371755	0.0134654754201212	TMOD3/SSH2/LGALS3/PIEZO1/SPTBN5/SMAD6/THRA/STXBP5/CAMSAP1/TFRC/SLAIN2/PRKCE/MYADM/MYD88/CCL21/MTPN/TMSB4Y/KIF9/CYFIP2/EVL/MEFV/CDC42EP3/CDC42EP4/CLDN7/ARHGEF5/TPPP/TPPP3/SVIL/BCL2L11/HSPA1B/SSH1/FNIP2/TLR6/PAK1/BAIAP2/EPS8/VEGFA/SVIP/TRAF2/PMEPA1/SNCA/CD36/DBN1/KANK1/TREM2/RB1/PSRC1/BIK/HES1/BMF/FMN1/FBLIM1/CCR7/CTTN/FSCN1/ABCA1/APOE/MET	58
GO:0002433	BP	GO:0002433	immune response-regulating cell surface receptor signaling pathway involved in phagocytosis	8/1845	26/18903	0.00253944807641677	0.0183642837371755	0.0134654754201212	MYO1G/PRKCE/FGR/PLA2G6/PAK1/VAV3/APPL2/FCGR2B	8
GO:0006706	BP	GO:0006706	steroid catabolic process	8/1845	26/18903	0.00253944807641677	0.0183642837371755	0.0134654754201212	CYP27A1/SCARF1/HSD11B1/SCARB1/APOE/CYP27B1/CYP19A1/SPP1	8
GO:0006929	BP	GO:0006929	substrate-dependent cell migration	8/1845	26/18903	0.00253944807641677	0.0183642837371755	0.0134654754201212	ANKS1A/FN1/STON1/CSPG4/CD2AP/CTTN/ADAM8/ITGA2	8
GO:0038096	BP	GO:0038096	Fc-gamma receptor signaling pathway involved in phagocytosis	8/1845	26/18903	0.00253944807641677	0.0183642837371755	0.0134654754201212	MYO1G/PRKCE/FGR/PLA2G6/PAK1/VAV3/APPL2/FCGR2B	8
GO:0050857	BP	GO:0050857	positive regulation of antigen receptor-mediated signaling pathway	8/1845	26/18903	0.00253944807641677	0.0183642837371755	0.0134654754201212	SLC39A10/CMTM3/LCK/CD226/CARD11/TESPA1/CCR7/TRAT1	8
GO:1903020	BP	GO:1903020	positive regulation of glycoprotein metabolic process	8/1845	26/18903	0.00253944807641677	0.0183642837371755	0.0134654754201212	CTNNB1/CHP1/CCL21/TCF7L2/IGF1/PAWR/CCR7/CCL19	8
GO:0061138	BP	GO:0061138	morphogenesis of a branching epithelium	31/1845	188/18903	0.00255889962438547	0.0184826545158927	0.0135522699193833	CTNNB1/FKBPL/VDR/TGM2/EDN1/RSPO3/CSF1/PAK1/SOCS3/ST14/EXT1/VEGFA/CTSZ/BCL2/PLXND1/GZF1/HS3ST3B1/PLXNA1/DCHS1/SPRY2/ADM/MMP14/TACSTD2/DDR1/IL10/PDGFA/CELSR1/HGF/LEF1/MET/WNT5A	31
GO:0019731	BP	GO:0019731	antibacterial humoral response	14/1845	63/18903	0.00258527017546888	0.0186282388244423	0.0136590185384085	SPON2/DEFB1/PLA2G6/PGC/CAMP/RNASE6/ANG/CTSG/JCHAIN/WFDC2/IGHM/IGHA2/IGHA1/ELANE	14
GO:0050994	BP	GO:0050994	regulation of lipid catabolic process	14/1845	63/18903	0.00258527017546888	0.0186282388244423	0.0136590185384085	PNPLA2/THRA/PDE3B/IRS2/PRKCE/ADORA1/ABHD5/HCAR2/ACACB/LDLR/HPGD/RARRES2/IDH1/SCARB1	14
GO:0061082	BP	GO:0061082	myeloid leukocyte cytokine production	12/1845	50/18903	0.00259562035587983	0.018680364986194	0.013697239661533	ACP5/IRAK3/SPON2/MYD88/CD36/MIF/TLR3/HMOX1/TGFB2/SEMA7A/GPRC5B/WNT5A	12
GO:1903900	BP	GO:1903900	regulation of viral life cycle	25/1845	142/18903	0.00262016183267132	0.0188343767228592	0.0138101676299829	TRIM38/TRIM14/PKN2/RNASEL/TRIM25/OASL/GBP7/FCN3/APOBEC3G/BST2/CD4/SMPD1/LGALS1/P4HB/ADARB1/BCL2/CH25H/TOP2A/CCL5/IFITM1/RSAD2/CD209/LAMP3/APOBEC3H/CD28	25
GO:0014823	BP	GO:0014823	response to activity	15/1845	70/18903	0.00269769402066316	0.0193684738369768	0.0142017903943137	CBL/CRY2/SLC25A25/EDN1/ANGPT2/SOD2/FOS/CDK1/OXCT1/CXCR4/HIF1A/ZEB1/IL10/MMP2/ITGA2	15
GO:0010821	BP	GO:0010821	regulation of mitochondrion organization	26/1845	150/18903	0.0027233537984393	0.0195293134230186	0.0143197248328916	VAT1/LMNA/SREBF2/USP30/TFRC/CAMKK2/TSPO/PLA2G6/DCN/PPARG/BCL2L11/SREBF1/IGF1/AURKA/MLLT11/SLC25A4/TREM2/BIK/RALA/HIF1A/BMF/NOL3/CTTN/HGF/BNIP3/MMP9	26
GO:0002228	BP	GO:0002228	natural killer cell mediated immunity	16/1845	77/18903	0.00275699894759946	0.0197233993924329	0.0144620369365348	LYST/NKG7/CRTAM/KLRD1/IL18/RASGRP1/CLNK/CD226/SLAMF7/SLAMF6/SH2D1A/CD96/CD2/LAG3/PIK3R6/CADM1	16
GO:0046470	BP	GO:0046470	phosphatidylcholine metabolic process	16/1845	77/18903	0.00275699894759946	0.0197233993924329	0.0144620369365348	PLA2G6/PNPLA6/LDLR/SLC44A2/CHKA/CHPT1/PLB1/SLC44A1/NR1H3/PLA2G4C/MBOAT2/SCARB1/CETP/PLA2G7/ENPP2/PLA2G2D	16
GO:0042476	BP	GO:0042476	odontogenesis	24/1845	135/18903	0.00276591368504531	0.0197505785471286	0.0144819658509827	CTNNB1/STIM1/SNX10/EDN1/AQP3/INHBA/CSF1/BCL2L11/RUNX2/ZNF22/ANKH/ID3/FAM20C/ITGB6/ADM/TGFB2/COL1A2/BCL11B/PERP/SDC1/FAM20A/COL1A1/LEF1/HTRA1	24
GO:0002717	BP	GO:0002717	positive regulation of natural killer cell mediated immunity	9/1845	32/18903	0.00276738715255847	0.0197505785471286	0.0144819658509827	CRTAM/KLRD1/RASGRP1/CLNK/CD226/SLAMF6/SH2D1A/LAG3/CADM1	9
GO:0051222	BP	GO:0051222	positive regulation of protein transport	44/1845	294/18903	0.0027759686838077	0.0197882666580584	0.0145096003799749	SREBF2/ABAT/IRS2/PRKCE/CHP1/IL1A/FLNA/PLA2G6/HCAR2/RPH3AL/SYTL4/PPARG/ARHGEF5/RAPGEF3/TCF7L2/AKAP5/OAZ2/CD2AP/TLR2/GLUL/GPR68/APBB3/IGF1/CD38/JUP/PRR5L/CAMK1/ANG/TREM2/GAS6/ADAM9/GHRL/TRPM4/CDH1/CDK1/OXCT1/HIF1A/TGFB2/ACHE/TRPM2/TCAF2/ADAM8/ABLIM3/SFN	44
GO:0048588	BP	GO:0048588	developmental cell growth	36/1845	229/18903	0.00282838059576144	0.02004381961037	0.0146969826948606	CTNNB1/PDLIM5/TRPV2/CYFIP2/EDN1/FN1/RGS2/SEMA6B/EXT1/SLC23A2/SEMA4A/VEGFA/AUTS2/IGF1/AURKA/DISC1/BCL11A/DBN1/NEDD4L/PLXNA1/CXCL12/CDH1/NRP2/CXCR4/SEMA4B/SEMA7A/DDR1/CTTN/NDN/NRN1/APOE/SEMA4C/CRABP2/WNT5A/HAMP/SPP1	36
GO:0032616	BP	GO:0032616	interleukin-13 production	7/1845	21/18903	0.00283187910091466	0.02004381961037	0.0146969826948606	RARA/LILRA5/TSLP/SCGB1A1/IL18/TNFRSF21/LEF1	7
GO:0032656	BP	GO:0032656	regulation of interleukin-13 production	7/1845	21/18903	0.00283187910091466	0.02004381961037	0.0146969826948606	RARA/LILRA5/TSLP/SCGB1A1/IL18/TNFRSF21/LEF1	7
GO:0034755	BP	GO:0034755	iron ion transmembrane transport	7/1845	21/18903	0.00283187910091466	0.02004381961037	0.0146969826948606	SLC11A1/MMGT1/SLC39A8/SLC11A2/ABCC5/SLC40A1/HAMP	7
GO:1901739	BP	GO:1901739	regulation of myoblast fusion	7/1845	21/18903	0.00283187910091466	0.02004381961037	0.0146969826948606	SCGB3A1/PLEKHO1/CXCL10/NFATC2/FLOT1/TNFSF14/CXCL9	7
GO:2000047	BP	GO:2000047	regulation of cell-cell adhesion mediated by cadherin	7/1845	21/18903	0.00283187910091466	0.02004381961037	0.0146969826948606	TJP1/RGCC/VEGFA/FLOT1/ADAM19/EPCAM/WNT5A	7
GO:0061756	BP	GO:0061756	leukocyte adhesion to vascular endothelial cell	13/1845	57/18903	0.00284777737909237	0.0201325771080881	0.0147620634745404	CCL21/ALOX5/SPN/ETS1/SLC39A8/EXT1/FUT7/ST3GAL4/CXCL12/ITGB7/CCL28/VCAM1/ELANE	13
GO:0023035	BP	GO:0023035	CD40 signaling pathway	6/1845	16/18903	0.00289935475962141	0.0203531988102229	0.0149238327082201	FANCA/TRAF3IP2/CD86/CD40/TREM2/SLAMF1	6
GO:0034638	BP	GO:0034638	phosphatidylcholine catabolic process	6/1845	16/18903	0.00289935475962141	0.0203531988102229	0.0149238327082201	PLA2G6/LDLR/PLB1/SCARB1/PLA2G7/ENPP2	6
GO:0042448	BP	GO:0042448	progesterone metabolic process	6/1845	16/18903	0.00289935475962141	0.0203531988102229	0.0149238327082201	DGKQ/AKR1C2/AKR1C3/EGR1/ADM/DHRS9	6
GO:0050862	BP	GO:0050862	positive regulation of T cell receptor signaling pathway	6/1845	16/18903	0.00289935475962141	0.0203531988102229	0.0149238327082201	LCK/CD226/CARD11/TESPA1/CCR7/TRAT1	6
GO:1902285	BP	GO:1902285	semaphorin-plexin signaling pathway involved in neuron projection guidance	6/1845	16/18903	0.00289935475962141	0.0203531988102229	0.0149238327082201	EDN1/PLXNA2/PLXND1/PLXNA1/PLXNC1/NRP2	6
GO:2000696	BP	GO:2000696	regulation of epithelial cell differentiation involved in kidney development	6/1845	16/18903	0.00289935475962141	0.0203531988102229	0.0149238327082201	CTNNB1/WWTR1/STAT1/LIF/CD24/MMP9	6
GO:0031214	BP	GO:0031214	biomineral tissue development	29/1845	174/18903	0.00294155602786135	0.020625296359098	0.0151233462263453	ZBTB40/ADRB2/VDR/RXRA/STIM1/FGR/SNX10/ALOX5/SGMS2/SRGN/KLF10/IGF1/MGP/ANKH/GPM6B/GAS6/BMP2K/TRPM4/CCL3/FAM20C/ITGB6/HIF1A/COL1A2/S1PR1/CYP27B1/FAM20A/COL1A1/ECM1/SPP1	29
GO:0048017	BP	GO:0048017	inositol lipid-mediated signaling	30/1845	182/18903	0.00298717994085505	0.0209207286745631	0.0153399697897328	CBL/FGFR1/NCF1/SLC9A3R1/FGR/INSR/EDN1/DCN/FN1/UNC5B/PDGFD/PDGFB/CSF1R/IL18/FLT1/PIK3CD/PLCL1/IGF1/PRR5L/RASGRP1/ADAP2/TREM2/CCL5/PIK3IP1/TGFB2/ZFP36L1/OSM/PDGFA/HGF/CD28	30
GO:0000768	BP	GO:0000768	syncytium formation by plasma membrane fusion	14/1845	64/18903	0.00301773151996895	0.021085431774142	0.0154607371210776	DOCK1/CD9/DCSTAMP/RAPGEF3/SCGB3A1/PLEKHO1/CXCL10/NFATC2/FLOT1/CAMK1/TNFSF14/TREM2/ADAM9/CXCL9	14
GO:0140253	BP	GO:0140253	cell-cell fusion	14/1845	64/18903	0.00301773151996895	0.021085431774142	0.0154607371210776	DOCK1/CD9/DCSTAMP/RAPGEF3/SCGB3A1/PLEKHO1/CXCL10/NFATC2/FLOT1/CAMK1/TNFSF14/TREM2/ADAM9/CXCL9	14
GO:0070302	BP	GO:0070302	regulation of stress-activated protein kinase signaling cascade	32/1845	198/18903	0.00304392656153502	0.0212437016721798	0.015576787354905	XIAP/NCF1/IL1A/MYD88/CCL21/HIPK2/MINK1/AGER/DIXDC1/IGFBP6/DUSP16/VEGFA/TRAF2/TRAF5/GADD45B/RASGRP1/TREM2/NAIP/TRAF1/GADD45G/TLR3/FCGR2B/SPHK1/TGFB2/CCR7/HGF/CD27/SLAMF1/SEMA4C/CCL19/BIRC7/WNT5A	32
GO:0007157	BP	GO:0007157	heterophilic cell-cell adhesion via plasma membrane cell adhesion molecules	12/1845	51/18903	0.00309829894707398	0.0215729409845628	0.0158181996490995	ITGAL/CRTAM/AMIGO2/IGSF21/ICAM1/DCHS1/CD209/CADM1/VCAM1/CEACAM6/CEACAM8/CEACAM5	12
GO:0097720	BP	GO:0097720	calcineurin-mediated signaling	12/1845	51/18903	0.00309829894707398	0.0215729409845628	0.0158181996490995	CHP1/SLC9A1/MAPK7/TBC1D10C/MYOZ1/AKAP5/HOMER2/IGF1/NFATC2/LMCD1/HOMER3/FHL2	12
GO:0030307	BP	GO:0030307	positive regulation of cell growth	28/1845	167/18903	0.003149046276768	0.0219008496858749	0.0160586362825536	RPS6KA1/CXCL16/EXTL3/TRPV2/SLC9A1/MTPN/EDN1/ADAM17/FN1/SLC23A2/VEGFA/BCL2/IGF1/CD38/DISC1/DBN1/NEDD4L/CXCL12/DNPH1/CXCR4/SPHK1/TGFB2/SEMA7A/MMP14/SFN/KRT17/CRABP2/HAMP	28
GO:0001936	BP	GO:0001936	regulation of endothelial cell proliferation	30/1845	183/18903	0.00324749820305818	0.0225593878648132	0.0165415045385997	FGFR1/PTPRM/ACVRL1/ALOX5/THBS1/RGCC/PPARG/AKT3/ADAM17/CAV1/ALDH1A2/HMGB2/EGR3/PDGFB/STAT1/FLT1/PIK3CD/VEGFA/ANG/CXCL12/PRKCA/GHRL/NRP2/HIF1A/HMOX1/IL10/CCL2/APOE/ECM1/WNT5A	30
GO:0001935	BP	GO:0001935	endothelial cell proliferation	32/1845	199/18903	0.00329618940059769	0.0226932046426171	0.0166396247026152	FGFR1/PTPRM/ACVRL1/ALOX5/THBS1/RGCC/PPARG/AKT3/ADAM17/CAV1/ALDH1A2/HMGB2/EGR3/PDGFB/STAT1/FLT1/PIK3CD/VEGFA/ANG/CXCL12/PRKCA/GHRL/NRP2/HIF1A/HMOX1/SCARB1/MMP14/IL10/CCL2/APOE/ECM1/WNT5A	32
GO:0010884	BP	GO:0010884	positive regulation of lipid storage	8/1845	27/18903	0.00330413202992267	0.0226932046426171	0.0166396247026152	SREBF2/MSR1/OSBPL11/LPL/ACACB/CD36/SCARB1/C3	8
GO:0031639	BP	GO:0031639	plasminogen activation	8/1845	27/18903	0.00330413202992267	0.0226932046426171	0.0166396247026152	F12/DHCR24/THBS1/PLGRKT/ENO1/CTSZ/PLAU/PLAT	8
GO:0031954	BP	GO:0031954	positive regulation of protein autophosphorylation	8/1845	27/18903	0.00330413202992267	0.0226932046426171	0.0166396247026152	PDGFD/PDGFB/VEGFA/CALM3/RAP2B/GPNMB/TNKS1BP1/PDGFA	8
GO:0033081	BP	GO:0033081	regulation of T cell differentiation in thymus	8/1845	27/18903	0.00330413202992267	0.0226932046426171	0.0166396247026152	EGR3/VNN1/RASGRP1/ZEB1/TESPA1/CAMK4/TOX/ADAM8	8
GO:0042730	BP	GO:0042730	fibrinolysis	8/1845	27/18903	0.00330413202992267	0.0226932046426171	0.0166396247026152	THBD/F12/PROS1/THBS1/SERPING1/VTN/PLAU/PLAT	8
GO:0045954	BP	GO:0045954	positive regulation of natural killer cell mediated cytotoxicity	8/1845	27/18903	0.00330413202992267	0.0226932046426171	0.0166396247026152	CRTAM/KLRD1/RASGRP1/CD226/SLAMF6/SH2D1A/LAG3/CADM1	8
GO:0061436	BP	GO:0061436	establishment of skin barrier	8/1845	27/18903	0.00330413202992267	0.0226932046426171	0.0166396247026152	PLEC/GRHL1/IL18/CLDN1/CLDN4/LSR/MET/SFN	8
GO:0070269	BP	GO:0070269	pyroptosis	8/1845	27/18903	0.00330413202992267	0.0226932046426171	0.0166396247026152	APIP/NLRC4/NLRP1/MEFV/AIM2/TREM2/NAIP/ELANE	8
GO:0034284	BP	GO:0034284	response to monosaccharide	33/1845	207/18903	0.00330461512143532	0.0226932046426171	0.0166396247026152	NCF1/IRS2/PRKCE/IL1A/SIDT2/SLC12A6/PLA2G6/THBS1/AGER/LPL/RASAL2/TCF7L2/ANGPT2/SOD2/PIM3/UCP2/GLUL/RUNX2/GPR68/SREBF1/ICAM1/TREM2/GAS6/SLC29A1/GHRL/TRPM4/EGR1/OXCT1/HIF1A/SERPINF1/PTPRN2/ITGA2/SLC2A5	33
GO:0042551	BP	GO:0042551	neuron maturation	11/1845	45/18903	0.00331379594151365	0.0227042361935707	0.0166477135058779	ANKS1A/GLDN/NR4A2/BCL2/RND1/BCL11A/RB1/SCARF1/RAC3/EDNRB/C3	11
GO:2000516	BP	GO:2000516	positive regulation of CD4-positive, alpha-beta T cell activation	11/1845	45/18903	0.00331379594151365	0.0227042361935707	0.0166477135058779	ANXA1/RARA/CD86/IL18/SOCS1/CD80/CARD11/HLX/CD3E/CD28/CCL19	11
GO:0001706	BP	GO:0001706	endoderm formation	13/1845	58/18903	0.00334886857986061	0.0228661356905061	0.0167664251162905	CTNNB1/FN1/INHBA/DUSP5/ITGAV/DUSP2/VTN/DUSP4/COL6A1/MMP14/MMP2/MESP1/MMP9	13
GO:0001961	BP	GO:0001961	positive regulation of cytokine-mediated signaling pathway	13/1845	58/18903	0.00334886857986061	0.0228661356905061	0.0167664251162905	AGPAT2/EDN1/ADAM17/TSLP/CSF1/HSPA1B/TRAF2/TREM2/GAS6/CXCR4/HIF1A/MMP12/WNT5A	13
GO:0061005	BP	GO:0061005	cell differentiation involved in kidney development	13/1845	58/18903	0.00334886857986061	0.0228661356905061	0.0167664251162905	ACTA2/CTNNB1/WWTR1/MYO1E/PDGFB/EXT1/STAT1/BASP1/HES1/LIF/EDNRB/CD24/MMP9	13
GO:0034101	BP	GO:0034101	erythrocyte homeostasis	24/1845	137/18903	0.00336929868440256	0.0229794603105727	0.0168495195569907	TMOD3/HOXB6/EPAS1/KCNQ1/THRA/ZBTB7A/HIPK2/LYAR/INHBA/HSPA1B/HMGB2/JAK3/ETS1/SLC11A2/STAT1/VEGFA/CDK6/ID2/ZFP36/RB1/SFXN1/HIF1A/HMOX1/ZFP36L1	24
GO:0097306	BP	GO:0097306	cellular response to alcohol	19/1845	100/18903	0.00342995756677155	0.0233665859236312	0.017133376553634	CTNNB1/PRKCE/KLF9/FBP1/AKR1C2/AKR1C3/INHBA/CES1/SOD2/FOS/SLC23A2/SGK1/JUP/KCNMB1/TP53INP1/P2RY6/CDH1/OSBPL7/CCL7	19
GO:0002431	BP	GO:0002431	Fc receptor mediated stimulatory signaling pathway	9/1845	33/18903	0.00348072253293426	0.0236034073713914	0.0173070241311498	MYO1G/PRKCE/FGR/PLA2G6/PAK1/VAV3/CD226/APPL2/FCGR2B	9
GO:0038094	BP	GO:0038094	Fc-gamma receptor signaling pathway	9/1845	33/18903	0.00348072253293426	0.0236034073713914	0.0173070241311498	MYO1G/PRKCE/FGR/PLA2G6/PAK1/VAV3/LCK/APPL2/FCGR2B	9
GO:0090279	BP	GO:0090279	regulation of calcium ion import	9/1845	33/18903	0.00348072253293426	0.0236034073713914	0.0173070241311498	CTNNB1/LGALS3/TRPV2/PDGFB/CXCL12/CCL3/HES1/SPINK1/CCL2	9
GO:0032635	BP	GO:0032635	interleukin-6 production	29/1845	176/18903	0.00348834344137662	0.0236034073713914	0.0173070241311498	TLR8/IRAK3/SPON2/IL1A/AKIRIN2/MYD88/NLRP12/AGER/LILRA5/LPL/NMB/TSLP/TLR6/TLR2/MAPK13/CD36/TREM2/GAS6/GHRL/TLR3/BANK1/CD84/IL10/CD200R1/LILRB4/HGF/SLAMF1/CD200/WNT5A	29
GO:0032675	BP	GO:0032675	regulation of interleukin-6 production	29/1845	176/18903	0.00348834344137662	0.0236034073713914	0.0173070241311498	TLR8/IRAK3/SPON2/IL1A/AKIRIN2/MYD88/NLRP12/AGER/LILRA5/LPL/NMB/TSLP/TLR6/TLR2/MAPK13/CD36/TREM2/GAS6/GHRL/TLR3/BANK1/CD84/IL10/CD200R1/LILRB4/HGF/SLAMF1/CD200/WNT5A	29
GO:1901136	BP	GO:1901136	carbohydrate derivative catabolic process	29/1845	176/18903	0.00348834344137662	0.0236034073713914	0.0173070241311498	NUDT15/PDE4A/NTHL1/MAN1A1/ENPP4/ACOT7/PDE7B/NEIL2/GPD1/APOBEC3G/TYMP/AMDHD2/NAGK/HPRT1/HMMR/PDE7A/GNPDA1/SGSH/HPSE/FUCA1/CTSL/APOBEC3H/NPL/AMPD3/NT5E/DPYS/CHI3L1/CHIT1/MMP12	29
GO:0060760	BP	GO:0060760	positive regulation of response to cytokine stimulus	14/1845	65/18903	0.00350768234478529	0.0237075035591745	0.0173833518920351	AGPAT2/EDN1/ADAM17/TSLP/CSF1/HSPA1B/TLR2/TRAF2/TREM2/GAS6/CXCR4/HIF1A/MMP12/WNT5A	14
GO:0007517	BP	GO:0007517	muscle organ development	50/1845	348/18903	0.00352101559634796	0.023749464044154	0.0174141191077454	CTNNB1/GPCPD1/PLEC/FOXK1/DISP1/HEG1/FGFRL1/MTPN/TAGLN/NEURL1/PKP2/CAV1/MYOZ1/RYR1/TNNC1/FHL1/TNNI1/SVIL/FHL3/ATF3/EGR3/NUPR1/BCL9L/FOS/TPM1/FLNB/ARID5B/NLN/ADARB1/CXCL10/BCL2/IGF1/BASP1/FLOT1/ASB2/RB1/ID3/HLX/EGR1/MYL6B/TGFB2/LIF/FZD2/TIFAB/S1PR1/DSP/COL3A1/LEF1/ASS1/WNT5A	50
GO:0051781	BP	GO:0051781	positive regulation of cell division	18/1845	93/18903	0.00352181376734827	0.023749464044154	0.0174141191077454	PKN2/KIF3B/PRKCE/IL1A/CENPV/MACC1/PPBP/SVIL/PDGFD/PDGFB/NUP62/VEGFA/BIRC5/AURKB/TGFB2/OSM/TGFA/PDGFA	18
GO:0090087	BP	GO:0090087	regulation of peptide transport	30/1845	184/18903	0.00352684541165706	0.0237566721830158	0.0174194044223299	ABAT/FFAR2/IRS2/PRKCE/ADORA1/ALOX5/SIDT2/PER2/PLA2G6/RPH3AL/SYTL4/CA2/FFAR4/TCF7L2/CELA2A/SLC16A1/PIM3/UCP2/GLUL/CRHBP/GPR68/SREBF1/CD38/CCL5/GHRL/TRPM4/OXCT1/HIF1A/SPINK1/TRPM2	30
GO:0031334	BP	GO:0031334	positive regulation of protein-containing complex assembly	31/1845	192/18903	0.0035523369305707	0.0239015262612473	0.0175256176053674	LGALS3/PIEZO1/TFRC/SLAIN2/PRKCE/MYD88/CCL21/EVL/CDC42EP3/CDC42EP4/ARHGEF5/TPPP/TPPP3/BCL2L11/HSPA1B/FNIP2/TLR6/PAK1/BAIAP2/VEGFA/SNCA/CD36/PSRC1/BIK/BMF/FMN1/CCR7/CTTN/FSCN1/ABCA1/MET	31
GO:1903829	BP	GO:1903829	positive regulation of protein localization	62/1845	451/18903	0.00359821095595321	0.024183043364282	0.0177320379420116	NPTN/MEPCE/LGALS3/SREBF2/ABAT/IRS2/TFRC/PRKCE/CHP1/IL1A/PECAM1/FLNA/PLA2G6/HCAR2/RPH3AL/SYTL4/PPARG/STAC/ARHGEF5/RAPGEF3/TCF7L2/AKAP5/WWTR1/MGAT3/OAZ2/CD2AP/NUP62/TLR2/SLC5A3/GLUL/ORMDL3/GPR68/CNPY4/APBB3/IGF1/CD38/JUP/PRR5L/CAMK1/EPB41L2/ANG/TREM2/GAS6/ADAM9/GHRL/TRPM4/CDH1/CDK1/ITGA3/OXCT1/HIF1A/TGFB2/LIF/ACHE/TRPM2/TCAF2/EPHB2/ADAM8/AGR2/ABLIM3/SFN/WNT5A	62
GO:0043299	BP	GO:0043299	leukocyte degranulation	16/1845	79/18903	0.00361216933227964	0.0242496698174876	0.0177808912967523	CBL/FGR/NKG7/PRAM1/S100A13/STXBP2/MILR1/PIK3CD/C12orf4/RASGRP1/CLNK/CD300A/CCL3/FCGR2B/HMOX1/CD84	16
GO:0002762	BP	GO:0002762	negative regulation of myeloid leukocyte differentiation	12/1845	52/18903	0.00367689728427983	0.0246015616286357	0.0180389133683653	CTNNB1/TOB2/RARA/CLDN18/UBASH3B/INHBA/C1QC/CDK6/GPR68/CCL3/TLR3/LILRB4	12
GO:0010543	BP	GO:0010543	regulation of platelet activation	12/1845	52/18903	0.00367689728427983	0.0246015616286357	0.0180389133683653	THBD/ABAT/CD9/FLNA/UBASH3B/CELA2A/PDGFB/PRKCA/CTSG/PDGFA/APOE/PDPN	12
GO:0043303	BP	GO:0043303	mast cell degranulation	12/1845	52/18903	0.00367689728427983	0.0246015616286357	0.0180389133683653	CBL/FGR/S100A13/STXBP2/MILR1/PIK3CD/C12orf4/RASGRP1/CLNK/CD300A/HMOX1/CD84	12
GO:0006090	BP	GO:0006090	pyruvate metabolic process	20/1845	108/18903	0.00370659225871819	0.0247725982062604	0.018164324675711	HK3/FOXK1/ZBTB7A/INSR/SLC2A6/FBP1/GPD1/ME2/NUPR1/ENO1/TPI1/IGF1/DDIT4/GAPDH/PDK1/LDHA/HIF1A/ALDOC/SDS/ENO2	20
GO:0060713	BP	GO:0060713	labyrinthine layer morphogenesis	7/1845	22/18903	0.00380780773176216	0.0254207208818643	0.0186395558408613	RSPO3/SOCS3/ST14/ADM/ZFP36L1/IL10/LEF1	7
GO:0150115	BP	GO:0150115	cell-substrate junction organization	19/1845	101/18903	0.00384704127286429	0.0256540738941284	0.0188106602136658	PLEC/ACVRL1/DST/SLC9A1/IQSEC1/THBS1/FN1/STON1/ARHGAP6/RHOD/PEAK1/VEGFA/BCL2/GPM6B/FMN1/MMP14/LAMC1/CTTN/ITGA2	19
GO:0006971	BP	GO:0006971	hypotonic response	5/1845	12/18903	0.00387914812140014	0.0256966773345788	0.0188418988717266	TSPO/SLC12A6/FBP1/SLC12A5/ITGA2	5
GO:0031650	BP	GO:0031650	regulation of heat generation	5/1845	12/18903	0.00387914812140014	0.0256966773345788	0.0188418988717266	ABAT/PTGER3/ARRDC3/TNFRSF11A/EDNRB	5
GO:0070943	BP	GO:0070943	neutrophil-mediated killing of symbiont cell	5/1845	12/18903	0.00387914812140014	0.0256966773345788	0.0188418988717266	TREM1/MYD88/CTSG/AZU1/ELANE	5
GO:0072182	BP	GO:0072182	regulation of nephron tubule epithelial cell differentiation	5/1845	12/18903	0.00387914812140014	0.0256966773345788	0.0188418988717266	CTNNB1/WWTR1/STAT1/LIF/CD24	5
GO:0098911	BP	GO:0098911	regulation of ventricular cardiac muscle cell action potential	5/1845	12/18903	0.00387914812140014	0.0256966773345788	0.0188418988717266	PKP2/CAV1/JUP/TRPM4/DSP	5
GO:0140052	BP	GO:0140052	cellular response to oxidised low-density lipoprotein particle stimulus	5/1845	12/18903	0.00387914812140014	0.0256966773345788	0.0188418988717266	MYD88/ADTRP/TLR6/CD36/TREM2	5
GO:0007566	BP	GO:0007566	embryo implantation	13/1845	59/18903	0.00391925831156531	0.0259337235958433	0.019015711292084	FBLN1/TPPP3/SCGB1A1/IGFBP7/CALR/FUT7/VEGFA/TIMP1/LIF/DDR1/MMP2/MMP9/SPP1	13
GO:0060761	BP	GO:0060761	negative regulation of response to cytokine stimulus	18/1845	94/18903	0.00396760179141322	0.0262246667469926	0.0192290432088918	XIAP/NLRP2/CARD16/IRAK3/PPARG/PELI3/MAPK7/CAV1/NR1H3/TREM2/NAIP/CCL5/GAS6/PADI2/NOL3/ECM1/BIRC7/MMP12	18
GO:0046006	BP	GO:0046006	regulation of activated T cell proliferation	11/1845	46/18903	0.00397832583930618	0.0262665896548905	0.0192597828714846	AGER/CRTAM/IGFBP2/JAK3/IL18/TNFSF9/IGF1/LILRB4/SLAMF1/CD24/IL2RA	11
GO:0010507	BP	GO:0010507	negative regulation of autophagy	17/1845	87/18903	0.00406028779687592	0.0267508336165404	0.019614851179961	SMCR8/TAB3/USP30/FOXK1/TSPO/NPC1/NUPR1/TBC1D14/BCL2/SNCA/TREM2/CTSA/BMF/HMOX1/IL10/HGF/MET	17
GO:0010517	BP	GO:0010517	regulation of phospholipase activity	14/1845	66/18903	0.00406059359316961	0.0267508336165404	0.019614851179961	ANXA1/FGFR1/C5AR1/RASGRP4/S1PR4/ARHGAP6/RGS2/CD86/FLT1/SNCA/ANG/CCL5/ITK/P2RY6	14
GO:0030041	BP	GO:0030041	actin filament polymerization	28/1845	170/18903	0.00407511304359889	0.0268170172298302	0.019663379825604	TMOD3/SSH2/SPTBN5/PRKCE/MYADM/CCL21/MTPN/TMSB4Y/CYFIP2/EVL/CDC42EP3/DIAPH1/CDC42EP4/SPIRE2/ARHGAP6/SVIL/PSTPIP2/SSH1/PSTPIP1/PREX1/BAIAP2/EPS8/DBN1/ANG/KANK1/FMN1/CCR7/CTTN	28
GO:0010819	BP	GO:0010819	regulation of T cell chemotaxis	6/1845	17/18903	0.00411452781699845	0.0268483184368474	0.019686331204473	CCL21/ADAM17/CXCL10/TNFSF14/CCL5/WNT5A	6
GO:0036005	BP	GO:0036005	response to macrophage colony-stimulating factor	6/1845	17/18903	0.00411452781699845	0.0268483184368474	0.019686331204473	DCSTAMP/CSF1/CSF1R/TLR2/TREM2/SPP1	6
GO:0072378	BP	GO:0072378	blood coagulation, fibrin clot formation	6/1845	17/18903	0.00411452781699845	0.0268483184368474	0.019686331204473	THBD/F12/FLNA/FBLN1/FN1/F13A1	6
GO:0090594	BP	GO:0090594	inflammatory response to wounding	6/1845	17/18903	0.00411452781699845	0.0268483184368474	0.019686331204473	IL1A/ALOX5/PPARG/TIMP1/HIF1A/HMOX1	6
GO:1903236	BP	GO:1903236	regulation of leukocyte tethering or rolling	6/1845	17/18903	0.00411452781699845	0.0268483184368474	0.019686331204473	CCL21/FUT7/ST3GAL4/CXCL12/CCL28/ELANE	6
GO:1901184	BP	GO:1901184	regulation of ERBB signaling pathway	16/1845	80/18903	0.00411519365118019	0.0268483184368474	0.019686331204473	CBL/PTPN12/NCF1/ADORA1/NEURL1/ADAM17/NUP62/CBLB/GPRC5A/WDR54/PDE6G/RALA/TGFA/LGMN/AGR2/MMP9	16
GO:1903201	BP	GO:1903201	regulation of oxidative stress-induced cell death	16/1845	80/18903	0.00411519365118019	0.0268483184368474	0.019686331204473	CTNNB1/OXR1/MAPK7/SOD2/TLR6/P4HB/VNN1/TREM2/HIF1A/PAWR/NOL3/IL10/TRPM2/HGF/PYCR1/MET	16
GO:0048015	BP	GO:0048015	phosphatidylinositol-mediated signaling	29/1845	178/18903	0.00411887779835152	0.0268483184368474	0.019686331204473	CBL/FGFR1/NCF1/SLC9A3R1/FGR/INSR/EDN1/DCN/FN1/UNC5B/PDGFD/PDGFB/CSF1R/IL18/FLT1/PIK3CD/PLCL1/IGF1/PRR5L/RASGRP1/TREM2/CCL5/PIK3IP1/TGFB2/ZFP36L1/OSM/PDGFA/HGF/CD28	29
GO:0046635	BP	GO:0046635	positive regulation of alpha-beta T cell activation	15/1845	73/18903	0.00412017564001662	0.0268483184368474	0.019686331204473	ANXA1/RARA/ZBTB16/RASAL3/CD86/IL18/SOCS1/CD80/CARD11/HLX/EBI3/CD3E/LILRB4/CD28/CCL19	15
GO:0035264	BP	GO:0035264	multicellular organism growth	25/1845	147/18903	0.00420135923114209	0.0273179485799315	0.0200306840384169	ADRB2/RARA/PLEC/HEG1/SLC25A25/BBS2/RASAL2/WWTR1/CSF1/EXT1/PPIB/ARID5B/ADARB1/BCL2/IGF1/SGPL1/GHRL/GAMT/ZFP36L1/ADRB3/ATF5/SLC12A5/HESX1/LGMN/COL3A1	25
GO:0051592	BP	GO:0051592	response to calcium ion	25/1845	147/18903	0.00420135923114209	0.0273179485799315	0.0200306840384169	STIM1/THBS1/EDN1/RASGRP2/AQP3/CAV1/RYR1/AKR1C3/SMPD1/FOS/CPNE2/JUNB/CALM3/FOSB/CRHBP/KCNMB1/ADAM9/S100A16/KCNMA1/ITPR3/TRPM2/CCND1/LGMN/SDC1/WNT5A	25
GO:0010863	BP	GO:0010863	positive regulation of phospholipase C activity	10/1845	40/18903	0.00421566329347724	0.0273516249398225	0.0200553769805889	FGFR1/C5AR1/RASGRP4/S1PR4/ARHGAP6/CD86/FLT1/ANG/ITK/P2RY6	10
GO:0030201	BP	GO:0030201	heparan sulfate proteoglycan metabolic process	10/1845	40/18903	0.00421566329347724	0.0273516249398225	0.0200553769805889	CTNNB1/EXTL3/EXTL2/TCF7L2/EXT1/SGSH/HS3ST3B1/HPSE/HS3ST1/HS3ST2	10
GO:0031664	BP	GO:0031664	regulation of lipopolysaccharide-mediated signaling pathway	8/1845	28/18903	0.00423599033375359	0.0274241490829943	0.0201085547729396	CARD16/LY96/PRDX2/CD36/MIF/PRKCA/CD14/CD180	8
GO:0032703	BP	GO:0032703	negative regulation of interleukin-2 production	8/1845	28/18903	0.00423599033375359	0.0274241490829943	0.0201085547729396	VSIG4/HOMER2/HDAC7/ZFP36/CR1/HOMER3/LAG3/LILRB4	8
GO:0032409	BP	GO:0032409	regulation of transporter activity	47/1845	326/18903	0.00427169869628395	0.0276254948049863	0.0202561900365432	ADRB2/AHNAK/KCNQ1/RXRA/SLC9A3R1/PRKCE/CHP1/STIM1/SLC9A1/KCNE3/ATP1B1/MINK1/PLA2G6/GLRX/EDN1/TRPC6/PPARG/STAC/JPH4/CAV1/CACNB3/CHRM3/FHL1/AKAP5/RRAD/FXYD6/SLC5A3/PIM1/SGK1/CLIC2/CALM3/CRHBP/BCL2/SNCA/NR1H3/GPR35/FXYD2/NEDD4L/TREM2/RASGRF1/P2RY6/GEM/SCN1B/TCAF2/EPHB2/CCL2/MMP9	47
GO:0016052	BP	GO:0016052	carbohydrate catabolic process	26/1845	155/18903	0.00429906953654224	0.0277725451202271	0.0203640135941474	GPD2/HK3/FOXK1/GK5/ZBTB7A/PYGB/INSR/SLC2A6/FBP1/GPD1/PHKG2/RBKS/NUPR1/FUT7/ENO1/FUT8/TPI1/IGF1/DDIT4/GAPDH/LDHA/HIF1A/GALM/ALDOC/CHIT1/ENO2	26
GO:0019218	BP	GO:0019218	regulation of steroid metabolic process	19/1845	102/18903	0.00430528636628402	0.0277827683163323	0.0203715096771878	H6PD/LDLRAP1/STARD4/POR/IL1A/DGKQ/TSPO/LDLR/AKR1C3/TTC39B/CES1/IGFBP7/INSIG2/SREBF1/EGR1/ADM/SNAI1/APOE/CYP27B1	19
GO:0003382	BP	GO:0003382	epithelial cell morphogenesis	9/1845	34/18903	0.00433070983698857	0.0278230467747636	0.0204010435593543	HEG1/ST14/FLNB/COL18A1/RILPL1/BCL11B/CLDN3/MET/RAB25	9
GO:0032743	BP	GO:0032743	positive regulation of interleukin-2 production	9/1845	34/18903	0.00433070983698857	0.0278230467747636	0.0204010435593543	ANXA1/IL1A/CD4/CD86/TRAF2/CD80/CARD11/CD3E/CD28	9
GO:0034383	BP	GO:0034383	low-density lipoprotein particle clearance	9/1845	34/18903	0.00433070983698857	0.0278230467747636	0.0204010435593543	LDLRAP1/NCEH1/LDLR/MYLIP/LIPA/CD36/TREM2/HMOX1/SCARB1	9
GO:0046475	BP	GO:0046475	glycerophospholipid catabolic process	9/1845	34/18903	0.00433070983698857	0.0278230467747636	0.0204010435593543	GPCPD1/PLA2G6/PNPLA6/LDLR/PLB1/PLA2G4C/SCARB1/PLA2G7/ENPP2	9
GO:0048146	BP	GO:0048146	positive regulation of fibroblast proliferation	12/1845	53/18903	0.00433937426762368	0.0278230467747636	0.0204010435593543	S100A6/FN1/PDGFD/PDGFB/CDK6/IGF1/MIF/GAS6/SPHK1/LIF/PDGFA/WNT5A	12
GO:0052372	BP	GO:0052372	modulation by symbiont of entry into host	12/1845	53/18903	0.00433937426762368	0.0278230467747636	0.0204010435593543	TRIM38/TRIM14/TRIM25/CAV1/FCN3/CD4/SMPD1/LGALS1/P4HB/ITGAV/CH25H/IFITM1	12
GO:0007044	BP	GO:0007044	cell-substrate junction assembly	18/1845	95/18903	0.00445894918390843	0.0284982946242335	0.0208961640579078	PLEC/ACVRL1/DST/SLC9A1/THBS1/FN1/STON1/ARHGAP6/RHOD/PEAK1/VEGFA/BCL2/GPM6B/FMN1/MMP14/LAMC1/CTTN/ITGA2	18
GO:0034109	BP	GO:0034109	homotypic cell-cell adhesion	18/1845	95/18903	0.00445894918390843	0.0284982946242335	0.0208961640579078	ABAT/CD9/FLNA/UBASH3B/TSPAN32/FN1/PKP2/HBB/CELA2A/PLPP3/RAP2B/JUP/CCL5/PRKCA/CTSG/DSP/PDPN/CEACAM5	18
GO:0045638	BP	GO:0045638	negative regulation of myeloid cell differentiation	18/1845	95/18903	0.00445894918390843	0.0284982946242335	0.0208961640579078	CTNNB1/TOB2/RARA/CLDN18/UBASH3B/INHBA/ZBTB16/C1QC/NFKBIA/CDK6/GPR68/ZFP36/HMGB3/CCL3/TLR3/ZFP36L1/GPR171/LILRB4	18
GO:0035023	BP	GO:0035023	regulation of Rho protein signal transduction	17/1845	88/18903	0.00458544221191384	0.0292755336106746	0.0214660688043856	HEG1/ARHGEF28/GPR18/EPS8/GPR35/FLOT1/KANK1/RASGRF1/LPAR6/STARD13/P2RY10/ITGA3/EPS8L2/ABCA1/APOE/COL3A1/MET	17
GO:0015909	BP	GO:0015909	long-chain fatty acid transport	14/1845	67/18903	0.00468219777596678	0.0298614634754477	0.0218956975503217	ANXA1/SLC25A20/IRS2/PLA2G6/THBS1/SLC27A3/PPARG/NMB/FABP4/CD36/MIF/APOE/SLC2A1/PLA2G2D	14
GO:0042058	BP	GO:0042058	regulation of epidermal growth factor receptor signaling pathway	15/1845	74/18903	0.00471181847759338	0.0300184397164424	0.0220107992196767	CBL/PTPN12/NCF1/ADORA1/NEURL1/ADAM17/NUP62/CBLB/GPRC5A/WDR54/PDE6G/RALA/TGFA/AGR2/MMP9	15
GO:0001774	BP	GO:0001774	microglial cell activation	11/1845	47/18903	0.00474486324761552	0.0301328974252702	0.0220947244893426	C5AR1/AGER/LDLR/TLR2/SNCA/CST7/TREM2/CCL3/TLR3/SPHK1/AZU1	11
GO:0090199	BP	GO:0090199	regulation of release of cytochrome c from mitochondria	11/1845	47/18903	0.00474486324761552	0.0301328974252702	0.0220947244893426	LMNA/PLA2G6/BCL2L11/IGF1/MLLT11/BIK/BMF/NOL3/HGF/BNIP3/MMP9	11
GO:1902895	BP	GO:1902895	positive regulation of miRNA transcription	11/1845	47/18903	0.00474486324761552	0.0301328974252702	0.0220947244893426	SREBF2/SMAD6/PPARG/PDGFB/ETS1/FOS/SREBF1/EGR1/HIF1A/TGFB2/IL10	11
GO:0016051	BP	GO:0016051	carbohydrate biosynthetic process	33/1845	212/18903	0.00481442879922217	0.0305423287315734	0.0223949369708179	ST3GAL2/B3GNT7/IRS2/P2RY1/DGKQ/INSR/ST6GALNAC6/PER2/PHKG1/FBP1/GPD1/ATF3/PHKG2/PDGFB/CHST11/EXT1/CHST13/NLN/AKR1B1/FUT7/ST3GAL4/SIK1/SNCA/FUT8/TPI1/IGF1/GYS1/PPP1R3G/P2RY6/ALDOC/B3GNT8/SDS/ENO2	33
GO:0034764	BP	GO:0034764	positive regulation of transmembrane transport	36/1845	237/18903	0.0050105288560058	0.031706412203347	0.0232484925791102	ADRB2/RNASEL/KCNQ1/SLC9A3R1/IRS2/CHP1/STIM1/SLC9A1/INSR/ATP1B1/FLNA/GLRX/EDN1/TRPC6/P2RX1/CA2/STAC/CAV1/CACNB3/AKAP5/CALM3/SLC38A1/CXCL10/SNCA/IGF1/KCNMB1/FXYD2/TREM2/P2RY6/CXCL9/EPHB2/CCL2/AZIN2/C3/ITLN1/MS4A1	36
GO:0002363	BP	GO:0002363	alpha-beta T cell lineage commitment	7/1845	23/18903	0.00501908009691015	0.031706412203347	0.0232484925791102	SPN/BCL2/SLAMF6/LY9/BATF/TOX/CTSL	7
GO:0016338	BP	GO:0016338	calcium-independent cell-cell adhesion via plasma membrane cell-adhesion molecules	7/1845	23/18903	0.00501908009691015	0.031706412203347	0.0232484925791102	CLDN12/CLDN18/CLDN5/CLDN7/CLDN1/CLDN4/CLDN3	7
GO:0045624	BP	GO:0045624	positive regulation of T-helper cell differentiation	7/1845	23/18903	0.00501908009691015	0.031706412203347	0.0232484925791102	ANXA1/RARA/CD86/IL18/CD80/HLX/CCL19	7
GO:0006690	BP	GO:0006690	icosanoid metabolic process	22/1845	126/18903	0.00506229568008361	0.031945750107475	0.0234239853296722	ANXA1/MGST3/DAGLA/DPEP2/ACOX1/ALOX5/NLRC4/EDN1/LTA4H/AKR1C2/AKR1C3/HPGD/LTC4S/MGLL/TLR2/AKR1B1/MIF/PLA2G4C/NAIP/PTGS1/GGT5/ALOX15B	22
GO:0002279	BP	GO:0002279	mast cell activation involved in immune response	12/1845	54/18903	0.00509406500117781	0.0320646437355497	0.0235111632043643	CBL/FGR/S100A13/STXBP2/MILR1/PIK3CD/C12orf4/RASGRP1/CLNK/CD300A/HMOX1/CD84	12
GO:0006040	BP	GO:0006040	amino sugar metabolic process	10/1845	41/18903	0.00509718189824502	0.0320646437355497	0.0235111632043643	CHST7/EXTL2/MGAT3/AMDHD2/NAGK/GNPDA1/ST6GAL1/NPL/CHI3L1/CHIT1	10
GO:0050850	BP	GO:0050850	positive regulation of calcium-mediated signaling	10/1845	41/18903	0.00509718189824502	0.0320646437355497	0.0235111632043643	SLC9A1/AKAP5/CD4/IGF1/TREM2/LMCD1/CCL3/CD3E/CCL4/TRAT1	10
GO:0001960	BP	GO:0001960	negative regulation of cytokine-mediated signaling pathway	17/1845	89/18903	0.00516493716883794	0.0324568116637143	0.0237987174413188	XIAP/NLRP2/CARD16/IRAK3/PPARG/PELI3/CAV1/NR1H3/TREM2/NAIP/CCL5/GAS6/PADI2/NOL3/ECM1/BIRC7/MMP12	17
GO:0098900	BP	GO:0098900	regulation of action potential	13/1845	61/18903	0.00529512245816539	0.0332052919839974	0.0243475351082346	TMEM161B/SLC9A1/KCNE3/FLNA/PKP2/CAV1/CACNB3/CALM3/CD36/JUP/GPR35/TRPM4/DSP	13
GO:1902893	BP	GO:1902893	regulation of miRNA transcription	13/1845	61/18903	0.00529512245816539	0.0332052919839974	0.0243475351082346	SREBF2/SMAD6/RARA/PPARG/PDGFB/ETS1/FOS/SREBF1/EGR1/HIF1A/TGFB2/IL10/LILRB4	13
GO:0001893	BP	GO:0001893	maternal placenta development	9/1845	35/18903	0.00533407789183341	0.0333102051682722	0.0244244619257635	VDR/TPPP3/JUNB/GHRL/PRDM1/CTSB/LIF/CYP27B1/SPP1	9
GO:0035633	BP	GO:0035633	maintenance of blood-brain barrier	9/1845	35/18903	0.00533407789183341	0.0333102051682722	0.0244244619257635	CLDN12/PECAM1/TJP1/CLDN5/VEGFA/LAMC1/CLDN1/LSR/CLDN3	9
GO:0070528	BP	GO:0070528	protein kinase C signaling	9/1845	35/18903	0.00533407789183341	0.0333102051682722	0.0244244619257635	MYADM/DGKQ/PLA2G6/PDGFB/CD40/VEGFA/FLOT1/AZU1/WNT5A	9
GO:2000406	BP	GO:2000406	positive regulation of T cell migration	9/1845	35/18903	0.00533407789183341	0.0333102051682722	0.0244244619257635	CCL21/ADAM17/SPN/CXCL10/TNFSF14/CCL5/CXCL12/ADAM8/WNT5A	9
GO:0070252	BP	GO:0070252	actin-mediated cell contraction	19/1845	104/18903	0.00535734149150474	0.0333871928667746	0.0244809125870946	ACTA2/KCNQ1/ADORA1/SLC9A1/KCNE3/FLNA/PKP2/CAV1/TNNC1/TPM1/JUP/NEDD4L/TRPM4/MYL6B/EPDR1/SCN1B/DSP/KCNJ5/PDPN	19
GO:0010804	BP	GO:0010804	negative regulation of tumor necrosis factor-mediated signaling pathway	8/1845	29/18903	0.00535754454342571	0.0333871928667746	0.0244809125870946	XIAP/NLRP2/CARD16/PELI3/NAIP/GAS6/NOL3/BIRC7	8
GO:0002704	BP	GO:0002704	negative regulation of leukocyte mediated immunity	14/1845	68/18903	0.00537847618060493	0.0334480961646541	0.024525569480461	CD46/KLRD1/BST2/JAK3/CR1/CD300A/C4BPA/FCGR2B/CD96/HMOX1/CD84/LILRB4/SLAMF1/IL4I1	14
GO:0032024	BP	GO:0032024	positive regulation of insulin secretion	14/1845	68/18903	0.00537847618060493	0.0334480961646541	0.024525569480461	ABAT/IRS2/PRKCE/PLA2G6/RPH3AL/TCF7L2/GLUL/GPR68/CD38/GHRL/TRPM4/OXCT1/HIF1A/TRPM2	14
GO:0046486	BP	GO:0046486	glycerolipid metabolic process	55/1845	399/18903	0.0055348064908005	0.0343846268521751	0.0252122736903004	PCYT2/DGKH/AGPAT2/PIP4K2C/TTC7A/DAGLA/GPCPD1/PNPLA2/FIG4/GK5/APOBR/PNPLA3/SEL1L/DGKQ/PTPMT1/ABHD5/PLA2G6/LPL/OSBPL10/PIP5KL1/PNPLA6/MOGAT1/CAV1/LDLR/AWAT2/SLC44A2/MTMR11/GPD1/CHKA/CHPT1/SOCS3/PDGFB/PLB1/MGLL/CSF1R/INSIG2/PIK3CD/SOCS1/SIK1/SLC44A1/SREBF1/NR1H3/ANG/PLA2G4C/MBOAT2/SCARB1/PDGFA/PIK3R6/CETP/C3/INPP4B/APOE/PLA2G7/ENPP2/PLA2G2D	55
GO:0033002	BP	GO:0033002	muscle cell proliferation	37/1845	247/18903	0.00564431441791556	0.0345842601040308	0.0253586532978241	CTNNB1/LDLRAP1/MYD88/THBS1/EDN1/PPARG/TCF7L2/PDGFD/HPGD/SOD2/PDGFB/IL18/FOS/STAT1/TPM1/PIM1/DNMT1/PTGIR/ID2/IGF1/ANG/CCL5/S1PR2/P2RY6/CDK1/NDRG2/HMOX1/TGFB2/IL10/HGF/MMP2/S1PR1/APOE/IGFBP3/MMP9/ITGA2/ELANE	37
GO:0043433	BP	GO:0043433	negative regulation of DNA-binding transcription factor activity	30/1845	190/18903	0.00566589669203923	0.0345842601040308	0.0253586532978241	NLRP2/IRAK3/CHP1/PEX14/FLNA/NLRP12/TCF7L2/BCL3/BHLHE40/NFKBIE/NUPR1/PIM1/NFKBIA/SIK1/PRDX2/ID2/AIM2/GAS6/RB1/ID3/CDKN2A/HES1/HMOX1/TNFRSF4/IL10/NDN/CMKLR1/CD200/ADORA3/TMIGD3	30
GO:0001696	BP	GO:0001696	gastric acid secretion	6/1845	18/18903	0.00566839460039536	0.0345842601040308	0.0253586532978241	KCNQ1/SNX10/PTGER3/SGK1/HRH2/GHRL	6
GO:0003159	BP	GO:0003159	morphogenesis of an endothelium	6/1845	18/18903	0.00566839460039536	0.0345842601040308	0.0253586532978241	CTNNB1/RHOB/ACVRL1/CXCL10/STARD13/CXCR4	6
GO:0006044	BP	GO:0006044	N-acetylglucosamine metabolic process	6/1845	18/18903	0.00566839460039536	0.0345842601040308	0.0253586532978241	CHST7/EXTL2/MGAT3/AMDHD2/NAGK/GNPDA1	6
GO:0009125	BP	GO:0009125	nucleoside monophosphate catabolic process	6/1845	18/18903	0.00566839460039536	0.0345842601040308	0.0253586532978241	TYMP/HPRT1/DNPH1/AMPD3/NT5E/DPYS	6
GO:0030730	BP	GO:0030730	sequestering of triglyceride	6/1845	18/18903	0.00566839460039536	0.0345842601040308	0.0253586532978241	PNPLA2/ABHD5/OSBPL11/PPARG/LPL/TREM2	6
GO:0033033	BP	GO:0033033	negative regulation of myeloid cell apoptotic process	6/1845	18/18903	0.00566839460039536	0.0345842601040308	0.0253586532978241	CXCR2/BCL2/MIF/GAS6/ST6GAL1/CLEC5A	6
GO:0045780	BP	GO:0045780	positive regulation of bone resorption	6/1845	18/18903	0.00566839460039536	0.0345842601040308	0.0253586532978241	TFRC/DCSTAMP/PRKCA/TNFRSF11A/ADAM8/SPP1	6
GO:0048569	BP	GO:0048569	post-embryonic animal organ development	6/1845	18/18903	0.00566839460039536	0.0345842601040308	0.0253586532978241	CDH23/BCL2L11/MYO1E/VEGFA/BCL11B/MYO7A	6
GO:0051917	BP	GO:0051917	regulation of fibrinolysis	6/1845	18/18903	0.00566839460039536	0.0345842601040308	0.0253586532978241	THBD/F12/THBS1/VTN/PLAU/PLAT	6
GO:0060263	BP	GO:0060263	regulation of respiratory burst	6/1845	18/18903	0.00566839460039536	0.0345842601040308	0.0253586532978241	NCF1/INSR/SLAMF8/JCHAIN/IGHA2/IGHA1	6
GO:0061154	BP	GO:0061154	endothelial tube morphogenesis	6/1845	18/18903	0.00566839460039536	0.0345842601040308	0.0253586532978241	CTNNB1/RHOB/ACVRL1/CXCL10/STARD13/CXCR4	6
GO:0070230	BP	GO:0070230	positive regulation of lymphocyte apoptotic process	6/1845	18/18903	0.00566839460039536	0.0345842601040308	0.0253586532978241	BCL2L11/CCL5/IL10/PDCD1/ADAM8/WNT5A	6
GO:0090520	BP	GO:0090520	sphingolipid mediated signaling pathway	6/1845	18/18903	0.00566839460039536	0.0345842601040308	0.0253586532978241	S1PR4/S1PR5/PLPP3/S1PR2/SPHK1/S1PR1	6
GO:0150079	BP	GO:0150079	negative regulation of neuroinflammatory response	6/1845	18/18903	0.00566839460039536	0.0345842601040308	0.0253586532978241	LDLR/CST7/IGF1/TREM2/CD200R1/CD200	6
GO:0002791	BP	GO:0002791	regulation of peptide secretion	29/1845	182/18903	0.00567078026393032	0.0345842601040308	0.0253586532978241	ABAT/FFAR2/IRS2/PRKCE/ADORA1/ALOX5/SIDT2/PER2/PLA2G6/RPH3AL/SYTL4/FFAR4/TCF7L2/CELA2A/SLC16A1/PIM3/UCP2/GLUL/CRHBP/GPR68/SREBF1/CD38/CCL5/GHRL/TRPM4/OXCT1/HIF1A/SPINK1/TRPM2	29
GO:0046890	BP	GO:0046890	regulation of lipid biosynthetic process	29/1845	182/18903	0.00567078026393032	0.0345842601040308	0.0253586532978241	H6PD/ANXA1/STARD4/POR/CHP1/IL1A/DGKQ/TSPO/PLA2G6/LDLR/AKR1C3/CES1/IGFBP7/PDGFB/INSIG2/SIK1/ORMDL3/SREBF1/NR1H3/IDH1/EGR1/ADM/SPHK1/SCARB1/SNAI1/PDGFA/C3/APOE/CYP27B1	29
GO:0051403	BP	GO:0051403	stress-activated MAPK cascade	36/1845	239/18903	0.00573778137869724	0.0349573164281402	0.0256321940922547	XIAP/NCF1/IL1A/MYD88/CCL21/HIPK2/MINK1/AGER/SH2D3C/DIXDC1/IGFBP6/DUSP16/MAPK13/VEGFA/TRAF2/TRAF5/ZFP36/GADD45B/RASGRP1/TREM2/NAIP/TRAF1/GADD45G/TLR3/FCGR2B/SPHK1/TGFB2/ZFP36L1/CCR7/HGF/CD27/SLAMF1/SEMA4C/CCL19/BIRC7/WNT5A	36
GO:0003096	BP	GO:0003096	renal sodium ion transport	5/1845	13/18903	0.00580151389786913	0.0349625944931348	0.0256360641944306	KCNQ1/SLC9A3R1/EDN1/SGK1/EDNRB	5
GO:0032494	BP	GO:0032494	response to peptidoglycan	5/1845	13/18903	0.00580151389786913	0.0349625944931348	0.0256360641944306	C5AR1/IRAK3/MYD88/CAMP/TREM2	5
GO:0032823	BP	GO:0032823	regulation of natural killer cell differentiation	5/1845	13/18903	0.00580151389786913	0.0349625944931348	0.0256360641944306	RASGRP1/GAS6/IL15RA/PRDM1/TOX	5
GO:0034616	BP	GO:0034616	response to laminar fluid shear stress	5/1845	13/18903	0.00580151389786913	0.0349625944931348	0.0256360641944306	SREBF2/SMAD6/MAPK7/ABCA1/ASS1	5
GO:0036006	BP	GO:0036006	cellular response to macrophage colony-stimulating factor stimulus	5/1845	13/18903	0.00580151389786913	0.0349625944931348	0.0256360641944306	DCSTAMP/CSF1/CSF1R/TLR2/TREM2	5
GO:0045741	BP	GO:0045741	positive regulation of epidermal growth factor-activated receptor activity	5/1845	13/18903	0.00580151389786913	0.0349625944931348	0.0256360641944306	NCF1/ADORA1/NEURL1/ADAM17/TGFA	5
GO:0051918	BP	GO:0051918	negative regulation of fibrinolysis	5/1845	13/18903	0.00580151389786913	0.0349625944931348	0.0256360641944306	THBD/THBS1/VTN/PLAU/PLAT	5
GO:0060100	BP	GO:0060100	positive regulation of phagocytosis, engulfment	5/1845	13/18903	0.00580151389786913	0.0349625944931348	0.0256360641944306	CD36/TREM2/APPL2/C3/ITGA2	5
GO:0060670	BP	GO:0060670	branching involved in labyrinthine layer morphogenesis	5/1845	13/18903	0.00580151389786913	0.0349625944931348	0.0256360641944306	RSPO3/SOCS3/ST14/ADM/IL10	5
GO:1905155	BP	GO:1905155	positive regulation of membrane invagination	5/1845	13/18903	0.00580151389786913	0.0349625944931348	0.0256360641944306	CD36/TREM2/APPL2/C3/ITGA2	5
GO:0051591	BP	GO:0051591	response to cAMP	17/1845	90/18903	0.0058027992528222	0.0349625944931348	0.0256360641944306	THBD/KCNQ1/DGKQ/FBP1/RAPGEF3/GPD1/FOS/STAT1/FOSB/CRHBP/DUOX1/SREBF1/ZFP36L1/SDC1/COL1A1/ASS1/PLAT	17
GO:0071375	BP	GO:0071375	cellular response to peptide hormone stimulus	44/1845	306/18903	0.00583131882572754	0.0350991529721251	0.025736194690592	PIP4K2C/ZNF592/POR/PDE3B/IRS2/PNPLA3/SIK2/CCND3/SLC9A1/INSR/DENND4C/EDN1/PPARG/LPL/FBP1/CA2/CAV1/BCAR1/INHBA/JAK3/SOCS3/BAIAP2/FOS/UCP2/STAT1/INSIG2/NR4A2/SLC2A8/FUT7/CRHBP/RAB12/SOCS1/SREBF1/MZB1/RARRES2/KANK1/RB1/APPL2/GHRL/PXN/SPINK1/ZFP36L1/ASS1/PLAT	44
GO:0051258	BP	GO:0051258	protein polymerization	41/1845	281/18903	0.00591058084156642	0.0355405538066105	0.0260598485924947	TMOD3/SSH2/SPTBN5/HAUS2/CAMSAP1/SLAIN2/PRKCE/MYADM/CCL21/MTPN/TMSB4Y/CYFIP2/EVL/CDC42EP3/DIAPH1/CDC42EP4/TPPP/SPIRE2/ARHGAP6/TPPP3/SVIL/PSTPIP2/HSPA1B/SSH1/PSTPIP1/PAK1/PREX1/BAIAP2/EPS8/SNCA/DBN1/TPX2/ANG/KANK1/UBE2C/VTN/PSRC1/FMN1/CCR7/CTTN/MET	41
GO:0010761	BP	GO:0010761	fibroblast migration	12/1845	55/18903	0.00594965063609085	0.0357038594227874	0.0261795912294562	ACTA2/PLEC/SLC9A3R1/PRKCE/THBS1/PDLIM1/TNS1/ARID5B/FUT8/SGPL1/PRR5L/APPL2	12
GO:0038093	BP	GO:0038093	Fc receptor signaling pathway	12/1845	55/18903	0.00594965063609085	0.0357038594227874	0.0261795912294562	MYO1G/PRKCE/FGR/PLA2G6/PAK1/LILRA4/VAV3/LCK/APPL2/FCGR2B/PIGR/CD200R1	12
GO:0042310	BP	GO:0042310	vasoconstriction	16/1845	83/18903	0.00597778570638083	0.0358368253097531	0.0262770874840488	ACTA2/CYSLTR1/BBS2/PER2/EDN1/P2RX1/CAV1/CHRM3/ADRA2B/HRH2/CD38/DOCK4/TRPM4/ADM/MMP2/EDNRB	16
GO:0048638	BP	GO:0048638	regulation of developmental growth	47/1845	332/18903	0.00602507509555304	0.0360258086540933	0.0264156581255421	ADRB2/WWC2/DUSP6/TRPV2/BBS2/INSR/EDN1/FN1/ACACB/MYOZ1/CSF1/RGS2/BCL2L11/SEMA6B/PPIB/SLC23A2/PIM1/SEMA4A/VEGFA/BCL2/IGF1/BASP1/SGPL1/DISC1/BCL11A/DBN1/NEDD4L/CXCL12/GHRL/HLX/CDH1/HOPX/CDK1/CXCR4/SEMA4B/GAMT/ADRB3/SEMA7A/CTTN/LGMN/APOE/SEMA4C/AGR2/CRABP2/WNT5A/HAMP/SPP1	47
GO:0005996	BP	GO:0005996	monosaccharide metabolic process	37/1845	248/18903	0.0060273371276156	0.0360258086540933	0.0264156581255421	H6PD/HK3/KCNQ1/FOXK1/IRS2/DGKQ/INSR/PER2/FBP1/ACACB/GPD1/ATF3/PFKFB3/PHKG2/RBKS/SLC23A2/NLN/AKR1B1/FUT7/ENO1/SIK1/FUT8/TPI1/IGF1/GAPDH/MPI/PDK1/PPP1R3G/GHRL/FUCA1/GALM/ALDOC/IGFBP4/SDS/SLC2A1/IGFBP3/ENO2	37
GO:0042593	BP	GO:0042593	glucose homeostasis	37/1845	248/18903	0.0060273371276156	0.0360258086540933	0.0264156581255421	HK3/CRY2/FFAR2/FOXK1/ADIPOR2/NCF1/IRS2/PRKCE/INSR/ALOX5/SIDT2/SLC12A6/PLA2G6/AGER/RPH3AL/FAM3B/PPARG/NMB/TCF7L2/SLC16A1/PIM3/UCP2/GPR68/ICAM1/PRCP/TREM2/GAS6/SLC29A1/APPL2/BACE2/PPP1R3G/GHRL/TRPM4/OXCT1/HIF1A/SERPINF1/PTPRN2	37
GO:0061614	BP	GO:0061614	miRNA transcription	13/1845	62/18903	0.00611492452598406	0.0363581399236579	0.0266593375745043	SREBF2/SMAD6/RARA/PPARG/PDGFB/ETS1/FOS/SREBF1/EGR1/HIF1A/TGFB2/IL10/LILRB4	13
GO:1903018	BP	GO:1903018	regulation of glycoprotein metabolic process	13/1845	62/18903	0.00611492452598406	0.0363581399236579	0.0266593375745043	CTNNB1/CHP1/CCL21/TCF7L2/JAK3/ITM2C/BCL2/IGF1/BACE2/PAWR/ITM2A/CCR7/CCL19	13
GO:0032814	BP	GO:0032814	regulation of natural killer cell activation	10/1845	42/18903	0.00611674886592245	0.0363581399236579	0.0266593375745043	FGR/BLOC1S3/KLRD1/IL18/RASGRP1/CLNK/GAS6/IL15RA/PRDM1/TOX	10
GO:0034142	BP	GO:0034142	toll-like receptor 4 signaling pathway	10/1845	42/18903	0.00611674886592245	0.0363581399236579	0.0266593375745043	PRKCE/BPIFB1/LY96/NINJ1/NFKBIA/NR1H3/TREM2/APPL2/CD14/S100A14	10
GO:1900274	BP	GO:1900274	regulation of phospholipase C activity	10/1845	42/18903	0.00611674886592245	0.0363581399236579	0.0266593375745043	FGFR1/C5AR1/RASGRP4/S1PR4/ARHGAP6/CD86/FLT1/ANG/ITK/P2RY6	10
GO:0010469	BP	GO:0010469	regulation of signaling receptor activity	28/1845	175/18903	0.00612486215330062	0.0363581399236579	0.0266593375745043	ADRB2/CBL/NCF1/P2RY1/ADORA1/MINK1/EDN1/PPARG/NEURL1/ADAM17/CBLB/ADRA2B/CRHBP/GPRC5A/DLGAP3/IL18BP/RASGRF1/MTRNR2L1/HIF1A/FCGR2B/HOMER3/TGFA/IL10/LILRB4/PLAU/MUC4/EPHB2/CCL2	28
GO:0030218	BP	GO:0030218	erythrocyte differentiation	22/1845	128/18903	0.00612539137996572	0.0363581399236579	0.0266593375745043	TMOD3/EPAS1/KCNQ1/THRA/ZBTB7A/HIPK2/LYAR/INHBA/HSPA1B/HMGB2/JAK3/ETS1/SLC11A2/STAT1/VEGFA/CDK6/ID2/ZFP36/RB1/SFXN1/HIF1A/ZFP36L1	22
GO:0032835	BP	GO:0032835	glomerulus development	14/1845	69/18903	0.00615564366231229	0.036465497782176	0.0267380569313669	ACTA2/PECAM1/WWTR1/PDGFD/ANGPT2/MYO1E/PDGFB/EXT1/BCL2/BASP1/EGR1/HES1/EDNRB/CD24	14
GO:0046847	BP	GO:0046847	filopodium assembly	14/1845	69/18903	0.00615564366231229	0.036465497782176	0.0267380569313669	CCL21/SPATA13/DOCK11/FGD5/NEURL1/RAB3IP/S1PR2/FNBP1L/RALA/MYO10/CCR7/TRPM2/FSCN1/EPHB2	14
GO:0002456	BP	GO:0002456	T cell mediated immunity	20/1845	113/18903	0.00626473474412897	0.037075108382086	0.027185049401447	CD46/MYO1G/AGER/KLRD1/PRF1/CD1E/IL18/RFTN1/FUT7/HPRT1/TRAF2/ICAM1/TRPM4/FCGR2B/RSAD2/CD1A/LILRB4/SLAMF1/CD70/IL4I1	20
GO:0007179	BP	GO:0007179	transforming growth factor beta receptor signaling pathway	33/1845	216/18903	0.00640774224053591	0.0378840381972513	0.027778191214033	NLK/SMAD6/ZBTB7A/ACVRL1/HIPK2/C20orf27/THBS1/PPARG/CLDN5/ADAM17/CAV1/ITGB8/HPGD/CHST11/LTBP2/BCL9L/FOS/PMEPA1/FUT8/ADAM9/APPL2/NREP/PXN/SPRY2/HTRA4/ITGA3/ITGB6/ZEB1/TGFB2/COL1A2/EMILIN1/COL3A1/HTRA1	33
GO:0033500	BP	GO:0033500	carbohydrate homeostasis	37/1845	249/18903	0.00643197606057362	0.0379377071090908	0.0278175435472654	HK3/CRY2/FFAR2/FOXK1/ADIPOR2/NCF1/IRS2/PRKCE/INSR/ALOX5/SIDT2/SLC12A6/PLA2G6/AGER/RPH3AL/FAM3B/PPARG/NMB/TCF7L2/SLC16A1/PIM3/UCP2/GPR68/ICAM1/PRCP/TREM2/GAS6/SLC29A1/APPL2/BACE2/PPP1R3G/GHRL/TRPM4/OXCT1/HIF1A/SERPINF1/PTPRN2	37
GO:0045926	BP	GO:0045926	negative regulation of growth	37/1845	249/18903	0.00643197606057362	0.0379377071090908	0.0278175435472654	ADRB2/WWC2/ACVRL1/BBS2/SH3BP4/CDKN2D/FBP1/DCSTAMP/MYOZ1/SCGB3A1/INHBA/FHL1/BST2/EAF2/RGS2/HSPA1B/SIPA1/SEMA6B/SEMA4A/ENO1/BCL2/BCL11A/RB1/CDKN2A/PSRC1/CDH1/HIF1A/SEMA4B/TGFB2/ADRB3/SEMA7A/LGMN/CYP27B1/ALOX15B/SEMA4C/WNT5A/SPP1	37
GO:0043369	BP	GO:0043369	CD4-positive or CD8-positive, alpha-beta T cell lineage commitment	7/1845	24/18903	0.00649832231985884	0.0379377071090908	0.0278175435472654	SPN/BCL2/SLAMF6/LY9/BATF/TOX/CTSL	7
GO:0060907	BP	GO:0060907	positive regulation of macrophage cytokine production	7/1845	24/18903	0.00649832231985884	0.0379377071090908	0.0278175435472654	SPON2/MYD88/CD36/TLR3/SEMA7A/GPRC5B/WNT5A	7
GO:0140632	BP	GO:0140632	inflammasome complex assembly	7/1845	24/18903	0.00649832231985884	0.0379377071090908	0.0278175435472654	MYD88/NLRP1/MEFV/TLR6/CD36/AIM2/TREM2	7
GO:0060021	BP	GO:0060021	roof of mouth development	17/1845	91/18903	0.00650319753598362	0.0379377071090908	0.0278175435472654	CLDN5/INHBA/ITGB8/ASPH/INSIG2/ARID5B/SGPL1/TMEM107/ITGB6/TGFB2/FZD2/MMP25/SNAI1/BNC2/EPHB2/LEF1/WNT5A	17
GO:0030224	BP	GO:0030224	monocyte differentiation	9/1845	36/18903	0.00650817584496999	0.0379377071090908	0.0278175435472654	PPARG/DCSTAMP/CSF1/CD4/CSF1R/VEGFA/CDK6/GPR68/ZFP36L1	9
GO:0033280	BP	GO:0033280	response to vitamin D	9/1845	36/18903	0.00650817584496999	0.0379377071090908	0.0278175435472654	VDR/RXRA/TRIM25/CDKN2D/AQP3/PIM1/CXCL10/CYP27B1/SPP1	9
GO:0045589	BP	GO:0045589	regulation of regulatory T cell differentiation	9/1845	36/18903	0.00650817584496999	0.0379377071090908	0.0278175435472654	CD46/FANCA/SOCS1/CTLA4/CR1/LAG3/LILRB4/IL4I1/CD28	9
GO:0051930	BP	GO:0051930	regulation of sensory perception of pain	9/1845	36/18903	0.00650817584496999	0.0379377071090908	0.0278175435472654	IL1A/ADORA1/SLC9A1/EDN1/MGLL/CCL3/GPR171/IL10/EDNRB	9
GO:0051931	BP	GO:0051931	regulation of sensory perception	9/1845	36/18903	0.00650817584496999	0.0379377071090908	0.0278175435472654	IL1A/ADORA1/SLC9A1/EDN1/MGLL/CCL3/GPR171/IL10/EDNRB	9
GO:0086005	BP	GO:0086005	ventricular cardiac muscle cell action potential	9/1845	36/18903	0.00650817584496999	0.0379377071090908	0.0278175435472654	KCNQ1/KCNE3/PKP2/CAV1/JUP/NEDD4L/TRPM4/DSP/KCNJ5	9
GO:1903146	BP	GO:1903146	regulation of autophagy of mitochondrion	9/1845	36/18903	0.00650817584496999	0.0379377071090908	0.0278175435472654	SREBF2/USP30/CAMKK2/TSPO/SREBF1/SLC25A4/HIF1A/CTTN/BNIP3	9
GO:0022898	BP	GO:0022898	regulation of transmembrane transporter activity	42/1845	291/18903	0.00650908422488621	0.0379377071090908	0.0278175435472654	ADRB2/AHNAK/KCNQ1/SLC9A3R1/PRKCE/CHP1/STIM1/SLC9A1/KCNE3/ATP1B1/MINK1/PLA2G6/GLRX/EDN1/TRPC6/STAC/JPH4/CAV1/CACNB3/CHRM3/FHL1/AKAP5/RRAD/FXYD6/PIM1/CLIC2/CALM3/CRHBP/BCL2/SNCA/GPR35/FXYD2/NEDD4L/TREM2/RASGRF1/P2RY6/GEM/SCN1B/TCAF2/EPHB2/CCL2/MMP9	42
GO:0007043	BP	GO:0007043	cell-cell junction assembly	25/1845	152/18903	0.00651367115387427	0.0379377071090908	0.0278175435472654	CTNNB1/PDCD6IP/PKN2/HEG1/PECAM1/TJP1/CD9/CLDN18/CLDN5/GPBAR1/PKP2/CAV1/CLDN7/HDAC7/JUP/DCHS1/PRKCA/HOPX/SNAI1/FSCN1/EPHB2/CLDN1/CLDN4/LSR/CLDN3	25
GO:0051101	BP	GO:0051101	regulation of DNA binding	21/1845	121/18903	0.00651807144659942	0.0379377071090908	0.0278175435472654	CTNNB1/HABP4/ZBTB7A/HIPK2/PER2/AGER/PPARG/ZBTB7C/HMGB2/BCL3/NME1/CALM3/NFKBIA/IGF1/RB1/HES1/HMOX1/LIF/LEF1/MMP9/ITGA2	21
GO:0048639	BP	GO:0048639	positive regulation of developmental growth	27/1845	168/18903	0.00661230188744715	0.0384488359022751	0.0281923249599053	TRPV2/BBS2/INSR/EDN1/FN1/ACACB/CSF1/PPIB/SLC23A2/PIM1/VEGFA/BCL2/IGF1/BASP1/DISC1/DBN1/NEDD4L/CXCL12/GHRL/HLX/HOPX/CDK1/CXCR4/SEMA7A/AGR2/CRABP2/HAMP	27
GO:0050798	BP	GO:0050798	activated T cell proliferation	11/1845	49/18903	0.00662618720115298	0.0384922405725893	0.0282241511138462	AGER/CRTAM/IGFBP2/JAK3/IL18/TNFSF9/IGF1/LILRB4/SLAMF1/CD24/IL2RA	11
GO:0002825	BP	GO:0002825	regulation of T-helper 1 type immune response	8/1845	30/18903	0.00669206353789466	0.0386874840016186	0.0283673119162037	SLC11A1/ANXA1/JAK3/IL18/CD80/HLX/SLAMF1/CCL19	8
GO:0007176	BP	GO:0007176	regulation of epidermal growth factor-activated receptor activity	8/1845	30/18903	0.00669206353789466	0.0386874840016186	0.0283673119162037	CBL/NCF1/ADORA1/NEURL1/ADAM17/CBLB/GPRC5A/TGFA	8
GO:0007202	BP	GO:0007202	activation of phospholipase C activity	8/1845	30/18903	0.00669206353789466	0.0386874840016186	0.0283673119162037	C5AR1/RASGRP4/S1PR4/ARHGAP6/CD86/ANG/ITK/P2RY6	8
GO:0045940	BP	GO:0045940	positive regulation of steroid metabolic process	8/1845	30/18903	0.00669206353789466	0.0386874840016186	0.0283673119162037	LDLRAP1/STARD4/POR/IL1A/CES1/SREBF1/ADM/APOE	8
GO:1902230	BP	GO:1902230	negative regulation of intrinsic apoptotic signaling pathway in response to DNA damage	8/1845	30/18903	0.00669206353789466	0.0386874840016186	0.0283673119162037	CDKN2D/ACKR3/DDIAS/BCL2/MIF/CXCL12/SNAI1/MUC1	8
GO:0014902	BP	GO:0014902	myotube differentiation	22/1845	129/18903	0.00672207596338763	0.0388235504821858	0.0284670816581551	DOCK1/PIEZO1/PLEC/CD9/SORT1/BHLHE41/RYR1/SCGB3A1/NLN/PLEKHO1/CXCL10/BCL2/SIK1/IGF1/NFATC2/FLOT1/TNFSF14/PLD3/MYEF2/CXCL9/MMP14/CEACAM5	22
GO:0009636	BP	GO:0009636	response to toxic substance	37/1845	250/18903	0.00685915736184102	0.0395771399270808	0.0290196455529589	MGST3/HBA1/SLC47A1/MGST1/ABCG2/HBA2/HBB/CES1/SOD2/CNP/LTC4S/NUPR1/GPX3/TLR2/FOS/PON2/PIM1/GSTM3/CLIC2/DUOX1/BCL2/CPOX/PRDX2/CD36/CCL5/TP53INP1/CDH1/CDK1/CCL3/CCL4/TYMS/PTGS1/SLC18A2/SDC1/APOE/CLDN1/ASS1	37
GO:0032720	BP	GO:0032720	negative regulation of tumor necrosis factor production	15/1845	77/18903	0.00691106868880392	0.0397089720236572	0.0291163104641223	ACP5/RARA/IRAK3/TSPO/BCL3/GPR18/LILRA4/IGF1/TREM2/GAS6/GHRL/GPNMB/IL10/LILRB4/SLAMF1	15
GO:0032729	BP	GO:0032729	positive regulation of interferon-gamma production	15/1845	77/18903	0.00691106868880392	0.0397089720236572	0.0291163104641223	SLC11A1/TLR8/CRTAM/BCL3/IL18/RASGRP1/CD226/EBI3/SLAMF6/TLR3/CD3E/CD14/CD2/SLAMF1/WNT5A	15
GO:0043551	BP	GO:0043551	regulation of phosphatidylinositol 3-kinase activity	12/1845	56/18903	0.00691512373522905	0.0397089720236572	0.0291163104641223	CCL21/FGR/SOCS3/PDGFB/FLT1/SOCS1/WDR91/VAV3/PIK3IP1/CCR7/PIK3R6/CCL19	12
GO:0060986	BP	GO:0060986	endocrine hormone secretion	12/1845	56/18903	0.00691512373522905	0.0397089720236572	0.0291163104641223	CRY2/KCNQ1/TACR2/TSPO/HCAR2/RAB11FIP1/PPARG/INHBA/CRHBP/GHRL/CYP19A1/SPP1	12
GO:2000630	BP	GO:2000630	positive regulation of miRNA metabolic process	12/1845	56/18903	0.00691512373522905	0.0397089720236572	0.0291163104641223	SREBF2/SMAD6/PPARG/PDGFB/ETS1/FOS/SREBF1/MIAT/EGR1/HIF1A/TGFB2/IL10	12
GO:0030101	BP	GO:0030101	natural killer cell activation	18/1845	99/18903	0.00694981987604508	0.0398700192888902	0.0292343971819333	ELF4/FGR/BLOC1S3/NKG7/KLRD1/IL18/PIK3CD/RASGRP1/CLNK/SLAMF7/GAS6/IL15RA/PRDM1/CD2/TOX/IL21R/MERTK/SLAMF1	18
GO:0060562	BP	GO:0060562	epithelial tube morphogenesis	47/1845	335/18903	0.00710922183508104	0.0407454922574673	0.0298763312703013	CTNNB1/TCTN1/RHOB/FKBPL/VDR/RARA/ACVRL1/CXCR2/EDN1/CC2D2A/CSF1/SETDB2/PAK1/ST14/EXT1/CSF1R/PIK3CD/VEGFA/CXCL10/CTSZ/BCL2/PLXND1/GZF1/ASB2/HS3ST3B1/DCHS1/STARD13/SPRY2/HES1/RALA/CXCR4/HIF1A/ADM/TGFB2/FMN1/FZD2/MMP14/TACSTD2/DDR1/CELSR1/HESX1/MESP1/SEMA4C/LEF1/MET/CTHRC1/WNT5A	47
GO:0022411	BP	GO:0022411	cellular component disassembly	64/1845	483/18903	0.00718905499769843	0.0411636912236887	0.0301829725736577	SMCR8/TMOD3/ADRB2/DEDD2/SPTBN5/SREBF2/PNPLA2/USP30/ATG2A/FYCO1/CAMSAP1/IRAK3/CAMKK2/LIMA1/INSR/MTPN/IQSEC1/PELO/TSPO/PEX14/KIF9/NFE2/CHMP4C/STON1/DNASE2B/SVIL/DNAJC6/C1QC/SWAP70/ASPH/EPS8/WIPI1/SREBF1/DDIT4/AURKA/FLOT1/TPX2/TOP2A/SMARCD3/SLC25A4/TREM2/PRKCA/TPSAB1/CDK1/SH3PXD2B/HIF1A/CTSG/MMP14/DDR1/LAMC1/DPP4/CTTN/FSCN1/CTSV/MMP2/ADAM8/C3/CTSK/BNIP3/MMP9/PDPN/MMP12/MMP7/ELANE	64
GO:0010506	BP	GO:0010506	regulation of autophagy	48/1845	344/18903	0.00727857894546137	0.0416117640195652	0.0305115186419743	TRIM38/SMCR8/ADRB2/PIP4K2C/RRAGB/TRIM14/SREBF2/TAB3/USP30/FOXK1/ATG2A/FYCO1/CAMKK2/TSPO/KAT8/SH3BP4/DCN/MEFV/BCL2L11/NPC1/NUPR1/SVIP/WIPI1/TBC1D14/BCL2/SNCA/ORMDL3/SREBF1/GAPDH/ATP6V0D2/SLC25A4/TREM2/CTSA/TP53INP1/TFEB/DAPK2/HIF1A/BMF/HMOX1/OSBPL7/LAMP3/TPCN1/IL10/RUFY4/CTTN/HGF/BNIP3/MET	48
GO:0016266	BP	GO:0016266	O-glycan processing	10/1845	43/18903	0.00728813214687964	0.0416117640195652	0.0305115186419743	ST3GAL2/B3GNT7/ST6GALNAC2/A4GNT/B3GNT5/GALNT12/GALNT3/ST3GAL4/ST6GAL1/B3GNT8	10
GO:0045622	BP	GO:0045622	regulation of T-helper cell differentiation	10/1845	43/18903	0.00728813214687964	0.0416117640195652	0.0305115186419743	ANXA1/RARA/JAK3/CD86/IL18/JUNB/CD80/HLX/BATF/CCL19	10
GO:0032963	BP	GO:0032963	collagen metabolic process	19/1845	107/18903	0.00732261400711984	0.0417688591557407	0.0306267074903425	RGCC/INHBA/P3H2/SERPINH1/HIF1A/CTSB/MMP14/COL1A2/MMP25/CTSL/MMP2/MRC2/EMILIN1/COL1A1/CTSK/MMP9/ITGA2/MMP12/MMP7	19
GO:1904951	BP	GO:1904951	positive regulation of establishment of protein localization	44/1845	310/18903	0.00734048259136957	0.0418309820677382	0.0306722586567534	SREBF2/ABAT/IRS2/PRKCE/CHP1/IL1A/FLNA/PLA2G6/HCAR2/RPH3AL/SYTL4/PPARG/ARHGEF5/RAPGEF3/TCF7L2/AKAP5/OAZ2/CD2AP/TLR2/GLUL/GPR68/APBB3/IGF1/CD38/JUP/PRR5L/CAMK1/ANG/TREM2/GAS6/ADAM9/GHRL/TRPM4/CDH1/CDK1/OXCT1/HIF1A/TGFB2/ACHE/TRPM2/TCAF2/ADAM8/ABLIM3/SFN	44
GO:0043491	BP	GO:0043491	protein kinase B signaling	33/1845	218/18903	0.0073566181556158	0.0418831204586104	0.0307104887467902	FGFR1/SLC9A3R1/CCL21/INSR/THBS1/ADTRP/AKR1C2/AKR1C3/TCF7L2/PHLDA3/CD40/CASS4/IL18/PIK3CD/IGF1/CCL5/GAS6/HPSE/SPRY2/CCL3/BANK1/ZFP36L1/OSM/PDGFA/CCR7/CCL2/MERTK/ADAM8/CHI3L1/CD28/CCL19/MET/NTS	33
GO:0019079	BP	GO:0019079	viral genome replication	22/1845	130/18903	0.00736557704654067	0.0418943400322688	0.0307187154163126	TRIM38/NFIA/PKN2/RNASEL/OASL/GBP7/APOBEC3G/BST2/IFI27/PPIB/ADARB1/BCL2/TOP2A/CCL5/GAS6/IFITM1/CCL8/RSAD2/CD209/APOBEC3H/CCL2/CD28	22
GO:0034103	BP	GO:0034103	regulation of tissue remodeling	16/1845	85/18903	0.00756069092435932	0.0429633574327338	0.0315025645299322	TFRC/CLDN18/PPARG/UBASH3B/DCSTAMP/CSF1R/IL18/CD38/PRKCA/GPNMB/TNFRSF11A/SIGLEC15/ADAM8/S1PR1/HAMP/SPP1	16
GO:0009913	BP	GO:0009913	epidermal cell differentiation	35/1845	235/18903	0.00760552869090982	0.04304178709594	0.0315600725012327	CTNNB1/ANXA1/VDR/PLEC/KCNQ1/SLC9A3R1/IL1A/GRHL1/CDH23/KAZN/AQP3/KRT79/AKR1C3/MYO6/ST14/FLNB/SLC4A7/MYCL/PTCH2/ZFP36/ADAM9/MCOLN3/HES1/ZFP36L1/BCL11B/KRT8/TCHH/MYO7A/DSP/CYP27B1/KRT7/ALOX15B/SFN/KRT17/WNT5A	35
GO:0002544	BP	GO:0002544	chronic inflammatory response	6/1845	19/18903	0.00761039104615453	0.04304178709594	0.0315600725012327	THBS1/VNN1/CCL5/IL10/VCAM1/CYP19A1	6
GO:0010744	BP	GO:0010744	positive regulation of macrophage derived foam cell differentiation	6/1845	19/18903	0.00761039104615453	0.04304178709594	0.0315600725012327	MSR1/LPL/CSF1/IL18/CD36/ALOX15B	6
GO:0030889	BP	GO:0030889	negative regulation of B cell proliferation	6/1845	19/18903	0.00761039104615453	0.04304178709594	0.0315600725012327	CTLA4/CD300A/FCGR2B/PAWR/TNFRSF21/IL10	6
GO:0043031	BP	GO:0043031	negative regulation of macrophage activation	6/1845	19/18903	0.00761039104615453	0.04304178709594	0.0315600725012327	VSIG4/LDLR/CST7/NR1H3/FCGR2B/CD200	6
GO:0010769	BP	GO:0010769	regulation of cell morphogenesis involved in differentiation	18/1845	100/18903	0.00772247257808071	0.0435528841098858	0.0319348306119807	DOCK1/MYADM/FLNA/FBLN1/PKP2/LIMS2/PREX1/P4HB/CASS4/BAIAP2/CALR/DBN1/KANK1/ST6GAL1/TACSTD2/RAC3/EPHB2/PDPN	18
GO:0036473	BP	GO:0036473	cell death in response to oxidative stress	18/1845	100/18903	0.00772247257808071	0.0435528841098858	0.0319348306119807	CTNNB1/OXR1/MAPK7/SOD2/TLR6/P4HB/VNN1/BCL2/PDK1/TREM2/HIF1A/PAWR/NOL3/IL10/TRPM2/HGF/PYCR1/MET	18
GO:0006694	BP	GO:0006694	steroid biosynthetic process	28/1845	178/18903	0.00772255476377124	0.0435528841098858	0.0319348306119807	H6PD/STARD4/POR/IL1A/SQLE/DGKQ/HMGCR/MSMO1/TSPO/DHCR24/CYP27A1/FDFT1/AKR1C3/CYB5R2/CES1/IGFBP7/OSBPL3/INSIG2/AKR1B1/CH25H/SREBF1/EGR1/ADM/OSBPL7/SNAI1/APOE/CYP27B1/CYP19A1	28
GO:2001238	BP	GO:2001238	positive regulation of extrinsic apoptotic signaling pathway	11/1845	50/18903	0.00776301374725567	0.0437399129838325	0.0320719681524928	DEDD2/THBS1/CAV1/INHBA/ATF3/PDIA3/ITM2C/G0S2/TRAF2/PEA15/MAL	11
GO:0030203	BP	GO:0030203	glycosaminoglycan metabolic process	21/1845	123/18903	0.00787073344660909	0.0441399760610002	0.0323653114491439	ST3GAL2/B3GNT7/CHST7/DCN/ITIH5/PDGFB/CHST11/EXT1/CHST13/ST3GAL4/HMMR/SGSH/HS3ST3B1/HPSE/SPOCK2/FUCA1/ABCC5/BGN/EDNRB/HS3ST1/HS3ST2	21
GO:0002335	BP	GO:0002335	mature B cell differentiation	9/1845	37/18903	0.00787083142772463	0.0441399760610002	0.0323653114491439	DOCK11/SLAMF8/BCL3/LGALS1/CR1/FCGR2B/GPR183/ITM2A/IL10	9
GO:0008207	BP	GO:0008207	C21-steroid hormone metabolic process	9/1845	37/18903	0.00787083142772463	0.0441399760610002	0.0323653114491439	DGKQ/TSPO/AKR1C2/AKR1C3/AKR1B1/EGR1/ADM/DHRS9/EDNRB	9
GO:0048846	BP	GO:0048846	axon extension involved in axon guidance	9/1845	37/18903	0.00787083142772463	0.0441399760610002	0.0323653114491439	SEMA6B/SEMA4A/VEGFA/CXCL12/NRP2/SEMA4B/SEMA7A/SEMA4C/WNT5A	9
GO:1902284	BP	GO:1902284	neuron projection extension involved in neuron projection guidance	9/1845	37/18903	0.00787083142772463	0.0441399760610002	0.0323653114491439	SEMA6B/SEMA4A/VEGFA/CXCL12/NRP2/SEMA4B/SEMA7A/SEMA4C/WNT5A	9
GO:0051057	BP	GO:0051057	positive regulation of small GTPase mediated signal transduction	14/1845	71/18903	0.00797856540610175	0.0446605972078244	0.0327470530599842	SHOC2/RASGRP4/TGM2/CSF1/GPR18/ITGAV/AUTS2/IGF1/GPR35/RASGRP1/RASGRF1/LPAR6/P2RY10/COL3A1	14
GO:0099518	BP	GO:0099518	vesicle cytoskeletal trafficking	14/1845	71/18903	0.00797856540610175	0.0446605972078244	0.0327470530599842	MYO1G/FYCO1/TANC2/KIF3B/BLOC1S3/MYO1A/MYO15A/MYO6/MYO7B/MYO1E/MYO1D/RASGRP1/FNBP1L/MYO7A	14
GO:0032768	BP	GO:0032768	regulation of monooxygenase activity	12/1845	57/18903	0.00799974943019884	0.0446957109357335	0.0327727999416396	VDR/POR/IL1A/CAV1/S100A1/HM13/CALM3/SNCA/HIF1A/SCARB1/APOE/CYP27B1	12
GO:1903053	BP	GO:1903053	regulation of extracellular matrix organization	12/1845	57/18903	0.00799974943019884	0.0446957109357335	0.0327727999416396	RGCC/ADTRP/PHLDB1/ZNF469/RB1/DDR1/LAMC1/DPP4/ANTXR1/FSCN1/EMILIN1/PDPN	12
GO:0019229	BP	GO:0019229	regulation of vasoconstriction	13/1845	64/18903	0.00805604133913639	0.0449683126891272	0.0329726831640043	CYSLTR1/PER2/EDN1/P2RX1/CAV1/CHRM3/ADRA2B/HRH2/CD38/DOCK4/TRPM4/ADM/MMP2	13
GO:0014812	BP	GO:0014812	muscle cell migration	19/1845	108/18903	0.0080945737062168	0.0451413668546695	0.0330995738527896	ANXA1/PDGFD/PDGFB/TPM1/PLEKHO1/BCL2/IGF1/CCL5/PLXNA1/S1PR2/VTN/DOCK4/P2RY6/DDR1/PDGFA/PLAU/IGFBP3/PLAT/ITGA2	19
GO:0045862	BP	GO:0045862	positive regulation of proteolysis	51/1845	372/18903	0.00813989938941359	0.0453519487356268	0.0332539814617405	NLRP2/MDM2/PSME4/ZYG11B/AKIRIN2/PCOLCE2/F12/CYFIP2/CRADD/NLRC4/NLRP12/NLRP1/AGER/P2RX1/PPARG/MEFV/FBLN1/FN1/ECSCR/CAV1/BCL2L11/HSPA1B/NUPR1/ASPH/PLGRKT/ENO1/SNCA/AURKA/DISC1/AIM2/LCK/MAGEF1/TREM2/GRAMD4/ADAM9/CR1/EFNA1/CDC20/OSBPL7/MMP14/TRIB2/TNFSF15/ANTXR1/EGLN3/PERP/ADAM8/LGMN/ST18/APOE/CLDN4/CLDN3	51
GO:0110053	BP	GO:0110053	regulation of actin filament organization	40/1845	278/18903	0.00818125374988055	0.045401289194506	0.0332901599888077	PPFIA1/TMOD3/WASF2/SSH2/SPTBN5/PRKCE/MYADM/CCL21/LIMA1/SLC9A1/MTPN/TJP1/TMSB4Y/FLNA/CYFIP2/RGCC/EVL/CDC42EP3/CDC42EP4/ARHGEF5/RAPGEF3/ARHGAP6/SVIL/SSH1/SWAP70/PAK1/BAIAP2/TPM1/EPS8/DBN1/KANK1/SYNPO2/CXCL12/PXN/FMN1/TACSTD2/CCR7/CTTN/S1PR1/MET	40
GO:0002313	BP	GO:0002313	mature B cell differentiation involved in immune response	8/1845	31/18903	0.00826331201499946	0.045401289194506	0.0332901599888077	DOCK11/BCL3/LGALS1/CR1/FCGR2B/GPR183/ITM2A/IL10	8
GO:0015012	BP	GO:0015012	heparan sulfate proteoglycan biosynthetic process	8/1845	31/18903	0.00826331201499946	0.045401289194506	0.0332901599888077	CTNNB1/EXTL3/EXTL2/TCF7L2/EXT1/HS3ST3B1/HS3ST1/HS3ST2	8
GO:0032148	BP	GO:0032148	activation of protein kinase B activity	8/1845	31/18903	0.00826331201499946	0.045401289194506	0.0332901599888077	INSR/PDGFB/IL18/ADRA2B/IGF1/ANG/GAS6/WNT5A	8
GO:0033561	BP	GO:0033561	regulation of water loss via skin	8/1845	31/18903	0.00826331201499946	0.045401289194506	0.0332901599888077	PLEC/GRHL1/IL18/CLDN1/CLDN4/LSR/MET/SFN	8
GO:0097205	BP	GO:0097205	renal filtration	8/1845	31/18903	0.00826331201499946	0.045401289194506	0.0332901599888077	ADORA1/MYO1E/PDGFB/GAS6/ITGA3/JCHAIN/IGHA2/IGHA1	8
GO:0018904	BP	GO:0018904	ether metabolic process	7/1845	25/18903	0.00827862612982529	0.045401289194506	0.0332901599888077	AGPS/NCEH1/ALOX5/PLA2G6/CHPT1/PLA2G4C/PLA2G7	7
GO:0031579	BP	GO:0031579	membrane raft organization	7/1845	25/18903	0.00827862612982529	0.045401289194506	0.0332901599888077	MYADM/CAV1/NPC1/RFTN1/FLOT1/MAL/CD2	7
GO:0034114	BP	GO:0034114	regulation of heterotypic cell-cell adhesion	7/1845	25/18903	0.00827862612982529	0.045401289194506	0.0332901599888077	MYADM/AGER/MAPK7/FLOT1/LCK/IL10/CEACAM6	7
GO:0045649	BP	GO:0045649	regulation of macrophage differentiation	7/1845	25/18903	0.00827862612982529	0.045401289194506	0.0332901599888077	INHBA/CSF1/C1QC/ID2/RB1/PRKCA/LIF	7
GO:0046885	BP	GO:0046885	regulation of hormone biosynthetic process	7/1845	25/18903	0.00827862612982529	0.045401289194506	0.0332901599888077	H6PD/POR/DGKQ/EGR1/HIF1A/ADM/CYP27B1	7
GO:0045598	BP	GO:0045598	regulation of fat cell differentiation	24/1845	147/18903	0.00829123639964512	0.045401289194506	0.0332901599888077	TRIO/JDP2/ADIRF/ALOX5/SORT1/PPARG/SOX13/LPL/FFAR4/ZBTB16/WWTR1/ZBTB7C/SOD2/LRP3/PIM1/ID2/ZFP36/RARRES2/TRPM4/HES1/ZFP36L1/TRIB2/CMKLR1/WNT5A	24
GO:0016322	BP	GO:0016322	neuron remodeling	5/1845	14/18903	0.00830779220122987	0.045401289194506	0.0332901599888077	ANKS1A/RND1/BCL11A/SCARF1/C3	5
GO:0043374	BP	GO:0043374	CD8-positive, alpha-beta T cell differentiation	5/1845	14/18903	0.00830779220122987	0.045401289194506	0.0332901599888077	GPR18/BCL2/SOCS1/TOX/LILRB4	5
GO:0046598	BP	GO:0046598	positive regulation of viral entry into host cell	5/1845	14/18903	0.00830779220122987	0.045401289194506	0.0332901599888077	TRIM38/CD4/SMPD1/LGALS1/P4HB	5
GO:0051764	BP	GO:0051764	actin crosslink formation	5/1845	14/18903	0.00830779220122987	0.045401289194506	0.0332901599888077	FLNA/GAS2L1/BAIAP2/EPS8/MARCKS	5
GO:0070141	BP	GO:0070141	response to UV-A	5/1845	14/18903	0.00830779220122987	0.045401289194506	0.0332901599888077	MME/TIMP1/MMP2/CCND1/MMP9	5
GO:0070942	BP	GO:0070942	neutrophil mediated cytotoxicity	5/1845	14/18903	0.00830779220122987	0.045401289194506	0.0332901599888077	TREM1/MYD88/CTSG/AZU1/ELANE	5
GO:0072160	BP	GO:0072160	nephron tubule epithelial cell differentiation	5/1845	14/18903	0.00830779220122987	0.045401289194506	0.0332901599888077	CTNNB1/WWTR1/STAT1/LIF/CD24	5
GO:0075294	BP	GO:0075294	positive regulation by symbiont of entry into host	5/1845	14/18903	0.00830779220122987	0.045401289194506	0.0332901599888077	TRIM38/CD4/SMPD1/LGALS1/P4HB	5
GO:1902287	BP	GO:1902287	semaphorin-plexin signaling pathway involved in axon guidance	5/1845	14/18903	0.00830779220122987	0.045401289194506	0.0332901599888077	EDN1/PLXNA2/PLXND1/PLXNA1/PLXNC1	5
GO:0090276	BP	GO:0090276	regulation of peptide hormone secretion	28/1845	179/18903	0.00832594371103936	0.0454590460361393	0.0333325097663698	ABAT/FFAR2/IRS2/PRKCE/ALOX5/SIDT2/PER2/PLA2G6/RPH3AL/SYTL4/FFAR4/TCF7L2/CELA2A/SLC16A1/PIM3/UCP2/GLUL/CRHBP/GPR68/SREBF1/CD38/CCL5/GHRL/TRPM4/OXCT1/HIF1A/SPINK1/TRPM2	28
GO:0046916	BP	GO:0046916	cellular transition metal ion homeostasis	20/1845	116/18903	0.00839396841265304	0.045788753988949	0.0335742656876961	SLC11A1/FTH1/TTC7A/TFRC/SLC39A10/ACO1/CYB561A3/SLC39A8/SLC11A2/ANKRD9/LCK/SLC46A1/STEAP4/HIF1A/CYBRD1/HMOX1/LCN2/SLC40A1/CP/HAMP	20
GO:0001504	BP	GO:0001504	neurotransmitter uptake	10/1845	44/18903	0.00862544799649401	0.0468808347588229	0.0343750258465992	SLC6A12/PER2/SLC1A7/SLC38A1/SNCA/FLOT1/GPM6B/SLC29A1/SLC1A3/SLC18A2	10
GO:0006509	BP	GO:0006509	membrane protein ectodomain proteolysis	10/1845	44/18903	0.00862544799649401	0.0468808347588229	0.0343750258465992	BACE1/ADAM17/TIMP1/ADAM9/BACE2/ADAM19/IL10/ADAM8/APOE/MMP7	10
GO:0014075	BP	GO:0014075	response to amine	10/1845	44/18903	0.00862544799649401	0.0468808347588229	0.0343750258465992	MYD88/EDN1/RGS2/NR4A2/CALM3/HPRT1/CDK1/SLC18A2/ASS1/ITGA2	10
GO:0042771	BP	GO:0042771	intrinsic apoptotic signaling pathway in response to DNA damage by p53 class mediator	10/1845	44/18903	0.00862544799649401	0.0468808347588229	0.0343750258465992	AEN/BRCA2/HIPK2/PHLDA3/BCL3/NUPR1/BCL2/DDIT4/MIF/MUC1	10
GO:0060485	BP	GO:0060485	mesenchyme development	44/1845	313/18903	0.00867664140845079	0.0471129257580374	0.0345452048576558	ACTA2/CTNNB1/FGFR1/MDM2/ACVRL1/FLNA/S100A4/EDN1/RGCC/GLIPR2/FN1/ALDH1A2/TCF7L2/WWTR1/SEMA6B/PHLDB1/BCL9L/EXT1/STAT1/SEMA4A/BCL2/IGF1/BASP1/DCHS1/SPRY2/HES1/NRP2/EFNA1/HIF1A/SEMA4B/ANXA6/TGFB2/ZFP36L1/SEMA7A/SNAI1/HGF/BNC2/MESP1/EDNRB/COL1A1/SEMA4C/LEF1/PDPN/WNT5A	44
GO:0031032	BP	GO:0031032	actomyosin structure organization	31/1845	204/18903	0.00868386704964659	0.0471129257580374	0.0345452048576558	PPFIA1/TMOD3/PDCD6IP/WASF2/PLEC/MYOM2/CDC42BPA/SLC9A1/TJP1/EDN1/RGCC/EVL/EPB41L4A/TNNT1/CDC42BPB/EPB41L1/MYOZ1/ARHGEF5/RAPGEF3/ARHGAP6/PGM5/PDLIM1/PAK1/TPM1/EPB41L2/PXN/CNN3/TACSTD2/S1PR1/MET/KRT19	31
GO:0009314	BP	GO:0009314	response to radiation	60/1845	452/18903	0.00870221290412161	0.0471697706692668	0.0345868859689843	NPTN/CBL/CRY2/ANXA1/RHOB/POLD3/FKBPL/THBD/CARD16/MDM2/AEN/BRCA2/BEST1/IL1A/HMGCR/PER2/GNA11/BACE1/CDKN2D/MYO15A/AGRP/CRIP1/MME/ANGPT2/SOD2/NABP1/BCL3/SMPD1/PER3/BHLHE40/EXT1/FOS/CTNS/MAPK13/TIMP1/CXCL10/BCL2/SIK1/RAD51AP1/ID2/CXCL12/TP53INP1/CACNA2D4/PRDM1/EGR1/AURKB/ITGB6/TNKS1BP1/HIF1A/BMF/SLC1A3/TNFRSF11A/MMP2/CCND1/VCAM1/COL3A1/MMP9/CCL7/HAMP/ELANE	60
GO:0002720	BP	GO:0002720	positive regulation of cytokine production involved in immune response	15/1845	79/18903	0.00878644790003057	0.047540392744299	0.0348586418682573	FFAR2/SPON2/MYD88/IL18/TRAF2/CD36/MIF/CLNK/CD226/TLR3/RSAD2/SEMA7A/SLAMF1/GPRC5B/WNT5A	15
GO:1903556	BP	GO:1903556	negative regulation of tumor necrosis factor superfamily cytokine production	15/1845	79/18903	0.00878644790003057	0.047540392744299	0.0348586418682573	ACP5/RARA/IRAK3/TSPO/BCL3/GPR18/LILRA4/IGF1/TREM2/GAS6/GHRL/GPNMB/IL10/LILRB4/SLAMF1	15
GO:0019318	BP	GO:0019318	hexose metabolic process	34/1845	229/18903	0.00882894096879087	0.0477272327393158	0.0349956409146891	H6PD/HK3/KCNQ1/FOXK1/IRS2/DGKQ/INSR/PER2/FBP1/ACACB/GPD1/ATF3/PFKFB3/PHKG2/NLN/AKR1B1/FUT7/ENO1/SIK1/FUT8/TPI1/IGF1/GAPDH/MPI/PDK1/PPP1R3G/GHRL/FUCA1/GALM/ALDOC/IGFBP4/SDS/IGFBP3/ENO2	34
GO:0030308	BP	GO:0030308	negative regulation of cell growth	29/1845	188/18903	0.00889153979503109	0.0480223252893796	0.0352120153476053	ACVRL1/SH3BP4/CDKN2D/FBP1/DCSTAMP/SCGB3A1/INHBA/FHL1/BST2/EAF2/RGS2/HSPA1B/SIPA1/SEMA6B/SEMA4A/ENO1/BCL2/BCL11A/RB1/CDKN2A/PSRC1/CDH1/SEMA4B/TGFB2/SEMA7A/CYP27B1/SEMA4C/WNT5A/SPP1	29
GO:0031098	BP	GO:0031098	stress-activated protein kinase signaling cascade	36/1845	246/18903	0.00901866337225888	0.0485493579697826	0.0355984581680896	XIAP/NCF1/IL1A/MYD88/CCL21/HIPK2/MINK1/AGER/SH2D3C/DIXDC1/IGFBP6/DUSP16/MAPK13/VEGFA/TRAF2/TRAF5/ZFP36/GADD45B/RASGRP1/TREM2/NAIP/TRAF1/GADD45G/TLR3/FCGR2B/SPHK1/TGFB2/ZFP36L1/CCR7/HGF/CD27/SLAMF1/SEMA4C/CCL19/BIRC7/WNT5A	36
GO:2001242	BP	GO:2001242	regulation of intrinsic apoptotic signaling pathway	27/1845	172/18903	0.00902085706363594	0.0485493579697826	0.0355984581680896	MDM2/SLC9A3R1/PTPMT1/PLAGL2/NACC2/CDKN2D/ACKR3/MAPK7/CAV1/DDIAS/SOD2/BCL2L11/P4HB/NUPR1/VNN1/ENO1/BCL2/MIF/LCK/TREM2/CXCL12/DAPK2/HIF1A/NOL3/SNAI1/MUC1/MMP9	27
GO:0002793	BP	GO:0002793	positive regulation of peptide secretion	17/1845	94/18903	0.00902326541583479	0.0485493579697826	0.0355984581680896	ABAT/IRS2/PRKCE/ADORA1/PLA2G6/RPH3AL/FFAR4/TCF7L2/GLUL/GPR68/CD38/GHRL/TRPM4/OXCT1/HIF1A/SPINK1/TRPM2	17
GO:0045600	BP	GO:0045600	positive regulation of fat cell differentiation	14/1845	72/18903	0.00903774776740166	0.0485493579697826	0.0355984581680896	ADIRF/PPARG/SOX13/LPL/FFAR4/ZBTB16/ZBTB7C/PIM1/ID2/ZFP36/RARRES2/TRPM4/ZFP36L1/CMKLR1	14
GO:0002715	BP	GO:0002715	regulation of natural killer cell mediated immunity	11/1845	51/18903	0.00904581031730562	0.0485493579697826	0.0355984581680896	CRTAM/KLRD1/RASGRP1/CLNK/CD226/SLAMF6/SH2D1A/CD96/LAG3/PIK3R6/CADM1	11
GO:0032692	BP	GO:0032692	negative regulation of interleukin-1 production	11/1845	51/18903	0.00904581031730562	0.0485493579697826	0.0355984581680896	ACP5/CARD16/NLRP12/MEFV/FFAR4/IGF1/TREM2/GAS6/GHRL/IL10/LILRB4	11
GO:0051489	BP	GO:0051489	regulation of filopodium assembly	11/1845	51/18903	0.00904581031730562	0.0485493579697826	0.0355984581680896	CCL21/DOCK11/NEURL1/RAB3IP/FNBP1L/RALA/MYO10/CCR7/TRPM2/FSCN1/EPHB2	11
GO:0050890	BP	GO:0050890	cognition	44/1845	314/18903	0.00916481389507745	0.0491440601976649	0.0360345191844868	NPTN/AMFR/THRA/C5AR1/NRGN/ADORA1/TACR2/INSR/HMGCR/PLA2G6/AGER/CLDN5/JPH4/SOBP/LDLR/RAPGEF3/MME/MGAT3/SLC11A2/TLR2/FOS/CTNS/ATP8A1/SGK1/CRHBP/SPECC1/ST3GAL4/EIF4A3/TREM2/CBR3/RASGRF1/ITGA3/HIF1A/SERPINF1/ITPR3/CAMK4/ELAVL4/GATM/SLC12A5/TIFAB/EPHB2/LGMN/APOE/S100B	44
GO:0010803	BP	GO:0010803	regulation of tumor necrosis factor-mediated signaling pathway	12/1845	58/18903	0.00921302269550444	0.0492264447946071	0.0360949270817399	XIAP/NLRP2/CARD16/PELI3/ADAM17/HSPA1B/TRAF2/NAIP/GAS6/SPHK1/NOL3/BIRC7	12
GO:0033619	BP	GO:0033619	membrane protein proteolysis	12/1845	58/18903	0.00921302269550444	0.0492264447946071	0.0360949270817399	BACE1/ADAM17/HM13/TIMP1/NAPSA/ADAM9/BACE2/ADAM19/IL10/ADAM8/APOE/MMP7	12
GO:0045620	BP	GO:0045620	negative regulation of lymphocyte differentiation	12/1845	58/18903	0.00921302269550444	0.0492264447946071	0.0360949270817399	ANXA1/INHBA/JAK3/SOCS1/PRDX2/ID2/HMGB3/CTLA4/CR1/HLX/LAG3/LILRB4	12
GO:0051058	BP	GO:0051058	negative regulation of small GTPase mediated signal transduction	12/1845	58/18903	0.00921302269550444	0.0492264447946071	0.0360949270817399	HEG1/FBP1/RASAL3/CD2AP/NUP62/ARHGAP12/KANK1/SPRY2/ITGA3/TGFB2/EPHB2/MET	12
GO:0009308	BP	GO:0009308	amine metabolic process	20/1845	117/18903	0.00922152946149364	0.0492280223701286	0.0360960838273398	ABAT/EPAS1/CHDH/MTPN/ALDH2/AOC2/AOC3/OAZ2/NR4A2/HPRT1/SNCA/SLC44A1/HAAO/TGFB2/SMOX/AZIN2/MAOA/SULT1C2/VCAM1/IL4I1	20
GO:0043368	BP	GO:0043368	positive T cell selection	9/1845	38/18903	0.00944019888907552	0.0503057709688958	0.0368863350276298	SPN/BCL2/SLAMF6/CD3E/LY9/BATF/BCL11B/TOX/CTSL	9
GO:1902229	BP	GO:1902229	regulation of intrinsic apoptotic signaling pathway in response to DNA damage	9/1845	38/18903	0.00944019888907552	0.0503057709688958	0.0368863350276298	NACC2/CDKN2D/ACKR3/DDIAS/BCL2/MIF/CXCL12/SNAI1/MUC1	9
GO:0031341	BP	GO:0031341	regulation of cell killing	18/1845	102/18903	0.00947527924428865	0.0504478677349116	0.0369905264318495	AGER/CRTAM/KLRD1/PRF1/CD5L/CD1E/CD59/ICAM1/RASGRP1/CD226/SLAMF6/SH2D1A/FCGR2B/CD1A/CFH/LAG3/PIK3R6/CADM1	18
GO:1902903	BP	GO:1902903	regulation of supramolecular fiber organization	52/1845	384/18903	0.00959599491259758	0.0510406149766976	0.0374251539691303	PPFIA1/TMOD3/WASF2/SSH2/SPTBN5/CAMSAP1/SLAIN2/PRKCE/MYADM/CCL21/LIMA1/SLC9A1/MTPN/TJP1/TMSB4Y/FLNA/CYFIP2/EDN1/RGCC/EVL/CDC42EP3/CDC42EP4/LDLR/ARHGEF5/RAPGEF3/ARHGAP6/SVIL/HSPA1B/SSH1/SWAP70/PAK1/BAIAP2/TPM1/EPS8/SNCA/DBN1/TPX2/KANK1/SYNPO2/TREM2/RB1/CXCL12/PSRC1/PXN/FMN1/TACSTD2/CCR7/CTTN/EMILIN1/S1PR1/APOE/MET	52
GO:0001101	BP	GO:0001101	response to acid chemical	22/1845	133/18903	0.00960363864782568	0.0510406149766976	0.0374251539691303	UBR2/RRAGB/PLEC/PNPLA3/MYD88/SH3BP4/EDN1/NEURL1/PDGFD/SIPA1/BAIAP2/DNMT1/VEGFA/SOCS1/BCL11A/ZEB1/COL6A1/COL1A2/MMP2/COL1A1/COL3A1/ASS1	22
GO:0043409	BP	GO:0043409	negative regulation of MAPK cascade	28/1845	181/18903	0.00964914588406869	0.0512370501107102	0.0375691885803653	IRAK3/SLC9A3R1/DUSP6/RNF149/HMGCR/NLRP12/PPARG/FBLN1/CAV1/TBC1D10C/RGS2/ATF3/SMPD1/DUSP5/NUP62/DUSP16/TREM2/DUSP2/CD300A/SPRY2/DUSP4/EFNA1/NDRG2/LIF/LILRB4/EPHB2/EMILIN1/APOE	28
GO:0050796	BP	GO:0050796	regulation of insulin secretion	24/1845	149/18903	0.00977005126027152	0.0518331480578122	0.0380062729975723	ABAT/IRS2/PRKCE/ALOX5/SIDT2/PER2/PLA2G6/RPH3AL/SYTL4/TCF7L2/CELA2A/SLC16A1/PIM3/UCP2/GLUL/GPR68/SREBF1/CD38/CCL5/GHRL/TRPM4/OXCT1/HIF1A/TRPM2	24
GO:0001780	BP	GO:0001780	neutrophil homeostasis	6/1845	20/18903	0.00998929555693212	0.052347750755077	0.0383836016247226	ANXA1/CXCR2/HCAR2/CSF1/PIK3CD/MERTK	6
GO:0002643	BP	GO:0002643	regulation of tolerance induction	6/1845	20/18903	0.00998929555693212	0.052347750755077	0.0383836016247226	IRAK3/CBLB/CD3E/LILRB4/PDCD1/IL2RA	6
GO:0006491	BP	GO:0006491	N-glycan processing	6/1845	20/18903	0.00998929555693212	0.052347750755077	0.0383836016247226	MAN1A1/GNPTAB/FUT8/MAN1C1/MGAT4A/ST8SIA4	6
GO:0006662	BP	GO:0006662	glycerol ether metabolic process	6/1845	20/18903	0.00998929555693212	0.052347750755077	0.0383836016247226	AGPS/NCEH1/PLA2G6/CHPT1/PLA2G4C/PLA2G7	6
GO:0015732	BP	GO:0015732	prostaglandin transport	6/1845	20/18903	0.00998929555693212	0.052347750755077	0.0383836016247226	SLCO3A1/IL1A/EDN1/ABCC4/MIF/TNFRSF11A	6
GO:0030002	BP	GO:0030002	cellular anion homeostasis	6/1845	20/18903	0.00998929555693212	0.052347750755077	0.0383836016247226	KCNQ1/SLC9A3R1/KCNE3/SLC34A2/SLC12A5/CKB	6
GO:0030011	BP	GO:0030011	maintenance of cell polarity	6/1845	20/18903	0.00998929555693212	0.052347750755077	0.0383836016247226	PDCD6IP/SLC9A3R1/DST/SLC9A1/ANK1/PDLIM1	6
GO:0032634	BP	GO:0032634	interleukin-5 production	6/1845	20/18903	0.00998929555693212	0.052347750755077	0.0383836016247226	RARA/TSLP/SCGB1A1/TNFRSF21/LILRB4/LEF1	6
GO:0032674	BP	GO:0032674	regulation of interleukin-5 production	6/1845	20/18903	0.00998929555693212	0.052347750755077	0.0383836016247226	RARA/TSLP/SCGB1A1/TNFRSF21/LILRB4/LEF1	6
GO:0035455	BP	GO:0035455	response to interferon-alpha	6/1845	20/18903	0.00998929555693212	0.052347750755077	0.0383836016247226	BST2/MX2/IFNAR2/GAS6/IFITM1/LAMP3	6
GO:0043691	BP	GO:0043691	reverse cholesterol transport	6/1845	20/18903	0.00998929555693212	0.052347750755077	0.0383836016247226	CES1/ABCA5/SCARB1/CETP/ABCA1/APOE	6
GO:0045655	BP	GO:0045655	regulation of monocyte differentiation	6/1845	20/18903	0.00998929555693212	0.052347750755077	0.0383836016247226	DCSTAMP/CSF1/CD4/CDK6/GPR68/ZFP36L1	6
GO:0046485	BP	GO:0046485	ether lipid metabolic process	6/1845	20/18903	0.00998929555693212	0.052347750755077	0.0383836016247226	AGPS/NCEH1/PLA2G6/CHPT1/PLA2G4C/PLA2G7	6
GO:0055093	BP	GO:0055093	response to hyperoxia	6/1845	20/18903	0.00998929555693212	0.052347750755077	0.0383836016247226	CAV1/SOD2/MMP2/COL1A1/BNIP3/PDPN	6
GO:0014909	BP	GO:0014909	smooth muscle cell migration	17/1845	95/18903	0.0100180522868956	0.0524525969082439	0.0384604792921867	PDGFD/PDGFB/TPM1/BCL2/IGF1/CCL5/PLXNA1/S1PR2/VTN/DOCK4/P2RY6/DDR1/PDGFA/PLAU/IGFBP3/PLAT/ITGA2	17
GO:0032770	BP	GO:0032770	positive regulation of monooxygenase activity	8/1845	32/18903	0.0100952869691465	0.0527788521699944	0.0386997035532938	VDR/POR/S100A1/CALM3/HIF1A/SCARB1/APOE/CYP27B1	8
GO:0002440	BP	GO:0002440	production of molecular mediator of immune response	46/1845	333/18903	0.0100979722166778	0.0527788521699944	0.0386997035532938	ACP5/TREM1/FFAR2/IRAK3/TFRC/SPON2/MYD88/TRAF3IP2/PGC/BST2/SWAP70/JAK3/CD86/CD40/IL18/TRAF2/MZB1/CD36/CD22/MIF/CLNK/CD226/CR1/HLA-DOB/TRPM4/TLR3/CCR6/FCGR2B/CD96/HMOX1/TGFB2/BATF/RSAD2/SEMA7A/TNFRSF4/IL10/LILRB4/HLA-DQB2/EPHB2/SLAMF1/GPRC5B/CD28/SLAMF9/VPREB3/WNT5A/ELANE	46
GO:0010799	BP	GO:0010799	regulation of peptidyl-threonine phosphorylation	10/1845	45/18903	0.0101430628693455	0.0529222470859239	0.0388048468163501	DGKQ/CALM3/DDIT4/S1PR2/SPRY2/TNKS1BP1/SPHK1/CHI3L1/AZU1/WNT5A	10
GO:0030574	BP	GO:0030574	collagen catabolic process	10/1845	45/18903	0.0101430628693455	0.0529222470859239	0.0388048468163501	CTSB/MMP14/MMP25/CTSL/MMP2/MRC2/CTSK/MMP9/MMP12/MMP7	10
GO:0007188	BP	GO:0007188	adenylate cyclase-modulating G protein-coupled receptor signaling pathway	36/1845	248/18903	0.0102001062234323	0.0531509579395987	0.0389725473606539	WASF2/ADRB2/PDE4A/SLC9A3R1/P2RY1/ADORA1/ADGRE3/GNA11/FLNA/FPR2/S1PR4/EDN1/ADGRE5/PTGER3/ADCY9/MARCO/ADGRE1/CHRM3/AKAP5/S1PR5/RGS2/OXER1/ARRDC3/ADRA2B/PTGIR/CXCL10/S1PR2/GNAO1/PRKCA/ADM/CXCL9/ADRB3/GPR171/RGS1/ABCA1/S1PR1	36
GO:0046637	BP	GO:0046637	regulation of alpha-beta T cell differentiation	14/1845	73/18903	0.010204629289154	0.0531509579395987	0.0389725473606539	ANXA1/RARA/ZBTB16/JAK3/CD86/IL18/JUNB/SOCS1/CD80/HLX/PRDM1/BATF/LILRB4/CCL19	14
GO:0046339	BP	GO:0046339	diacylglycerol metabolic process	7/1845	26/18903	0.0103930601495021	0.0539449312521776	0.0395547224281803	DGKH/DAGLA/PNPLA2/DGKQ/MOGAT1/PLB1/ANG	7
GO:0050926	BP	GO:0050926	regulation of positive chemotaxis	7/1845	26/18903	0.0103930601495021	0.0539449312521776	0.0395547224281803	AGER/ANGPT2/VEGFA/CXCL12/S1PR1/AZU1/ITGA2	7
GO:0060669	BP	GO:0060669	embryonic placenta morphogenesis	7/1845	26/18903	0.0103930601495021	0.0539449312521776	0.0395547224281803	RSPO3/SOCS3/ST14/ADM/ZFP36L1/IL10/LEF1	7
GO:0062009	BP	GO:0062009	secondary palate development	7/1845	26/18903	0.0103930601495021	0.0539449312521776	0.0395547224281803	ITGB8/ITGB6/TGFB2/FZD2/MMP25/LEF1/WNT5A	7
GO:0051960	BP	GO:0051960	regulation of nervous system development	60/1845	456/18903	0.0104038579596764	0.0539542633808477	0.0395615651426048	NPTN/CTNNB1/NUMB/RARA/FIG4/TRPV2/TGM2/TSPO/PER2/BHLHE41/NEURL1/PLXNA2/FN1/DIXDC1/LDLR/TPPP/AMIGO2/SLITRK4/ZNF365/HES2/MME/TYMP/HMGB2/SEMA6B/BHLHE40/TLR2/BAIAP2/SEMA4A/VEGFA/ASCL2/CST7/ID2/PLXND1/DISC1/DBN1/SMARCD3/TREM2/PLXNA1/RB1/CXCL12/APPL2/GHRL/CDH1/PLXNC1/HES1/CXCR4/HIF1A/SEMA4B/SERPINF1/LIF/SEMA7A/TNFRSF21/HGF/EPHB2/TMEM98/SEMA4C/LEF1/CRABP2/WNT5A/SPP1	60
GO:0019233	BP	GO:0019233	sensory perception of pain	18/1845	103/18903	0.0104637111887738	0.0541709400489628	0.0397204417092259	P2RY1/IL1A/ADORA1/SLC9A1/BACE1/EDN1/MME/MGLL/LXN/CXCL12/CCL3/CXCR4/GPR171/IL10/NDN/CCL2/EDNRB/ITGA2	18
GO:0070167	BP	GO:0070167	regulation of biomineral tissue development	18/1845	103/18903	0.0104637111887738	0.0541709400489628	0.0397204417092259	ADRB2/VDR/RXRA/ALOX5/SGMS2/SRGN/MGP/ANKH/GPM6B/GAS6/BMP2K/TRPM4/CCL3/FAM20C/HIF1A/S1PR1/CYP27B1/ECM1	18
GO:0010823	BP	GO:0010823	negative regulation of mitochondrion organization	11/1845	52/18903	0.0104862503993369	0.0542407861466997	0.0397716558445403	VAT1/LMNA/USP30/TFRC/TSPO/PPARG/IGF1/SLC25A4/NOL3/HGF/BNIP3	11
GO:0043903	BP	GO:0043903	regulation of biological process involved in symbiotic interaction	12/1845	59/18903	0.0105646221126804	0.0545520323561749	0.0399998748289165	TRIM38/TRIM14/TRIM25/CAV1/FCN3/CD4/SMPD1/LGALS1/P4HB/ITGAV/CH25H/IFITM1	12
GO:0051289	BP	GO:0051289	protein homotetramerization	12/1845	59/18903	0.0105646221126804	0.0545520323561749	0.0399998748289165	APIP/EVL/ACACB/ALDH1A2/RYR1/SOD2/ACOT13/HPRT1/SHMT1/APPL2/TRPM4/TRPM2	12
GO:0034329	BP	GO:0034329	cell junction assembly	57/1845	430/18903	0.010631666976868	0.0548509841018275	0.040219078988496	NPTN/CTNNB1/PDCD6IP/PDLIM5/PKN2/PLEC/HEG1/ACVRL1/DST/SLC9A1/PECAM1/TJP1/CD9/THBS1/CLDN18/CLDN5/GPBAR1/FN1/PKP2/CAV1/CLDN7/AMIGO2/STON1/SLITRK4/ARHGAP6/RHOD/PEAK1/TLR2/HDAC7/SEMA4A/VEGFA/BCL2/SNCA/PLXND1/JUP/FLOT1/GPM6B/DCHS1/PRKCA/GHRL/CDH1/HOPX/SPOCK2/FMN1/ACHE/MMP14/SNAI1/LAMC1/CTTN/FSCN1/EPHB2/CLDN1/CLDN4/LSR/CLDN3/ITGA2/WNT5A	57
GO:0006887	BP	GO:0006887	exocytosis	50/1845	369/18903	0.0108002359367408	0.0556727553230963	0.0408216366672666	SMCR8/PDCD6IP/CBL/ANXA1/EXOC5/MYO1G/STXBP5/P2RY1/FGR/BACE1/PLA2G6/NKG7/RPH3AL/SLC4A8/RAB11FIP1/CADPS2/SYTL4/P2RX1/EXOC3L1/PRAM1/S100A13/STXBP2/ATP9A/SYTL1/ANK1/ABCC4/PAK1/MILR1/PIK3CD/C12orf4/CALM3/CRHBP/RAB12/RAB3IP/SNCA/ITSN1/RASGRP1/CLNK/CCL5/GRIN3A/CD300A/CCL3/RALA/FCGR2B/HMOX1/CCL8/CD84/RAB3IL1/SDC1/RAB25	50
GO:1901222	BP	GO:1901222	regulation of NIK/NF-kappaB signaling	19/1845	111/18903	0.0108117186006413	0.0556840661605194	0.0408299302552704	NLRP12/C20orf27/EDN1/AGER/BCL3/CD86/TLR2/IL18/HDAC7/CALR/NFKBIA/TNFSF14/TREM2/TLR3/SPHK1/CD14/NOL3/CD27/CCL19	19
GO:0030323	BP	GO:0030323	respiratory tube development	29/1845	191/18903	0.0109931138852967	0.0565697148003037	0.0414793255793983	CTNNB1/EPAS1/THRA/HEG1/HECA/LTA4H/ALDH1A2/MME/EXT1/LIPA/VEGFA/CTSZ/SREBF1/SPRY2/HSD11B1/HOPX/ITGA3/HES1/ITGB6/LIF/MMP14/PDGFA/CELSR1/COL3A1/AGR2/CHI3L1/PDPN/MMP12/WNT5A	29
GO:0120193	BP	GO:0120193	tight junction organization	15/1845	81/18903	0.0110440402726971	0.0567830372511311	0.0416357426909659	PDCD6IP/PLEC/PECAM1/TJP1/CLDN18/CLDN5/GPBAR1/CLDN7/EXT1/SNAI1/EPHB2/CLDN1/CLDN4/LSR/CLDN3	15
GO:0002708	BP	GO:0002708	positive regulation of lymphocyte mediated immunity	20/1845	119/18903	0.0110734818136728	0.056885624227051	0.0417109638333989	TFRC/CRTAM/KLRD1/CD40/CD1E/IL18/TRAF2/RASGRP1/CLNK/CD226/TREM2/SLAMF6/SH2D1A/RSAD2/CD1A/LAG3/SLAMF1/C3/CADM1/CD28	20
GO:0003007	BP	GO:0003007	heart morphogenesis	37/1845	258/18903	0.0112064707712792	0.0575195139330639	0.0421757587787147	CTNNB1/SMAD6/MDM2/HEG1/FGFRL1/ACVRL1/INSR/FLNA/EDN1/CLDN5/PKP2/ALDH1A2/RYR1/CPE/TNNC1/TNNI1/SETDB2/EXT1/TPM1/PIM1/VEGFA/PLXND1/ASB2/SMARCD3/DCHS1/HES1/NRP2/EFNA1/HIF1A/TGFB2/FZD2/SNAI1/MESP1/S1PR1/DSP/FHL2/WNT5A	37
GO:0032350	BP	GO:0032350	regulation of hormone metabolic process	9/1845	39/18903	0.011234599141704	0.0575653178243723	0.0422093441437301	H6PD/POR/DGKQ/AKR1C3/TCF7L2/EGR1/HIF1A/ADM/CYP27B1	9
GO:0090181	BP	GO:0090181	regulation of cholesterol metabolic process	9/1845	39/18903	0.011234599141704	0.0575653178243723	0.0422093441437301	LDLRAP1/STARD4/POR/DGKQ/LDLR/TTC39B/CES1/SREBF1/APOE	9
GO:0048568	BP	GO:0048568	embryonic organ development	59/1845	449/18903	0.0112841205881212	0.0577696865292798	0.0423591959872302	CTNNB1/HOXB6/RARA/EPAS1/KCNQ1/SLC9A3R1/HIPK2/CDH23/EDN1/PIFO/MYO15A/SOBP/RSPO3/ALDH1A2/MYO6/CC2D2A/SETDB2/SOCS3/PDGFB/CHST11/ST14/INSIG2/JUNB/VEGFA/ASCL2/RUNX2/MFAP5/ID2/EIF4A3/RARRES2/ASB2/ID3/SPRY2/HLX/PRDM1/TFEB/HES1/EFNA1/HIF1A/ZEB1/ADM/TGFB2/LIF/ZFP36L1/FZD2/MMP14/SNAI1/IL10/PDGFA/HESX1/A2M/TIFAB/EPHB2/MESP1/MYO7A/LEF1/KRT19/CTHRC1/WNT5A	59
GO:0060348	BP	GO:0060348	bone development	34/1845	233/18903	0.0113779261127345	0.0580120298613167	0.0425368924456097	WASF2/ACP5/RARA/POR/SNX10/TGM2/FLNA/CLDN18/RYR1/ZBTB16/EXT1/PPIB/INSIG2/RUNX2/GPR68/IGF1/TMEM107/DCHS1/SERPINH1/GHRL/SH3PXD2B/FAM20C/ITGB6/ANXA6/MMP14/BGN/SIGLEC15/BNC2/TIFAB/COL1A1/ECM1/PLS3/COL3A1/COL27A1	34
GO:0055076	BP	GO:0055076	transition metal ion homeostasis	23/1845	143/18903	0.0114425807365973	0.0580120298613167	0.0425368924456097	SLC11A1/FTH1/XIAP/TTC7A/EPAS1/TFRC/SLC39A10/ACO1/SOD2/CYB561A3/SLC39A8/SLC11A2/ANKRD9/LCK/SLC46A1/STEAP4/HIF1A/CYBRD1/HMOX1/LCN2/SLC40A1/CP/HAMP	23
GO:0001768	BP	GO:0001768	establishment of T cell polarity	5/1845	15/18903	0.0114747864471717	0.0580120298613167	0.0425368924456097	CCL21/TRAF3IP2/CRTAM/CCR7/CCL19	5
GO:0001771	BP	GO:0001771	immunological synapse formation	5/1845	15/18903	0.0114747864471717	0.0580120298613167	0.0425368924456097	LGALS3/CCL21/PRF1/CCR7/CCL19	5
GO:0002679	BP	GO:0002679	respiratory burst involved in defense response	5/1845	15/18903	0.0114747864471717	0.0580120298613167	0.0425368924456097	NCF1/SLAMF8/PIK3CD/PRDX2/TREM2	5
GO:0002864	BP	GO:0002864	regulation of acute inflammatory response to antigenic stimulus	5/1845	15/18903	0.0114747864471717	0.0580120298613167	0.0425368924456097	FUT7/FCGR2B/CCR7/C3/PLA2G2D	5
GO:0003376	BP	GO:0003376	sphingosine-1-phosphate receptor signaling pathway	5/1845	15/18903	0.0114747864471717	0.0580120298613167	0.0425368924456097	S1PR4/S1PR5/S1PR2/SPHK1/S1PR1	5
GO:0019511	BP	GO:0019511	peptidyl-proline hydroxylation	5/1845	15/18903	0.0114747864471717	0.0580120298613167	0.0425368924456097	P4HA1/ERO1A/P4HB/P3H2/EGLN3	5
GO:0032905	BP	GO:0032905	transforming growth factor beta1 production	5/1845	15/18903	0.0114747864471717	0.0580120298613167	0.0425368924456097	THBS1/CD2AP/LUM/LAPTM4B/COL3A1	5
GO:0034116	BP	GO:0034116	positive regulation of heterotypic cell-cell adhesion	5/1845	15/18903	0.0114747864471717	0.0580120298613167	0.0425368924456097	AGER/FLOT1/LCK/IL10/CEACAM6	5
GO:0070234	BP	GO:0070234	positive regulation of T cell apoptotic process	5/1845	15/18903	0.0114747864471717	0.0580120298613167	0.0425368924456097	BCL2L11/CCL5/PDCD1/ADAM8/WNT5A	5
GO:0097396	BP	GO:0097396	response to interleukin-17	5/1845	15/18903	0.0114747864471717	0.0580120298613167	0.0425368924456097	TRAF3IP2/SOCS3/TRAF2/TRAF5/CXCL10	5
GO:0097398	BP	GO:0097398	cellular response to interleukin-17	5/1845	15/18903	0.0114747864471717	0.0580120298613167	0.0425368924456097	TRAF3IP2/SOCS3/TRAF2/TRAF5/CXCL10	5
GO:0007585	BP	GO:0007585	respiratory gaseous exchange by respiratory system	14/1845	74/18903	0.0114862851451848	0.0580120298613167	0.0425368924456097	CYSLTR1/ADORA1/EDN1/SFTPC/NMB/TNNC1/CHST11/NR4A2/SLC5A3/SFTPB/TSHZ3/FUT8/SPAG16/NDN	14
GO:0042267	BP	GO:0042267	natural killer cell mediated cytotoxicity	14/1845	74/18903	0.0114862851451848	0.0580120298613167	0.0425368924456097	LYST/NKG7/CRTAM/KLRD1/IL18/RASGRP1/CD226/SLAMF7/SLAMF6/SH2D1A/CD2/LAG3/PIK3R6/CADM1	14
GO:2000628	BP	GO:2000628	regulation of miRNA metabolic process	14/1845	74/18903	0.0114862851451848	0.0580120298613167	0.0425368924456097	SREBF2/SMAD6/RARA/PPARG/PDGFB/ETS1/FOS/SREBF1/MIAT/EGR1/HIF1A/TGFB2/IL10/LILRB4	14
GO:0060047	BP	GO:0060047	heart contraction	36/1845	250/18903	0.0115061385900773	0.0580633845517788	0.0425745478931089	TMEM161B/EPAS1/KCNQ1/THRA/MDM2/ADORA1/SLC9A1/KCNE3/ATP1B1/FLNA/EDN1/PKP2/TNNI2/CAV1/TNNC1/S100A1/TNNI1/RGS2/EXT1/TPM1/CLIC2/CALM3/SREBF1/JUP/NEDD4L/TRPM4/HOPX/CXCR4/ADM/TGFB2/SCN1B/EDNRB/DSP/KCNJ5/ADORA3/TMIGD3	36
GO:0043393	BP	GO:0043393	regulation of protein binding	30/1845	200/18903	0.0115848160605348	0.0582682251069616	0.0427247457173384	ADRB2/AMFR/LDLRAP1/CARD16/HIPK2/PEX14/CLDN5/UBASH3B/TEX14/CAV1/TCF7L2/PDGFB/CBLB/PLCL1/CTSZ/PLXND1/AURKA/DISC1/FLOT1/CAMK1/SMARCD3/VTN/HOPX/AURKB/IL10/PTPRF/APOE/MMP9/CTHRC1/WNT5A	30
GO:0042063	BP	GO:0042063	gliogenesis	43/1845	310/18903	0.0117229194107812	0.0582682251069616	0.0427247457173384	CTNNB1/ANXA1/PLEC/C5AR1/P2RY1/TSPO/CD9/AGER/SOX13/LDLR/TPPP/ZNF365/CSF1/CSPG4/CNP/CSF1R/TLR2/ASCL2/PLPP3/CDK6/NDRG1/ID2/DISC1/TREM2/RB1/VTN/CDK1/CCL3/HES1/CXCR4/TGFB2/MAL/LIF/GPR183/MMP14/TNFRSF21/NDN/CCL2/TMEM98/COL3A1/LEF1/BNIP3/AZU1	43
GO:0001865	BP	GO:0001865	NK T cell differentiation	4/1845	10/18903	0.011731400784671	0.0582682251069616	0.0427247457173384	ZBTB16/ITK/PRDM1/TOX	4
GO:0003056	BP	GO:0003056	regulation of vascular associated smooth muscle contraction	4/1845	10/18903	0.011731400784671	0.0582682251069616	0.0427247457173384	P2RX1/CHRM3/ADRA2B/DOCK4	4
GO:0006707	BP	GO:0006707	cholesterol catabolic process	4/1845	10/18903	0.011731400784671	0.0582682251069616	0.0427247457173384	CYP27A1/SCARF1/SCARB1/APOE	4
GO:0015911	BP	GO:0015911	long-chain fatty acid import across plasma membrane	4/1845	10/18903	0.011731400784671	0.0582682251069616	0.0427247457173384	IRS2/THBS1/CD36/SLC2A1	4
GO:0016127	BP	GO:0016127	sterol catabolic process	4/1845	10/18903	0.011731400784671	0.0582682251069616	0.0427247457173384	CYP27A1/SCARF1/SCARB1/APOE	4
GO:0018401	BP	GO:0018401	peptidyl-proline hydroxylation to 4-hydroxy-L-proline	4/1845	10/18903	0.011731400784671	0.0582682251069616	0.0427247457173384	P4HA1/ERO1A/P4HB/EGLN3	4
GO:0030450	BP	GO:0030450	regulation of complement activation, classical pathway	4/1845	10/18903	0.011731400784671	0.0582682251069616	0.0427247457173384	CD46/TREM2/CR1/C4BPA	4
GO:0042939	BP	GO:0042939	tripeptide transport	4/1845	10/18903	0.011731400784671	0.0582682251069616	0.0427247457173384	SLC9A3R1/MGST1/ABCC4/ABCC5	4
GO:0045657	BP	GO:0045657	positive regulation of monocyte differentiation	4/1845	10/18903	0.011731400784671	0.0582682251069616	0.0427247457173384	DCSTAMP/CSF1/CD4/ZFP36L1	4
GO:0046886	BP	GO:0046886	positive regulation of hormone biosynthetic process	4/1845	10/18903	0.011731400784671	0.0582682251069616	0.0427247457173384	POR/EGR1/HIF1A/ADM	4
GO:0070294	BP	GO:0070294	renal sodium ion absorption	4/1845	10/18903	0.011731400784671	0.0582682251069616	0.0427247457173384	KCNQ1/EDN1/SGK1/EDNRB	4
GO:0070391	BP	GO:0070391	response to lipoteichoic acid	4/1845	10/18903	0.011731400784671	0.0582682251069616	0.0427247457173384	TLR2/CD36/TREM2/CD14	4
GO:0071223	BP	GO:0071223	cellular response to lipoteichoic acid	4/1845	10/18903	0.011731400784671	0.0582682251069616	0.0427247457173384	TLR2/CD36/TREM2/CD14	4
GO:0071421	BP	GO:0071421	manganese ion transmembrane transport	4/1845	10/18903	0.011731400784671	0.0582682251069616	0.0427247457173384	SLC11A1/SLC39A8/SLC11A2/TRPM2	4
GO:0090037	BP	GO:0090037	positive regulation of protein kinase C signaling	4/1845	10/18903	0.011731400784671	0.0582682251069616	0.0427247457173384	PLA2G6/CD40/VEGFA/WNT5A	4
GO:0098903	BP	GO:0098903	regulation of membrane repolarization during action potential	4/1845	10/18903	0.011731400784671	0.0582682251069616	0.0427247457173384	KCNE3/FLNA/CAV1/CACNB3	4
GO:1904181	BP	GO:1904181	positive regulation of membrane depolarization	4/1845	10/18903	0.011731400784671	0.0582682251069616	0.0427247457173384	TSPO/DCN/MLLT11/TRPM4	4
GO:0046596	BP	GO:0046596	regulation of viral entry into host cell	10/1845	46/18903	0.0118554898221343	0.0587871476291934	0.0431052418242416	TRIM38/TRIM14/TRIM25/FCN3/CD4/SMPD1/LGALS1/P4HB/CH25H/IFITM1	10
GO:0097178	BP	GO:0097178	ruffle assembly	10/1845	46/18903	0.0118554898221343	0.0587871476291934	0.0431052418242416	SNX10/EVL/CAV1/STON1/CSPG4/EPS8/ICAM1/KANK1/EPS8L2/TACSTD2	10
GO:0015804	BP	GO:0015804	neutral amino acid transport	11/1845	53/18903	0.0120961465290714	0.0598748723925956	0.0439028079735708	SLC6A6/SLC1A7/RGS2/CTNS/SLC38A7/SLC38A1/SFXN2/SLC43A1/SFXN1/SLC36A1/SLC1A3	11
GO:0034381	BP	GO:0034381	plasma lipoprotein particle clearance	11/1845	53/18903	0.0120961465290714	0.0598748723925956	0.0439028079735708	LDLRAP1/NCEH1/MSR1/LDLR/MYLIP/LIPA/CD36/TREM2/HMOX1/SCARB1/APOE	11
GO:0071774	BP	GO:0071774	response to fibroblast growth factor	20/1845	120/18903	0.0121048115662762	0.0598748723925956	0.0439028079735708	NPTN/CTNNB1/SHOC2/FGFR1/FGFRL1/THBS1/SCGB1A1/GALNT3/EGR3/EXT1/IER2/RUNX2/ZFP36/CCL5/SPRY2/FAM20C/ZFP36L1/CCL2/COL1A1/WNT5A	20
GO:0048841	BP	GO:0048841	regulation of axon extension involved in axon guidance	8/1845	33/18903	0.0122119475887344	0.0603052930761635	0.0442184107609075	SEMA6B/SEMA4A/VEGFA/CXCL12/SEMA4B/SEMA7A/SEMA4C/WNT5A	8
GO:0050858	BP	GO:0050858	negative regulation of antigen receptor-mediated signaling pathway	8/1845	33/18903	0.0122119475887344	0.0603052930761635	0.0442184107609075	LGALS3/CBLB/CD22/CD300A/SH2D1A/FCGR2B/PAWR/LILRB4	8
GO:0062013	BP	GO:0062013	positive regulation of small molecule metabolic process	24/1845	152/18903	0.0123825357711836	0.0609195387361333	0.0446688018545442	ANXA1/LDLRAP1/STARD4/POR/IRS2/P2RY1/PRKCE/INSR/PPARG/CES1/GPD1/PHKG2/ENO1/SNCA/SREBF1/IGF1/NR1H3/TREM2/PPP1R3G/P2RY6/HIF1A/ADM/NCS1/APOE	24
GO:0071322	BP	GO:0071322	cellular response to carbohydrate stimulus	24/1845	152/18903	0.0123825357711836	0.0609195387361333	0.0446688018545442	NCF1/IRS2/PRKCE/SIDT2/SLC12A6/PLA2G6/AGER/FBP1/PIM3/UCP2/MAPK13/GPR68/ICAM1/TREM2/GAS6/SLC29A1/GHRL/TRPM4/OXCT1/HIF1A/SERPINF1/ZFP36L1/PTPRN2/SLC2A5	24
GO:0072006	BP	GO:0072006	nephron development	24/1845	152/18903	0.0123825357711836	0.0609195387361333	0.0446688018545442	ACTA2/CTNNB1/PECAM1/WWTR1/PDGFD/ANGPT2/MYO1E/PDGFB/EXT1/STAT1/VEGFA/BCL2/BASP1/GZF1/HS3ST3B1/DCHS1/ITGA3/EGR1/HES1/FMN1/LIF/TACSTD2/EDNRB/CD24	24
GO:0032271	BP	GO:0032271	regulation of protein polymerization	30/1845	201/18903	0.0123840718105724	0.0609195387361333	0.0446688018545442	TMOD3/SSH2/SPTBN5/CAMSAP1/SLAIN2/PRKCE/MYADM/CCL21/MTPN/TMSB4Y/CYFIP2/EVL/CDC42EP3/CDC42EP4/TPPP/TPPP3/SVIL/HSPA1B/SSH1/PAK1/BAIAP2/EPS8/SNCA/DBN1/KANK1/PSRC1/FMN1/CCR7/CTTN/MET	30
GO:0046777	BP	GO:0046777	protein autophosphorylation	33/1845	226/18903	0.0123938521224413	0.0609195387361333	0.0446688018545442	FGFR1/NLK/IRAK3/CHP1/CAMKK2/SIK2/FGR/INSR/MINK1/NLRP12/CAV1/PDGFD/PIM3/PAK1/PDGFB/PEAK1/CSF1R/FLT1/PIM1/VEGFA/CALM3/SIK1/RAP2B/AURKA/LCK/AURKB/FAM20C/GPNMB/DAPK2/TNKS1BP1/CAMK4/DDR1/PDGFA	33
GO:0010508	BP	GO:0010508	positive regulation of autophagy	23/1845	144/18903	0.0123973039629829	0.0609195387361333	0.0446688018545442	TRIM38/SMCR8/ADRB2/PIP4K2C/TRIM14/ATG2A/FYCO1/CAMKK2/SH3BP4/DCN/MEFV/BCL2L11/SVIP/WIPI1/ORMDL3/SLC25A4/TP53INP1/TFEB/HIF1A/HMOX1/TPCN1/RUFY4/BNIP3	23
GO:0032479	BP	GO:0032479	regulation of type I interferon production	18/1845	105/18903	0.0126859359670077	0.0621849436812849	0.045596650684877	TRIM38/ZCCHC3/TLR8/MYD88/GBP7/NMB/DTX4/HMGB2/TLR2/STAT1/RELB/LILRA4/GAPDH/FLOT1/TLR3/CD14/IL10/MMP12	18
GO:0032606	BP	GO:0032606	type I interferon production	18/1845	105/18903	0.0126859359670077	0.0621849436812849	0.045596650684877	TRIM38/ZCCHC3/TLR8/MYD88/GBP7/NMB/DTX4/HMGB2/TLR2/STAT1/RELB/LILRA4/GAPDH/FLOT1/TLR3/CD14/IL10/MMP12	18
GO:0110149	BP	GO:0110149	regulation of biomineralization	18/1845	105/18903	0.0126859359670077	0.0621849436812849	0.045596650684877	ADRB2/VDR/RXRA/ALOX5/SGMS2/SRGN/MGP/ANKH/GPM6B/GAS6/BMP2K/TRPM4/CCL3/FAM20C/HIF1A/S1PR1/CYP27B1/ECM1	18
GO:0043373	BP	GO:0043373	CD4-positive, alpha-beta T cell lineage commitment	6/1845	21/18903	0.0128522621393391	0.0626214518127581	0.0459167170484312	SPN/SLAMF6/LY9/BATF/TOX/CTSL	6
GO:0071498	BP	GO:0071498	cellular response to fluid shear stress	6/1845	21/18903	0.0128522621393391	0.0626214518127581	0.0459167170484312	SREBF2/PLEC/MAPK7/MMP2/TFPI2/ASS1	6
GO:0097062	BP	GO:0097062	dendritic spine maintenance	6/1845	21/18903	0.0128522621393391	0.0626214518127581	0.0459167170484312	INSR/TREM2/ITGA3/FCGR2B/CTTN/APOE	6
GO:0097503	BP	GO:0097503	sialylation	6/1845	21/18903	0.0128522621393391	0.0626214518127581	0.0459167170484312	ST3GAL2/ST6GALNAC2/ST6GALNAC6/ST3GAL4/ST6GAL1/ST8SIA4	6
GO:0018126	BP	GO:0018126	protein hydroxylation	7/1845	27/18903	0.0128741849913549	0.0626214518127581	0.0459167170484312	P4HA1/ERO1A/P4HB/ASPH/P3H2/EGLN3/PLOD2	7
GO:0032740	BP	GO:0032740	positive regulation of interleukin-17 production	7/1845	27/18903	0.0128741849913549	0.0626214518127581	0.0459167170484312	MYD88/IL18/RFTN1/SLAMF6/LY9/SPHK1/OSM	7
GO:0035929	BP	GO:0035929	steroid hormone secretion	7/1845	27/18903	0.0128741849913549	0.0626214518127581	0.0459167170484312	CRY2/KCNQ1/TSPO/INHBA/GHRL/CYP19A1/SPP1	7
GO:0051953	BP	GO:0051953	negative regulation of amine transport	7/1845	27/18903	0.0128741849913549	0.0626214518127581	0.0459167170484312	ABAT/P2RY1/ADORA1/RGS2/ADRA2B/SNCA/SLC43A1	7
GO:0090200	BP	GO:0090200	positive regulation of release of cytochrome c from mitochondria	7/1845	27/18903	0.0128741849913549	0.0626214518127581	0.0459167170484312	PLA2G6/BCL2L11/MLLT11/BIK/BMF/BNIP3/MMP9	7
GO:0032890	BP	GO:0032890	regulation of organic acid transport	14/1845	75/18903	0.0128898868285144	0.0626214518127581	0.0459167170484312	ABAT/IRS2/IL1A/ADORA1/PER2/PLA2G6/THBS1/EDN1/RGS2/SLC38A1/SNCA/MIF/SLC43A1/TNFRSF11A	14
GO:0043536	BP	GO:0043536	positive regulation of blood vessel endothelial cell migration	14/1845	75/18903	0.0128898868285144	0.0626214518127581	0.0459167170484312	ANXA1/FGFR1/THBS1/AKT3/ADAM17/ANGPT4/PDGFB/ETS1/CD40/HDAC7/VEGFA/PRKCA/HIF1A/HMOX1	14
GO:0048762	BP	GO:0048762	mesenchymal cell differentiation	36/1845	252/18903	0.0129460785490993	0.0628435149002838	0.0460795431673035	CTNNB1/FGFR1/FLNA/S100A4/EDN1/RGCC/GLIPR2/FN1/ALDH1A2/TCF7L2/WWTR1/SEMA6B/PHLDB1/BCL9L/EXT1/STAT1/SEMA4A/BCL2/IGF1/SPRY2/HES1/NRP2/EFNA1/HIF1A/SEMA4B/ANXA6/TGFB2/SEMA7A/SNAI1/HGF/EDNRB/COL1A1/SEMA4C/LEF1/PDPN/WNT5A	36
GO:0051099	BP	GO:0051099	positive regulation of binding	27/1845	177/18903	0.0129946378148981	0.063028198786662	0.046215	CTNNB1/AMFR/RARA/HIPK2/PPARG/CLDN5/CAV1/TCF7L2/HMGB2/CLIC2/NME1/CALM3/GMNN/PLCL1/PLXND1/IGF1/FLOT1/RB1/VTN/HES1/ZNF618/APOE/MET/MMP9/CTHRC1/ITGA2/WNT5A	27
GO:0051262	BP	GO:0051262	protein tetramerization	16/1845	90/18903	0.0130070599970077	0.0630374492175113	0.0462217440731008	FARSB/APIP/EVL/ACACB/ALDH1A2/RYR1/SOD2/ACOT13/HPRT1/SNCA/SHMT1/RRM2/APPL2/TRPM4/TRPM2/MS4A1	16
GO:1902904	BP	GO:1902904	negative regulation of supramolecular fiber organization	26/1845	169/18903	0.0131520853389382	0.0636888138989777	0.0466993524151057	PPFIA1/TMOD3/WASF2/SSH2/SPTBN5/CAMSAP1/MYADM/LIMA1/MTPN/TJP1/TMSB4Y/LDLR/ARHGAP6/SVIL/SSH1/SWAP70/EPS8/SNCA/TPX2/KANK1/TREM2/TACSTD2/EMILIN1/S1PR1/APOE/MET	26
GO:0140467	BP	GO:0140467	integrated stress response signaling	9/1845	40/18903	0.013272354710544	0.064167553620735	0.0470503847803326	BATF3/NFE2/NFE2L3/FOS/JUNB/CEBPD/MAF/BATF/AGR2	9
GO:1903115	BP	GO:1903115	regulation of actin filament-based movement	9/1845	40/18903	0.013272354710544	0.064167553620735	0.0470503847803326	ACTA2/ADORA1/PKP2/CAV1/TNNC1/JUP/TRPM4/DSP/PDPN	9
GO:0003015	BP	GO:0003015	heart process	37/1845	261/18903	0.0133323568952256	0.0643538482986133	0.047187	TMEM161B/EPAS1/KCNQ1/THRA/MDM2/ADORA1/SLC9A1/KCNE3/ATP1B1/FLNA/EDN1/PKP2/TNNI2/CAV1/TNNC1/WWTR1/S100A1/TNNI1/RGS2/EXT1/TPM1/CLIC2/CALM3/SREBF1/JUP/NEDD4L/TRPM4/HOPX/CXCR4/ADM/TGFB2/SCN1B/EDNRB/DSP/KCNJ5/ADORA3/TMIGD3	37
GO:0034976	BP	GO:0034976	response to endoplasmic reticulum stress	37/1845	261/18903	0.0133323568952256	0.0643538482986133	0.047187	AMFR/ERMP1/USP25/SEL1L/ALOX5/MAN1A1/PLA2G6/THBS1/TRIM25/RHBDD2/UBXN10/CAV1/ATF3/BCL2L11/MANF/PDIA3/ERO1A/P4HB/NUPR1/HM13/CALR/PDIA6/SVIP/TRAF2/UBAC2/BCL2/SGTB/NR1H3/FLOT1/FOXRED2/RASGRF1/DERL3/MARCKS/FCGR2B/ELAVL4/CCND1/AGR2	37
GO:0045670	BP	GO:0045670	regulation of osteoclast differentiation	13/1845	68/18903	0.0133686232973945	0.0644251580931513	0.0472392713571836	CTNNB1/TOB2/CLDN18/UBASH3B/CSF1/KLF10/FOS/GPR68/TREM2/CCL3/TLR3/CAMK4/LILRB4	13
GO:0060193	BP	GO:0060193	positive regulation of lipase activity	13/1845	68/18903	0.0133686232973945	0.0644251580931513	0.0472392713571836	FGFR1/C5AR1/RASGRP4/ABHD5/S1PR4/ARHGAP6/CD86/FLT1/NR1H3/ANG/CCL5/ITK/P2RY6	13
GO:1904019	BP	GO:1904019	epithelial cell apoptotic process	22/1845	137/18903	0.0134100275844213	0.0645436308347324	0.0473261406199627	CAST/EXOC5/THBS1/RGCC/MAPK7/ECSCR/AKR1C3/TCF7L2/NUPR1/CD40/BCL2/ZFP36/ICAM1/GAS6/RB1/HMOX1/ZFP36L1/KRT18/IL10/CCL2/LEF1/ANGPTL4	22
GO:0045089	BP	GO:0045089	positive regulation of innate immune response	23/1845	145/18903	0.0134147396196958	0.0645436308347324	0.0473261406199627	ZCCHC3/FFAR2/TLR8/AKIRIN2/FPR2/NLRC4/CRTAM/KLRD1/FCN3/HMGB2/PAK1/RASGRP1/AIM2/CLNK/CD226/CCL5/SLAMF6/SH2D1A/LAG3/ADAM8/CADM1/MMP12/WNT5A	23
GO:0034767	BP	GO:0034767	positive regulation of ion transmembrane transport	28/1845	186/18903	0.0137201164221835	0.06591681740028	0.0483330195274254	ADRB2/KCNQ1/SLC9A3R1/CHP1/STIM1/SLC9A1/ATP1B1/FLNA/GLRX/EDN1/TRPC6/P2RX1/STAC/CAV1/CACNB3/AKAP5/CALM3/SLC38A1/CXCL10/SNCA/KCNMB1/FXYD2/TREM2/P2RY6/CXCL9/EPHB2/CCL2/MS4A1	28
GO:0046456	BP	GO:0046456	icosanoid biosynthetic process	12/1845	61/18903	0.0137221331302001	0.06591681740028	0.0483330195274254	ANXA1/MGST3/ALOX5/NLRC4/EDN1/LTA4H/AKR1C3/LTC4S/MIF/NAIP/PTGS1/GGT5	12
GO:0050919	BP	GO:0050919	negative chemotaxis	10/1845	47/18903	0.0137772807882204	0.066128741653628	0.0484884114210176	SEMA6B/SEMA4A/ITGAV/NRP2/SEMA4B/SEMA7A/PDGFA/DPP4/SEMA4C/WNT5A	10
GO:0030857	BP	GO:0030857	negative regulation of epithelial cell differentiation	11/1845	54/18903	0.0138873766873697	0.0664974626523815	0.0487587733701497	CTNNB1/IL1A/ACVRL1/CAV1/STAT1/VEGFA/SPRY2/HES1/ZEB1/CCND1/MMP9	11
GO:0061900	BP	GO:0061900	glial cell activation	11/1845	54/18903	0.0138873766873697	0.0664974626523815	0.0487587733701497	C5AR1/AGER/LDLR/TLR2/SNCA/CST7/TREM2/CCL3/TLR3/SPHK1/AZU1	11
GO:0086002	BP	GO:0086002	cardiac muscle cell action potential involved in contraction	11/1845	54/18903	0.0138873766873697	0.0664974626523815	0.0487587733701497	KCNQ1/KCNE3/FLNA/PKP2/CAV1/JUP/NEDD4L/TRPM4/SCN1B/DSP/KCNJ5	11
GO:0044262	BP	GO:0044262	cellular carbohydrate metabolic process	41/1845	296/18903	0.0138996742338892	0.066503229874035	0.0487630021428331	GPD2/HK3/FOXK1/B3GNT7/IRS2/P2RY1/GK5/PRKCE/PYGB/DGKQ/INSR/PER2/PHKG1/ITPK1/FBP1/ACACB/MOGAT1/PFKFB3/PHKG2/RBKS/NUPR1/EXT1/SLC5A3/NAGK/GNPTAB/NLN/SIK1/SNCA/TPI1/IGF1/DDIT4/IDH2/PDK1/GYS1/IDH1/PPP1R3G/P2RY6/IGFBP4/B3GNT8/INPP4B/IGFBP3	41
GO:1901617	BP	GO:1901617	organic hydroxy compound biosynthetic process	35/1845	245/18903	0.0141086966649028	0.0674494708980002	0.0494568263851541	H6PD/STARD4/POR/P2RY1/SQLE/DGKQ/HMGCR/MSMO1/PER2/DHCR24/CYP27A1/ALDH2/FDFT1/AKR1C3/CYB5R2/CES1/OSBPL3/CTNS/INSIG2/NR4A2/CH25H/SNCA/SREBF1/P2RY6/SPHK1/TGFB2/OSBPL7/SNAI1/APOE/CYP27B1/ALOX15B/SPTLC3/PLTP/WNT5A/CYP19A1	35
GO:0061564	BP	GO:0061564	axon development	63/1845	490/18903	0.014163184728658	0.0676560099189678	0.0496082695968762	NPTN/NUMB/TCTN1/TRIO/EPHB6/ANOS1/PTPRM/S100A6/TRPV2/TSPO/FLNA/RPS6KA5/EDN1/PLXNA2/FN1/UNC5B/DIXDC1/ATL1/SLITRK4/CNP/SEMA6B/PAK1/EXT1/CSF1R/BAIAP2/EMB/NR4A2/SEMA4A/VEGFA/AUTS2/ADARB1/BCL2/PLXND1/DISC1/FLOT1/DBN1/PLXNA1/CXCL12/SCARF1/NREP/CDH1/PLXNC1/NRP2/EFNA1/SEMA4B/RHOH/SEMA7A/BCL11B/TNFRSF21/DDR1/CTTN/NDN/SCN1B/ENAH/PTPRF/MMP2/EPHB2/APOE/SEMA4C/S100B/CRABP2/WNT5A/SPP1	63
GO:0009166	BP	GO:0009166	nucleotide catabolic process	14/1845	76/18903	0.0144226728780034	0.0687859378708275	0.0504367809224486	NUDT15/PDE4A/NTHL1/ACOT7/PDE7B/NEIL2/TYMP/CNP/HPRT1/PDE7A/DNPH1/AMPD3/NT5E/DPYS	14
GO:0010822	BP	GO:0010822	positive regulation of mitochondrion organization	14/1845	76/18903	0.0144226728780034	0.0687859378708275	0.0504367809224486	CAMKK2/PLA2G6/DCN/BCL2L11/AURKA/MLLT11/SLC25A4/TREM2/BIK/RALA/HIF1A/BMF/BNIP3/MMP9	14
GO:0072073	BP	GO:0072073	kidney epithelium development	23/1845	146/18903	0.0144976540925682	0.0690885821025012	0.0506586925701321	CTNNB1/SMAD6/RARA/PECAM1/CXCR2/WWTR1/MYO1E/EXT1/STAT1/VEGFA/BCL2/BASP1/GZF1/HS3ST3B1/DCHS1/HES1/FMN1/LIF/TACSTD2/EDNRB/SDC1/CD24/EPCAM	23
GO:0030879	BP	GO:0030879	mammary gland development	22/1845	138/18903	0.0145279372949698	0.0691779063410198	0.0507241889083181	VDR/IRS2/BRCA2/NEURL1/CAV1/CSF1/BCL2L11/CSF1R/VEGFA/NME1/ID2/SLC29A1/HIF1A/DDR1/TGFA/TNFRSF11A/CCND1/ELF3/LEF1/ITGA2/WNT5A/CYP19A1	22
GO:0010765	BP	GO:0010765	positive regulation of sodium ion transport	8/1845	34/18903	0.0146369438200408	0.0695312822513031	0.0509832991846612	CHP1/SLC9A1/ATP1B1/GLRX/PKP2/FXYD2/SCN1B/PRSS8	8
GO:0034405	BP	GO:0034405	response to fluid shear stress	8/1845	34/18903	0.0146369438200408	0.0695312822513031	0.0509832991846612	SREBF2/SMAD6/PLEC/MAPK7/MMP2/ABCA1/TFPI2/ASS1	8
GO:0061081	BP	GO:0061081	positive regulation of myeloid leukocyte cytokine production involved in immune response	8/1845	34/18903	0.0146369438200408	0.0695312822513031	0.0509832991846612	SPON2/MYD88/CD36/MIF/TLR3/SEMA7A/GPRC5B/WNT5A	8
GO:0030324	BP	GO:0030324	lung development	28/1845	187/18903	0.014680034301411	0.0696807645581622	0.051092905982158	CTNNB1/EPAS1/THRA/HEG1/LTA4H/ALDH1A2/MME/EXT1/LIPA/VEGFA/CTSZ/SREBF1/SPRY2/HSD11B1/HOPX/ITGA3/HES1/ITGB6/LIF/MMP14/PDGFA/CELSR1/COL3A1/AGR2/CHI3L1/PDPN/MMP12/WNT5A	28
GO:0006140	BP	GO:0006140	regulation of nucleotide metabolic process	17/1845	99/18903	0.014897829399611	0.0706586133312245	0.0518099063730641	ZBTB7A/INSR/TSPO/SLC2A6/FBP1/GPD1/ME2/NUPR1/ENO1/SNCA/IGF1/DDIT4/PDK1/TREM2/HIF1A/NCS1/AK4	17
GO:1904064	BP	GO:1904064	positive regulation of cation transmembrane transport	26/1845	171/18903	0.0151637775109334	0.0718631195083366	0.0526931016315023	ADRB2/KCNQ1/CHP1/STIM1/SLC9A1/ATP1B1/FLNA/GLRX/EDN1/P2RX1/STAC/CAV1/CACNB3/AKAP5/CALM3/SLC38A1/CXCL10/SNCA/KCNMB1/FXYD2/TREM2/P2RY6/CXCL9/EPHB2/CCL2/MS4A1	26
GO:0002027	BP	GO:0002027	regulation of heart rate	18/1845	107/18903	0.0152644610264011	0.0719433224819431	0.052751909869557	TMEM161B/EPAS1/KCNQ1/MDM2/KCNE3/EDN1/PKP2/CAV1/TPM1/CALM3/SREBF1/JUP/TRPM4/ADM/SCN1B/EDNRB/DSP/KCNJ5	18
GO:0001767	BP	GO:0001767	establishment of lymphocyte polarity	5/1845	16/18903	0.0153727099415128	0.0719433224819431	0.052751909869557	CCL21/TRAF3IP2/CRTAM/CCR7/CCL19	5
GO:0006735	BP	GO:0006735	NADH regeneration	5/1845	16/18903	0.0153727099415128	0.0719433224819431	0.052751909869557	HK3/FOXK1/ENO1/TPI1/ENO2	5
GO:0006828	BP	GO:0006828	manganese ion transport	5/1845	16/18903	0.0153727099415128	0.0719433224819431	0.052751909869557	SLC11A1/TRPC6/SLC39A8/SLC11A2/TRPM2	5
GO:0010820	BP	GO:0010820	positive regulation of T cell chemotaxis	5/1845	16/18903	0.0153727099415128	0.0719433224819431	0.052751909869557	CCL21/ADAM17/TNFSF14/CCL5/WNT5A	5
GO:0021783	BP	GO:0021783	preganglionic parasympathetic fiber development	5/1845	16/18903	0.0153727099415128	0.0719433224819431	0.052751909869557	ACKR3/ADARB1/NAV2/HES1/NRP2	5
GO:0034375	BP	GO:0034375	high-density lipoprotein particle remodeling	5/1845	16/18903	0.0153727099415128	0.0719433224819431	0.052751909869557	ABCA5/SCARB1/CETP/APOE/PLTP	5
GO:0044406	BP	GO:0044406	adhesion of symbiont to host	5/1845	16/18903	0.0153727099415128	0.0719433224819431	0.052751909869557	ICAM1/GAS6/SCARB1/CD209/DPP4	5
GO:0045651	BP	GO:0045651	positive regulation of macrophage differentiation	5/1845	16/18903	0.0153727099415128	0.0719433224819431	0.052751909869557	CSF1/ID2/RB1/PRKCA/LIF	5
GO:0045986	BP	GO:0045986	negative regulation of smooth muscle contraction	5/1845	16/18903	0.0153727099415128	0.0719433224819431	0.052751909869557	ADRB2/ADORA1/RGS2/DOCK4/KCNMA1	5
GO:0050872	BP	GO:0050872	white fat cell differentiation	5/1845	16/18903	0.0153727099415128	0.0719433224819431	0.052751909869557	PNPLA3/PER2/PPARG/FFAR4/FABP4	5
GO:0055091	BP	GO:0055091	phospholipid homeostasis	5/1845	16/18903	0.0153727099415128	0.0719433224819431	0.052751909869557	TLCD2/ITGB6/TLCD1/CETP/ABCA1	5
GO:0061621	BP	GO:0061621	canonical glycolysis	5/1845	16/18903	0.0153727099415128	0.0719433224819431	0.052751909869557	HK3/FOXK1/ENO1/TPI1/ENO2	5
GO:0061718	BP	GO:0061718	glucose catabolic process to pyruvate	5/1845	16/18903	0.0153727099415128	0.0719433224819431	0.052751909869557	HK3/FOXK1/ENO1/TPI1/ENO2	5
GO:0070875	BP	GO:0070875	positive regulation of glycogen metabolic process	5/1845	16/18903	0.0153727099415128	0.0719433224819431	0.052751909869557	IRS2/INSR/PHKG2/IGF1/PPP1R3G	5
GO:1901741	BP	GO:1901741	positive regulation of myoblast fusion	5/1845	16/18903	0.0153727099415128	0.0719433224819431	0.052751909869557	SCGB3A1/NFATC2/FLOT1/TNFSF14/CXCL9	5
GO:0001938	BP	GO:0001938	positive regulation of endothelial cell proliferation	19/1845	115/18903	0.0155138119286443	0.0725470378410472	0.0531945796978558	FGFR1/ACVRL1/AKT3/ADAM17/HMGB2/EGR3/PDGFB/PIK3CD/VEGFA/ANG/CXCL12/PRKCA/GHRL/NRP2/HIF1A/HMOX1/IL10/ECM1/WNT5A	19
GO:0019432	BP	GO:0019432	triglyceride biosynthetic process	9/1845	41/18903	0.0155716220640031	0.0727039519265565	0.0533096357921601	PNPLA3/LPL/MOGAT1/LDLR/SIK1/SREBF1/NR1H3/SCARB1/C3	9
GO:0032733	BP	GO:0032733	positive regulation of interleukin-10 production	9/1845	41/18903	0.0155716220640031	0.0727039519265565	0.0533096357921601	CD46/LILRA5/TSLP/BCL3/TLR2/TREM2/HGF/TIGIT/CD28	9
GO:0032412	BP	GO:0032412	regulation of ion transmembrane transporter activity	39/1845	281/18903	0.0156373593025811	0.0729540614933649	0.0534930267848281	ADRB2/AHNAK/KCNQ1/SLC9A3R1/PRKCE/CHP1/STIM1/SLC9A1/KCNE3/ATP1B1/MINK1/PLA2G6/GLRX/EDN1/TRPC6/STAC/JPH4/CAV1/CACNB3/CHRM3/FHL1/AKAP5/RRAD/FXYD6/CLIC2/CALM3/CRHBP/GPR35/FXYD2/NEDD4L/TREM2/RASGRF1/P2RY6/GEM/SCN1B/TCAF2/EPHB2/CCL2/MMP9	39
GO:0022612	BP	GO:0022612	gland morphogenesis	20/1845	123/18903	0.0156629657432595	0.0730167026678387	0.053538957963372	RPS6KA1/VDR/SLC9A3R1/TGM2/CAV1/LIMS2/CSF1/CRIP1/CSF1R/BCL2/PLXND1/PLXNA1/TGFB2/DDR1/TGFA/PDGFA/HGF/MMP2/ELF3/WNT5A	20
GO:0006006	BP	GO:0006006	glucose metabolic process	28/1845	188/18903	0.0156930208400275	0.0730999688702134	0.0536000122912973	H6PD/HK3/KCNQ1/FOXK1/IRS2/DGKQ/INSR/PER2/FBP1/ACACB/GPD1/ATF3/PHKG2/NLN/ENO1/SIK1/TPI1/IGF1/GAPDH/PDK1/PPP1R3G/GHRL/GALM/ALDOC/IGFBP4/SDS/IGFBP3/ENO2	28
GO:0002675	BP	GO:0002675	positive regulation of acute inflammatory response	7/1845	28/18903	0.0157535832105553	0.0732114196490537	0.0536817327517577	FFAR2/PTGER3/OSM/TNFRSF11A/CCR7/ADAM8/C3	7
GO:0003416	BP	GO:0003416	endochondral bone growth	7/1845	28/18903	0.0157535832105553	0.0732114196490537	0.0536817327517577	RARA/POR/EXT1/ANXA6/BNC2/ECM1/COL27A1	7
GO:0044331	BP	GO:0044331	cell-cell adhesion mediated by cadherin	7/1845	28/18903	0.0157535832105553	0.0732114196490537	0.0536817327517577	TJP1/RGCC/VEGFA/FLOT1/ADAM19/EPCAM/WNT5A	7
GO:0050767	BP	GO:0050767	regulation of neurogenesis	50/1845	377/18903	0.0157694583258673	0.0732284296387097	0.0536942052010451	NPTN/CTNNB1/NUMB/TRPV2/TGM2/TSPO/PER2/BHLHE41/NEURL1/PLXNA2/FN1/DIXDC1/LDLR/ZNF365/HES2/MME/HMGB2/SEMA6B/BHLHE40/TLR2/BAIAP2/SEMA4A/VEGFA/ASCL2/ID2/PLXND1/DISC1/DBN1/SMARCD3/TREM2/PLXNA1/RB1/CXCL12/APPL2/CDH1/PLXNC1/HES1/CXCR4/HIF1A/SEMA4B/SERPINF1/LIF/SEMA7A/EPHB2/TMEM98/SEMA4C/LEF1/CRABP2/WNT5A/SPP1	50
GO:0010518	BP	GO:0010518	positive regulation of phospholipase activity	11/1845	55/18903	0.0158718082001895	0.073637337036249	0.0539940335302885	FGFR1/C5AR1/RASGRP4/S1PR4/ARHGAP6/CD86/FLT1/ANG/CCL5/ITK/P2RY6	11
GO:0032273	BP	GO:0032273	positive regulation of protein polymerization	16/1845	92/18903	0.0158943643244214	0.073637337036249	0.0539940335302885	SLAIN2/PRKCE/CCL21/EVL/CDC42EP3/CDC42EP4/TPPP/TPPP3/HSPA1B/PAK1/BAIAP2/PSRC1/FMN1/CCR7/CTTN/MET	16
GO:0090277	BP	GO:0090277	positive regulation of peptide hormone secretion	16/1845	92/18903	0.0158943643244214	0.073637337036249	0.0539940335302885	ABAT/IRS2/PRKCE/PLA2G6/RPH3AL/FFAR4/TCF7L2/GLUL/GPR68/CD38/GHRL/TRPM4/OXCT1/HIF1A/SPINK1/TRPM2	16
GO:0048483	BP	GO:0048483	autonomic nervous system development	10/1845	48/18903	0.0159229161152227	0.0737126502785793	0.0540492564089983	CTNNB1/ACKR3/FN1/ADARB1/HLX/NAV2/HES1/NRP2/EDNRB/VCAM1	10
GO:0035265	BP	GO:0035265	organ growth	27/1845	180/18903	0.0159870039878876	0.0739522290952054	0.0542249258068702	PDLIM5/WWC2/RARA/POR/HEG1/DUSP6/EDN1/ACACB/RGS2/BCL2L11/EXT1/PIM1/BCL2/IGF1/BASP1/SPRY2/HLX/CDK1/ANXA6/TGFB2/BNC2/MESP1/S1PR1/ECM1/COL27A1/HAMP/CYP19A1	27
GO:1901616	BP	GO:1901616	organic hydroxy compound catabolic process	14/1845	77/18903	0.016091918253381	0.0743801464371772	0.0545386930374702	GPD2/GK5/CYP27A1/LDHD/ALDH2/AKR1C3/FAH/TPI1/SCARF1/SCARB1/MAOA/INPP4B/APOE/CYP27B1	14
GO:0007611	BP	GO:0007611	learning or memory	38/1845	273/18903	0.0161465742827421	0.0745752795262242	0.0546817729338505	NPTN/AMFR/THRA/NRGN/TACR2/INSR/HMGCR/PLA2G6/AGER/CLDN5/JPH4/LDLR/RAPGEF3/MME/SLC11A2/TLR2/FOS/CTNS/ATP8A1/SGK1/CRHBP/SPECC1/EIF4A3/TREM2/RASGRF1/ITGA3/HIF1A/SERPINF1/ITPR3/CAMK4/ELAVL4/GATM/SLC12A5/TIFAB/EPHB2/LGMN/APOE/S100B	38
GO:0023019	BP	GO:0023019	signal transduction involved in regulation of gene expression	6/1845	22/18903	0.0162439325421805	0.0747944512982887	0.0548424790170148	P2RY1/TRAF3IP2/TRAF2/TRAF5/MESP1/EPCAM	6
GO:0032891	BP	GO:0032891	negative regulation of organic acid transport	6/1845	22/18903	0.0162439325421805	0.0747944512982887	0.0548424790170148	ABAT/IRS2/ADORA1/THBS1/RGS2/SLC43A1	6
GO:0044546	BP	GO:0044546	NLRP3 inflammasome complex assembly	6/1845	22/18903	0.0162439325421805	0.0747944512982887	0.0548424790170148	MYD88/MEFV/TLR6/CD36/AIM2/TREM2	6
GO:2000810	BP	GO:2000810	regulation of bicellular tight junction assembly	6/1845	22/18903	0.0162439325421805	0.0747944512982887	0.0548424790170148	TJP1/CLDN5/GPBAR1/SNAI1/CLDN1/CLDN3	6
GO:0007254	BP	GO:0007254	JNK cascade	26/1845	172/18903	0.0162577222481234	0.0748004949174981	0.0548469104561647	XIAP/NCF1/IL1A/MYD88/CCL21/HIPK2/MINK1/AGER/SH2D3C/DIXDC1/DUSP16/TRAF2/TRAF5/GADD45B/RASGRP1/NAIP/TRAF1/GADD45G/TLR3/FCGR2B/CCR7/CD27/SLAMF1/CCL19/BIRC7/WNT5A	26
GO:0032231	BP	GO:0032231	regulation of actin filament bundle assembly	18/1845	108/18903	0.0166984384904379	0.0767692781826498	0.0562905062448085	PPFIA1/WASF2/SLC9A1/TJP1/FLNA/RGCC/EVL/ARHGEF5/RAPGEF3/ARHGAP6/SWAP70/PAK1/TPM1/SYNPO2/PXN/TACSTD2/S1PR1/MET	18
GO:0031346	BP	GO:0031346	positive regulation of cell projection organization	47/1845	352/18903	0.0168108193758146	0.0772267142973248	0.0566259178974809	NPTN/WASF2/SERPINI1/FIG4/CCL21/TRPV2/DOCK11/FLNA/NEURL1/CDC42EP3/PLXNA2/FN1/CDC42EP4/DIXDC1/RGS2/BAIAP2/EPS8/VEGFA/AUTS2/PLXND1/DISC1/DBN1/CAMK1/PLXNA1/CXCL12/SCARF1/FNBP1L/PLXNC1/ITGA3/RALA/SERPINF1/EPS8L2/PLEK2/SEMA7A/TOX/ELAVL4/CCR7/SCN1B/FSCN1/HGF/EPHB2/APOE/CCL19/ENPP2/ITGA2/CRABP2/WNT5A	47
GO:0046546	BP	GO:0046546	development of primary male sexual characteristics	23/1845	148/18903	0.0168711331923074	0.0773161737763319	0.0566915133997563	CBL/FANCA/RARA/IL1A/INSR/AKR1C3/INHBA/BCL2L11/HMGB2/NUPR1/ARID5B/BCL2/SGPL1/LHFPL2/BIK/TLR3/TGFB2/RHOBTB3/MMP14/PDGFA/CCND1/SDC1/WNT5A	23
GO:1901292	BP	GO:1901292	nucleoside phosphate catabolic process	15/1845	85/18903	0.0169038072170089	0.0773161737763319	0.0566915133997563	NUDT15/PDE4A/NTHL1/ACOT7/PDE7B/NEIL2/TYMP/CNP/HPRT1/PDE7A/DNPH1/AMPD3/NT5E/SMPDL3A/DPYS	15
GO:0060048	BP	GO:0060048	cardiac muscle contraction	22/1845	140/18903	0.0169844845952287	0.0773161737763319	0.0566915133997563	KCNQ1/ADORA1/SLC9A1/KCNE3/ATP1B1/FLNA/PKP2/TNNI2/CAV1/TNNC1/TNNI1/RGS2/TPM1/CLIC2/CALM3/JUP/NEDD4L/TRPM4/CXCR4/SCN1B/DSP/KCNJ5	22
GO:0001660	BP	GO:0001660	fever generation	4/1845	11/18903	0.0170297589790051	0.0773161737763319	0.0566915133997563	IL1A/PTGER3/TNFRSF11A/EDNRB	4
GO:0007494	BP	GO:0007494	midgut development	4/1845	11/18903	0.0170297589790051	0.0773161737763319	0.0566915133997563	ALDH1A2/EDNRB/ASS1/WNT5A	4
GO:0019062	BP	GO:0019062	virion attachment to host cell	4/1845	11/18903	0.0170297589790051	0.0773161737763319	0.0566915133997563	ICAM1/GAS6/CD209/DPP4	4
GO:0030320	BP	GO:0030320	cellular monovalent inorganic anion homeostasis	4/1845	11/18903	0.0170297589790051	0.0773161737763319	0.0566915133997563	KCNQ1/KCNE3/SLC12A5/CKB	4
GO:0030644	BP	GO:0030644	cellular chloride ion homeostasis	4/1845	11/18903	0.0170297589790051	0.0773161737763319	0.0566915133997563	KCNQ1/KCNE3/SLC12A5/CKB	4
GO:0033212	BP	GO:0033212	iron import into cell	4/1845	11/18903	0.0170297589790051	0.0773161737763319	0.0566915133997563	SLC39A8/SLC11A2/STEAP4/CYBRD1	4
GO:0034975	BP	GO:0034975	protein folding in endoplasmic reticulum	4/1845	11/18903	0.0170297589790051	0.0773161737763319	0.0566915133997563	PDIA3/ERO1A/P4HB/CALR	4
GO:0070561	BP	GO:0070561	vitamin D receptor signaling pathway	4/1845	11/18903	0.0170297589790051	0.0773161737763319	0.0566915133997563	VDR/RXRA/PIM1/CYP27B1	4
GO:0071492	BP	GO:0071492	cellular response to UV-A	4/1845	11/18903	0.0170297589790051	0.0773161737763319	0.0566915133997563	MME/TIMP1/MMP2/MMP9	4
GO:0086100	BP	GO:0086100	endothelin receptor signaling pathway	4/1845	11/18903	0.0170297589790051	0.0773161737763319	0.0566915133997563	GNA11/EDN1/BCAR1/EDNRB	4
GO:2000049	BP	GO:2000049	positive regulation of cell-cell adhesion mediated by cadherin	4/1845	11/18903	0.0170297589790051	0.0773161737763319	0.0566915133997563	TJP1/FLOT1/ADAM19/WNT5A	4
GO:0034219	BP	GO:0034219	carbohydrate transmembrane transport	21/1845	132/18903	0.0170366414609732	0.0773161737763319	0.0566915133997563	RNASEL/IRS2/INSR/SLC2A6/EDN1/SORT1/AQP3/AQP7/FFAR4/PPBP/SLC5A3/SLC23A2/SLC2A8/TMEM144/IGF1/PEA15/APPL2/C3/ITLN1/SLC2A1/SLC2A5	21
GO:0048565	BP	GO:0048565	digestive tract development	21/1845	132/18903	0.0170366414609732	0.0773161737763319	0.0566915133997563	CTNNB1/KCNQ1/CLDN18/ALDH1A2/EXT1/BCL2/ID2/RARRES2/RB1/DCHS1/HLX/PRDM1/HES1/TYMS/HIF1A/TGFB2/EDNRB/COL3A1/AGR2/ASS1/WNT5A	21
GO:0002446	BP	GO:0002446	neutrophil mediated immunity	8/1845	35/18903	0.0173933485395096	0.0786373487891101	0.0576602552202843	TREM1/MYD88/ADAM17/PRAM1/STXBP2/CTSG/AZU1/ELANE	8
GO:0043276	BP	GO:0043276	anoikis	8/1845	35/18903	0.0173933485395096	0.0786373487891101	0.0576602552202843	TLE1/CAV1/BCL2/SIK1/DAPK2/BMF/CEACAM6/CEACAM5	8
GO:0043372	BP	GO:0043372	positive regulation of CD4-positive, alpha-beta T cell differentiation	8/1845	35/18903	0.0173933485395096	0.0786373487891101	0.0576602552202843	ANXA1/RARA/CD86/IL18/SOCS1/CD80/HLX/CCL19	8
GO:0045762	BP	GO:0045762	positive regulation of adenylate cyclase activity	8/1845	35/18903	0.0173933485395096	0.0786373487891101	0.0576602552202843	ADRB2/STIM1/AKAP5/P2RY11/CALM3/ADRB3/ADORA3/TMIGD3	8
GO:0050654	BP	GO:0050654	chondroitin sulfate proteoglycan metabolic process	8/1845	35/18903	0.0173933485395096	0.0786373487891101	0.0576602552202843	CHST7/DCN/CHST11/EXT1/CHST13/SPOCK2/CYTL1/BGN	8
GO:0071248	BP	GO:0071248	cellular response to metal ion	29/1845	198/18903	0.0174868624857662	0.0788762526626474	0.0578354297211212	MTF1/NCF1/TSPO/BACE1/EDN1/RASGRP2/FBP1/RYR1/AKR1C3/FABP4/SMPD1/FOS/CPNE2/CALR/JUNB/FOSB/CRHBP/SNCA/CDH1/SERPINF1/HMOX1/TRPM2/HESX1/LGMN/CLDN1/SLC40A1/BNIP3/MMP9/WNT5A	29
GO:0044070	BP	GO:0044070	regulation of anion transport	16/1845	93/18903	0.0175121141537054	0.0788762526626474	0.0578354297211212	CRY2/ABAT/IL1A/ADORA1/PER2/PLA2G6/EDN1/CA2/CES1/RGS2/SLC38A1/SNCA/MIF/SLC43A1/TNFRSF11A/TCAF2	16
GO:0050886	BP	GO:0050886	endocrine process	16/1845	93/18903	0.0175121141537054	0.0788762526626474	0.0578354297211212	CRY2/KCNQ1/TACR2/TSPO/EDN1/HCAR2/RAB11FIP1/PPARG/INHBA/CRHBP/CTSZ/GHRL/CTSG/EDNRB/CYP19A1/SPP1	16
GO:0070301	BP	GO:0070301	cellular response to hydrogen peroxide	16/1845	93/18903	0.0175121141537054	0.0788762526626474	0.0578354297211212	ANXA1/RHOB/EDN1/MAPK7/PDGFD/MAPK13/IL18BP/CDK1/PAWR/SPHK1/IL10/TRPM2/HGF/PYCR1/BNIP3/MET	16
GO:1904705	BP	GO:1904705	regulation of vascular associated smooth muscle cell proliferation	16/1845	93/18903	0.0175121141537054	0.0788762526626474	0.0578354297211212	LDLRAP1/EDN1/PPARG/HPGD/SOD2/PDGFB/TPM1/DNMT1/IGF1/S1PR2/P2RY6/NDRG2/HMOX1/IL10/MMP2/MMP9	16
GO:0032481	BP	GO:0032481	positive regulation of type I interferon production	12/1845	63/18903	0.0175514463806458	0.0788762526626474	0.0578354297211212	ZCCHC3/TLR8/MYD88/NMB/HMGB2/TLR2/STAT1/GAPDH/FLOT1/TLR3/CD14/MMP12	12
GO:0032757	BP	GO:0032757	positive regulation of interleukin-8 production	12/1845	63/18903	0.0175514463806458	0.0788762526626474	0.0578354297211212	FFAR2/TLR8/MYD88/HSPA1B/TLR2/TLR5/TLR3/CD14/CD2/CHI3L1/WNT5A/ELANE	12
GO:0046579	BP	GO:0046579	positive regulation of Ras protein signal transduction	12/1845	63/18903	0.0175514463806458	0.0788762526626474	0.0578354297211212	SHOC2/RASGRP4/CSF1/GPR18/AUTS2/IGF1/GPR35/RASGRP1/RASGRF1/LPAR6/P2RY10/COL3A1	12
GO:0008544	BP	GO:0008544	epidermis development	48/1845	362/18903	0.0177785226760102	0.0798368864739184	0.0585398073684356	CTNNB1/ANXA1/AGPAT2/ALDH3A2/VDR/NOM1/PLEC/KCNQ1/SLC9A3R1/IL1A/GRHL1/INSR/CDH23/KAZN/AQP3/KRT79/AKR1C3/MYO6/INHBA/ST14/EXT1/FLNB/SLC4A7/MYCL/BCL2/PTCH2/ZFP36/ADAM9/HPSE/MCOLN3/HES1/TGFB2/ZFP36L1/BCL11B/SNAI1/KRT8/PDGFA/TCHH/CST6/MYO7A/DSP/CYP27B1/KRT7/ALOX15B/SFN/KRT17/CRABP2/WNT5A	48
GO:0051302	BP	GO:0051302	regulation of cell division	28/1845	190/18903	0.0178860926909308	0.0802598246123729	0.0588499236348307	RBL2/EVI2B/PKN2/KIF3B/BRCA2/PRKCE/IL1A/TEX14/CHMP4C/CENPV/MACC1/PPBP/SVIL/PDGFD/PRC1/PDGFB/NUP62/VEGFA/CALM3/YEATS2/BIRC5/AURKA/AURKB/TGFB2/OSM/TGFA/PDGFA/SFN	28
GO:1901264	BP	GO:1901264	carbohydrate derivative transport	14/1845	78/18903	0.01790490257103	0.0802841368087696	0.0588677503732798	SLC19A1/SLC35E3/ADORA1/SLC25A25/SLC29A3/ABCC4/NPC2/SLC37A2/SLC25A4/SLC29A1/CR1/ABCC5/SCARB1/PLTP	14
GO:0010718	BP	GO:0010718	positive regulation of epithelial to mesenchymal transition	11/1845	56/18903	0.0180612199582909	0.0806833186661355	0.0591604475220196	CTNNB1/RGCC/GLIPR2/TCF7L2/WWTR1/BCL9L/TGFB2/SNAI1/COL1A1/LEF1/PDPN	11
GO:0015695	BP	GO:0015695	organic cation transport	11/1845	56/18903	0.0180612199582909	0.0806833186661355	0.0591604475220196	SLC25A20/P2RY1/SLC47A1/TACR2/SLC6A12/SLC19A3/SLC44A2/ADRA2B/SNCA/SLC44A1/ADORA3	11
GO:0021545	BP	GO:0021545	cranial nerve development	11/1845	56/18903	0.0180612199582909	0.0806833186661355	0.0591604475220196	CTNNB1/ACKR3/EXT1/ADARB1/PLXNA1/NAV2/HES1/NRP2/SLC1A3/TIFAB/EPHB2	11
GO:0043370	BP	GO:0043370	regulation of CD4-positive, alpha-beta T cell differentiation	11/1845	56/18903	0.0180612199582909	0.0806833186661355	0.0591604475220196	ANXA1/RARA/JAK3/CD86/IL18/JUNB/SOCS1/CD80/HLX/BATF/CCL19	11
GO:0072348	BP	GO:0072348	sulfur compound transport	11/1845	56/18903	0.0180612199582909	0.0806833186661355	0.0591604475220196	SLC6A6/SLC9A3R1/MGST1/SLC19A3/ABCG2/SLC26A11/ABCC4/CTNS/SLC38A7/SLC36A1/ABCC5	11
GO:0031670	BP	GO:0031670	cellular response to nutrient	9/1845	42/18903	0.0181502238452978	0.0809531191725897	0.0593582767507545	VDR/RXRA/LPL/PIM1/GAS6/FOLR2/HMOX1/CYP27B1/COL1A1	9
GO:0086091	BP	GO:0086091	regulation of heart rate by cardiac conduction	9/1845	42/18903	0.0181502238452978	0.0809531191725897	0.0593582767507545	KCNQ1/KCNE3/PKP2/CAV1/JUP/TRPM4/SCN1B/DSP/KCNJ5	9
GO:0016525	BP	GO:0016525	negative regulation of angiogenesis	23/1845	149/18903	0.0181673624338696	0.0809531191725897	0.0593582767507545	CTNNB1/PTPRM/PDE3B/ALOX5/THBS1/DCN/RGCC/PPARG/CLDN5/ECSCR/EPN2/ANGPT2/ANGPT4/STAT1/SEMA4A/CXCL10/GHRL/SPRY2/HSPG2/SERPINF1/STAB1/TGFB2/EMILIN1	23
GO:0006644	BP	GO:0006644	phospholipid metabolic process	51/1845	389/18903	0.0181756294255723	0.0809531191725897	0.0593582767507545	PCYT2/DGKH/AGPAT2/PIP4K2C/TTC7A/GPCPD1/FIG4/CHP1/PNPLA3/DGKQ/PTPMT1/ABHD5/PLBD1/PLA2G6/FDFT1/LPL/OSBPL10/PIP5KL1/PNPLA6/LDLR/SLC44A2/SGMS2/MTMR11/CHKA/SMPD1/CHPT1/SOCS3/PDGFB/PLB1/CSF1R/PIK3CD/PLBD2/PLPP3/SOCS1/SNCA/SLC44A1/ORMDL3/NR1H3/IDH1/PLA2G4C/MBOAT2/SCARB1/PDGFA/PIK3R6/CETP/PLPP2/INPP4B/ALOX15B/PLA2G7/ENPP2/PLA2G2D	51
GO:0061458	BP	GO:0061458	reproductive system development	42/1845	310/18903	0.0182712434215384	0.0812952763669161	0.0596091609864785	CTNNB1/CBL/ANXA1/FANCA/RARA/BRCA2/IL1A/INSR/DHCR24/AKR1C3/INHBA/CRIP1/EAF2/BCL2L11/HMGB2/NUPR1/ARID5B/PLEKHA5/VEGFA/BCL2/BASP1/SGPL1/ANG/IDH1/BIK/TLR3/SERPINF1/TGFB2/RHOBTB3/MMP14/PDGFA/HESX1/A2M/MMP2/TIFAB/CCND1/MERTK/C3/SDC1/ALOX15B/WNT5A/CYP19A1	42
GO:0035987	BP	GO:0035987	endodermal cell differentiation	10/1845	49/18903	0.018306692759856	0.0812952763669161	0.0596091609864785	CTNNB1/FN1/INHBA/ITGAV/VTN/COL6A1/MMP14/MMP2/MESP1/MMP9	10
GO:0043114	BP	GO:0043114	regulation of vascular permeability	10/1845	49/18903	0.018306692759856	0.0812952763669161	0.0596091609864785	PLEC/TACR2/TJP1/CXCR2/CLDN5/VEGFA/ADM/PLVAP/APOE/AZU1	10
GO:0061178	BP	GO:0061178	regulation of insulin secretion involved in cellular response to glucose stimulus	10/1845	49/18903	0.018306692759856	0.0812952763669161	0.0596091609864785	PRKCE/SIDT2/PLA2G6/PIM3/UCP2/GPR68/GHRL/TRPM4/OXCT1/HIF1A	10
[truncated: 843 more rows]
