# Supplementary material for: Combined single-cell transcriptome and Mendelian randomization to identify and validate prognostic genes associated with endoplasmic reticulum stress and butyrate metabolism in lung adenocarcinoma
Source: Front Genet. 2026 Mar 26;17:1781852. doi: 10.3389/fgene.2026.1781852 (PMC13061388; doi:10.3389/fgene.2026.1781852)
Supplement: Supplementary file 24 [file Table7.xlsx]

## Sheet: Sheet1
Gene	egger_intercept	se	pval
FKBP4	-0.00173185	0.0252457	0.947967
BRCA1	-0.00440188	0.00959662	0.648821
KCNQ1	0.00416749	0.0622964	0.949873
PKP2	-0.0139548	0.0101774	0.176102
SPAG5	0.00438391	0.797454	0.995767
CD59	-0.00388187	0.00903841	0.669714
TMED2	-0.00109597	0.00850029	0.897938
DNAJB11	-0.030216	0.0236267	0.229816
TRIB3	0.00573071	0.0108921	0.601851
CPQ	-0.00694393	0.00476392	0.148146
EZH2	-0.0054183	0.0125802	0.671799
GAPDH	-0.00258441	0.00921354	0.781084
LMNB1	0.00551609	0.00598467	0.363802
SSR3	-4.12514e-07	0.0219766	0.999985
ELOVL4	-0.00417768	0.00490812	0.396981
CALU	0.00125497	0.00904513	0.890149
GDF15	-0.0165111	0.0101531	0.114027
PIGC	0.012345	0.00864477	0.160855
CHEK1	0.0111699	0.0245263	0.652195
PLOD2	-0.00287589	0.00778662	0.714387
DUSP19	0.00866123	0.0253022	0.734163
SGPP2	-0.0280216	0.0531194	0.610588
YWHAZ	-0.0237054	0.0124794	0.0866845
CDH2	-0.0032617	0.0029628	0.27258
CYCS	0.0251206	0.0209516	0.258175
LPL	0.00524544	0.00421471	0.217446
MSRA	0.00685743	0.00463096	0.14067
KPNA2	-0.0577778	0.0437591	0.2024
STING1	0.00122382	0.00581114	0.833757
LRRK2	-0.00565949	0.00333688	0.0923089
TXNRD1	0.00910101	0.00846065	0.287231
VDAC1	0.00336551	0.0386708	0.932366
