# Supplementary material for: Combined single-cell transcriptome and Mendelian randomization to identify and validate prognostic genes associated with endoplasmic reticulum stress and butyrate metabolism in lung adenocarcinoma
Source: Front Genet. 2026 Mar 26;17:1781852. doi: 10.3389/fgene.2026.1781852 (PMC13061388; doi:10.3389/fgene.2026.1781852)
Supplement: Supplementary file 25 [file Table8.xlsx]

## Sheet: Sheet1
exposure	correct_causal_direction	steiger_pval	gene
eqtl-a-ENSG00000012048	TRUE	<0.0001	BRCA1
eqtl-a-ENSG00000057294	TRUE	<0.0001	PKP2
eqtl-a-ENSG00000085063	TRUE	<0.0001	CD59
eqtl-a-ENSG00000086598	TRUE	<0.0001	TMED2
eqtl-a-ENSG00000101255	TRUE	<0.0001	TRIB3
eqtl-a-ENSG00000106462	TRUE	<0.0001	EZH2
eqtl-a-ENSG00000111640	TRUE	<0.0001	GAPDH
eqtl-a-ENSG00000113368	TRUE	<0.0001	LMNB1
eqtl-a-ENSG00000118402	TRUE	<0.0001	ELOVL4
eqtl-a-ENSG00000128595	TRUE	<0.0001	CALU
eqtl-a-ENSG00000130513	TRUE	<0.0001	GDF15
eqtl-a-ENSG00000135845	TRUE	<0.0001	PIGC
eqtl-a-ENSG00000152952	TRUE	<0.0001	PLOD2
eqtl-a-ENSG00000162999	TRUE	<0.0001	DUSP19
eqtl-a-ENSG00000164924	TRUE	<0.0001	YWHAZ
eqtl-a-ENSG00000170558	TRUE	<0.0001	CDH2
eqtl-a-ENSG00000175445	TRUE	<0.0001	LPL
eqtl-a-ENSG00000184584	TRUE	<0.0001	STING1
eqtl-a-ENSG00000198431	TRUE	<0.0001	TXNRD1
eqtl-a-ENSG00000182481	TRUE	<0.0001	KPNA2
eqtl-a-ENSG00000114850	TRUE	<0.0001	SSR3
eqtl-a-ENSG00000090520	TRUE	<0.0001	DNAJB11
eqtl-a-ENSG00000149554	TRUE	<0.0001	CHEK1
eqtl-a-ENSG00000213585	TRUE	<0.0001	VDAC1
eqtl-a-ENSG00000004478	TRUE	<0.0001	FKBP4
eqtl-a-ENSG00000076382	TRUE	<0.0001	SPAG5
eqtl-a-ENSG00000172115	TRUE	<0.0001	CYCS
eqtl-a-ENSG00000163082	TRUE	<0.0001	SGPP2
eqtl-a-ENSG00000053918	TRUE	<0.0001	KCNQ1
